# Supplementary material for: Mendelian randomization analysis reveals causal relationships between circulating cell traits and renal disorders
Source: Front Med (Lausanne). 2024 May 17;11:1360868. doi: 10.3389/fmed.2024.1360868 (PMC11140107; doi:10.3389/fmed.2024.1360868)
Supplement: Supplementary file 1 [file Data_Sheet_1.ZIP]

Archive with 40 entries (40 files):
- Supplementary Figure 1.tif
- Supplementary Figure 10.tif
- Supplementary Figure 11.tif
- Supplementary Figure 12.tif
- Supplementary Figure 13.tif
- Supplementary Figure 14.tif
- Supplementary Figure 15.tif
- Supplementary Figure 16.tif
- Supplementary Figure 17.tif
- Supplementary Figure 18.tif
- Supplementary Figure 19.tif
- Supplementary Figure 2.tif
- Supplementary Figure 20.tif
- Supplementary Figure 21.tif
- Supplementary Figure 22.tif
- Supplementary Figure 23.tif
- Supplementary Figure 24.tif
- Supplementary Figure 25.tif
- Supplementary Figure 26.tif
- Supplementary Figure 27.tif
- Supplementary Figure 28.tif
- Supplementary Figure 29.tif
- Supplementary Figure 3.tif
- Supplementary Figure 30.tif
- Supplementary Figure 31.tif
- Supplementary Figure 32.tif
- Supplementary Figure 33.tif
- Supplementary Figure 34.tif
- Supplementary Figure 35.tif
- Supplementary Figure 36.tif
- Supplementary Figure 37.tif
- Supplementary Figure 38.tif
- Supplementary Figure 39.tif
- Supplementary Figure 4.tif
- Supplementary Figure 40.tif
- Supplementary Figure 5.tif
- Supplementary Figure 6.tif
- Supplementary Figure 7.tif
- Supplementary Figure 8.tif
- Supplementary Figure 9.tif
