# Supplementary material for: Mendelian randomization analysis reveals causal relationships between circulating cell traits and renal disorders
Source: Front Med (Lausanne). 2024 May 17;11:1360868. doi: 10.3389/fmed.2024.1360868 (PMC11140107; doi:10.3389/fmed.2024.1360868)
Supplement: Supplementary file 2 [file Table_1.XLSX]

## Sheet: GWAS information
Exposure
Phenotype	Consortium	GWAS ID	Sample size
White blood cell	Blood Cell Consortium	ieu-b-30	563,085 participants
neutrophil	Blood Cell Consortium	ieu-b-34	563,085 participants
basophil	Blood Cell Consortium	ieu-b-29	563,085 participants
eosinophil	Blood Cell Consortium	ieu-b-33	563,085 participants
monocyte	Blood Cell Consortium	ieu-b-31	563,085 participants
lymphocyte	Blood Cell Consortium	ieu-b-32	563,085 participants
Outcome
phenotype	Consortium	GWAS ID	Sample size
IgA nephropathy	Finngen r9	finngen_R9_N14_IGA_NEPHROPATHY	592 cases and 376685 controls
Renal malignant neoplasm	Finngen r9	finngen_R9_C3_KIDNEY_NOTRENALPELVIS_EXALLC	2223 cases and 287137 controls
Hypertensive nephropathy	Finngen r9	finngen_R9_I9_HYPTENSRD	1022 cases and 265626 controls
Diabetic nephropathy	Finngen r9	finngen_R9_DM_NEPHROPATHY_EXMORE	4111 cases and 308539 controls

## Sheet: IVs of IgA nephropathy
exposure	SNP	effect_allele.exposure	other_allele.exposure	beta.exposure	se.exposure	eaf.exposure	pval.exposure	F value
basophil cell count || id:ieu-b-29	rs10006833	C	T	-0.015606	0.002521	0.209061	6.22e-10	38.3211
basophil cell count || id:ieu-b-29	rs10734121	A	G	-0.025432	0.002837	0.845295	3.28e-19	80.3604
basophil cell count || id:ieu-b-29	rs10746147	G	A	-0.022399	0.003927	0.926163	1.2e-08	32.5338
basophil cell count || id:ieu-b-29	rs10806232	T	A	-0.014739	0.002097	0.597775	2.17e-12	49.4014
basophil cell count || id:ieu-b-29	rs10835333	G	A	0.014555	0.002161	0.349229	1.68e-11	45.3644
basophil cell count || id:ieu-b-29	rs10844657	T	C	0.012373	0.002168	0.339731	1.18e-08	32.571
basophil cell count || id:ieu-b-29	rs1086893	C	T	0.029865	0.002162	0.343174	2.41e-43	190.816
basophil cell count || id:ieu-b-29	rs10883359	G	A	-0.01313	0.002268	0.284616	7.3e-09	33.5153
basophil cell count || id:ieu-b-29	rs10906375	G	A	-0.012492	0.002234	0.300993	2.29e-08	31.2678
basophil cell count || id:ieu-b-29	rs10927074	C	T	0.079216	0.0033	0.892265	3e-127	576.233
basophil cell count || id:ieu-b-29	rs11064881	A	G	-0.032268	0.003923	0.073509	2.05e-16	67.6562
basophil cell count || id:ieu-b-29	rs11097787	T	C	-0.014501	0.002087	0.402632	3.83e-12	48.2782
basophil cell count || id:ieu-b-29	rs11121246	G	T	0.012743	0.002043	0.502219	4.59e-10	38.9051
basophil cell count || id:ieu-b-29	rs11158159	C	G	0.028179	0.002564	0.769788	4.59e-28	120.786
basophil cell count || id:ieu-b-29	rs11187969	A	G	-0.016771	0.003058	0.130137	4.24e-08	30.0776
basophil cell count || id:ieu-b-29	rs112352373	G	C	-0.013924	0.002547	0.203153	4.71e-08	29.8862
basophil cell count || id:ieu-b-29	rs1128099	A	G	-0.014562	0.002268	0.28544	1.41e-10	41.2246
basophil cell count || id:ieu-b-29	rs11633707	A	G	0.012395	0.002136	0.636389	6.66e-09	33.6737
basophil cell count || id:ieu-b-29	rs11710737	G	A	0.01157	0.002065	0.438906	2.15e-08	31.3926
basophil cell count || id:ieu-b-29	rs11756802	A	T	-0.029351	0.004935	0.048151	2.8e-09	35.373
basophil cell count || id:ieu-b-29	rs11772895	C	G	0.034127	0.0023	0.277783	9.23e-50	220.161
basophil cell count || id:ieu-b-29	rs118013485	A	G	0.023734	0.004201	0.066978	1.65e-08	31.9181
basophil cell count || id:ieu-b-29	rs1186222	T	C	-0.022015	0.002077	0.461919	3.21e-26	112.348
basophil cell count || id:ieu-b-29	rs12075	A	G	0.027771	0.002071	0.579533	6.02e-41	179.814
basophil cell count || id:ieu-b-29	rs12123922	A	G	-0.027772	0.002057	0.440557	1.73e-41	182.283
basophil cell count || id:ieu-b-29	rs12143614	A	T	-0.023163	0.0032	0.116955	4.72e-13	52.395
basophil cell count || id:ieu-b-29	rs12376511	C	T	-0.020682	0.002779	0.162947	1.03e-13	55.387
basophil cell count || id:ieu-b-29	rs12443468	G	A	0.014544	0.002451	0.225894	3.04e-09	35.2112
basophil cell count || id:ieu-b-29	rs12447180	C	T	0.023452	0.002204	0.323627	2.06e-26	113.224
basophil cell count || id:ieu-b-29	rs12453682	T	C	-0.01827	0.00224	0.695293	3.6e-16	66.5244
basophil cell count || id:ieu-b-29	rs12459419	T	C	-0.016693	0.002188	0.322962	2.44e-14	58.2069
basophil cell count || id:ieu-b-29	rs12497690	C	A	0.014579	0.002121	0.371338	6.48e-12	47.247
basophil cell count || id:ieu-b-29	rs12921873	T	C	0.015838	0.002547	0.210936	5.19e-10	38.6672
basophil cell count || id:ieu-b-29	rs12941811	C	T	-0.046353	0.002071	0.578198	7.71e-111	500.951
basophil cell count || id:ieu-b-29	rs1295927	G	A	-0.024975	0.002055	0.447843	5.83e-34	147.702
basophil cell count || id:ieu-b-29	rs13089722	A	G	-0.087989	0.0033	0.107756	1.44e-156	710.933
basophil cell count || id:ieu-b-29	rs13188960	T	G	-0.019117	0.002278	0.27945	5.08e-17	70.4258
basophil cell count || id:ieu-b-29	rs13267723	A	G	-0.014047	0.002437	0.231732	8.46e-09	33.2243
basophil cell count || id:ieu-b-29	rs13386606	A	G	-0.011941	0.002131	0.358085	2.15e-08	31.3989
basophil cell count || id:ieu-b-29	rs13419763	T	C	0.016215	0.002066	0.562498	4.43e-15	61.5989
basophil cell count || id:ieu-b-29	rs138595256	G	C	0.064177	0.006916	0.025574	1.82e-20	86.1091
basophil cell count || id:ieu-b-29	rs142405270	G	A	0.050739	0.008204	0.018962	6.41e-10	38.2501
basophil cell count || id:ieu-b-29	rs1427499	G	A	0.021037	0.002263	0.710264	1.57e-20	86.4169
basophil cell count || id:ieu-b-29	rs146970669	A	G	0.022392	0.003534	0.094107	2.43e-10	40.147
basophil cell count || id:ieu-b-29	rs149007767	T	C	0.026584	0.002887	0.162151	3.48e-20	84.7905
basophil cell count || id:ieu-b-29	rs1537061	C	T	-0.025079	0.003425	0.098713	2.55e-13	53.6166
basophil cell count || id:ieu-b-29	rs1539174	G	C	0.046398	0.00241	0.237332	1.51e-82	370.65
basophil cell count || id:ieu-b-29	rs1598207	G	A	0.020189	0.002229	0.302655	1.41e-19	82.0369
basophil cell count || id:ieu-b-29	rs1633768	T	C	-0.016647	0.002317	0.275307	7.02e-13	51.6202
basophil cell count || id:ieu-b-29	rs1669340	T	G	-0.033996	0.002785	0.839194	3.09e-34	149.007
basophil cell count || id:ieu-b-29	rs16923637	T	G	0.014168	0.002274	0.286039	4.79e-10	38.8183
basophil cell count || id:ieu-b-29	rs16928084	G	A	-0.027734	0.003242	0.11345	1.24e-17	73.1811
basophil cell count || id:ieu-b-29	rs16989483	C	T	-0.021088	0.002287	0.274125	3.15e-20	85.0234
basophil cell count || id:ieu-b-29	rs17613339	T	C	-0.016822	0.003077	0.128384	4.71e-08	29.8882
basophil cell count || id:ieu-b-29	rs17625587	A	G	0.01499	0.002328	0.263625	1.25e-10	41.4608
basophil cell count || id:ieu-b-29	rs17758695	T	C	-0.124742	0.006145	0.029551	1.47e-91	412.08
basophil cell count || id:ieu-b-29	rs17860282	T	C	0.104693	0.009859	0.011189	2.62e-26	112.764
basophil cell count || id:ieu-b-29	rs1804999	G	A	0.011333	0.002053	0.505883	3.48e-08	30.4728
basophil cell count || id:ieu-b-29	rs182090955	A	G	-0.087651	0.010695	0.009832	2.62e-16	67.1664
basophil cell count || id:ieu-b-29	rs2028900	T	C	-0.01396	0.002059	0.449306	1.25e-11	45.9683
basophil cell count || id:ieu-b-29	rs2070596	A	T	0.022675	0.002529	0.211403	3.3e-19	80.3891
basophil cell count || id:ieu-b-29	rs2074585	A	G	-0.030894	0.00205	0.514859	2.71e-51	227.112
basophil cell count || id:ieu-b-29	rs2089979	G	A	-0.013908	0.002084	0.415685	2.59e-11	44.5383
basophil cell count || id:ieu-b-29	rs2118140	G	A	0.018347	0.002052	0.528383	4.03e-19	79.9421
basophil cell count || id:ieu-b-29	rs2229092	C	A	0.025697	0.004247	0.062139	1.48e-09	36.6101
basophil cell count || id:ieu-b-29	rs2239635	C	G	0.034388	0.002255	0.70425	1.89e-52	232.552
basophil cell count || id:ieu-b-29	rs2271352	C	G	0.042265	0.00247	0.225593	1.44e-65	292.798
basophil cell count || id:ieu-b-29	rs2273770	T	C	0.011659	0.002124	0.398729	4.16e-08	30.131
basophil cell count || id:ieu-b-29	rs2276066	G	A	0.013903	0.002145	0.648326	9.38e-11	42.0109
basophil cell count || id:ieu-b-29	rs2282986	C	T	-0.088653	0.007728	0.018065	1.98e-30	131.599
basophil cell count || id:ieu-b-29	rs2286599	A	G	0.023189	0.003001	0.141728	1.15e-14	59.7079
basophil cell count || id:ieu-b-29	rs2289511	A	G	-0.016386	0.002078	0.582293	3.3e-15	62.1806
basophil cell count || id:ieu-b-29	rs2294199	C	T	-0.016318	0.00205	0.470274	1.81e-15	63.3616
basophil cell count || id:ieu-b-29	rs2298989	C	T	-0.011597	0.002083	0.425369	2.65e-08	30.9965
basophil cell count || id:ieu-b-29	rs2524079	A	G	0.031209	0.002077	0.419059	5.46e-51	225.781
basophil cell count || id:ieu-b-29	rs2594836	A	G	-0.017777	0.002319	0.722276	1.87e-14	58.7646
basophil cell count || id:ieu-b-29	rs2606724	A	G	0.015734	0.002124	0.453028	1.33e-13	54.8743
basophil cell count || id:ieu-b-29	rs2607278	T	C	0.022731	0.002225	0.306108	1.79e-24	104.37
basophil cell count || id:ieu-b-29	rs2738104	A	G	0.018357	0.00218	0.67231	4.01e-17	70.9072
basophil cell count || id:ieu-b-29	rs2805921	A	G	0.012974	0.002377	0.247972	4.92e-08	29.7913
basophil cell count || id:ieu-b-29	rs2811708	T	G	-0.017265	0.00233	0.266088	1.32e-13	54.9062
basophil cell count || id:ieu-b-29	rs2834670	G	A	0.028259	0.003218	0.17203	1.69e-18	77.1155
basophil cell count || id:ieu-b-29	rs2836241	C	T	0.013945	0.002086	0.404821	2.37e-11	44.6898
basophil cell count || id:ieu-b-29	rs28364390	A	T	0.020338	0.003019	0.132089	1.69e-11	45.3827
basophil cell count || id:ieu-b-29	rs2860773	T	G	0.019124	0.002085	0.407715	5.03e-20	84.1289
basophil cell count || id:ieu-b-29	rs28647824	A	C	-0.017508	0.002312	0.267348	3.84e-14	57.3452
basophil cell count || id:ieu-b-29	rs2959356	G	A	0.014017	0.002241	0.298096	4.14e-10	39.1225
basophil cell count || id:ieu-b-29	rs2967595	T	C	-0.026046	0.00277	0.167857	5.59e-21	88.4143
basophil cell count || id:ieu-b-29	rs2977799	G	A	0.027476	0.002057	0.50924	1.17e-40	178.418
basophil cell count || id:ieu-b-29	rs2998286	C	T	0.020883	0.002443	0.769831	1.31e-17	73.07
basophil cell count || id:ieu-b-29	rs3071	C	A	-0.01635	0.002239	0.298273	2.95e-13	53.3246
basophil cell count || id:ieu-b-29	rs310631	A	C	0.012281	0.002091	0.411889	4.42e-09	34.4953
basophil cell count || id:ieu-b-29	rs3181077	T	C	-0.037064	0.00228	0.718492	2.23e-59	264.262
basophil cell count || id:ieu-b-29	rs3184504	C	T	-0.02822	0.002051	0.518576	5.08e-43	189.314
basophil cell count || id:ieu-b-29	rs34097845	T	C	0.043291	0.004593	0.056678	4.58e-21	88.8387
basophil cell count || id:ieu-b-29	rs34158728	A	G	0.094813	0.006172	0.028263	3.24e-53	235.985
basophil cell count || id:ieu-b-29	rs34288539	T	C	-0.015157	0.002317	0.273948	6.34e-11	42.7932
basophil cell count || id:ieu-b-29	rs34377578	C	A	0.013372	0.002363	0.251754	1.56e-08	32.0232
basophil cell count || id:ieu-b-29	rs34500	A	G	-0.026288	0.003721	0.084024	1.67e-12	49.9109
basophil cell count || id:ieu-b-29	rs34638654	C	G	0.012153	0.002151	0.354416	1.66e-08	31.9217
basophil cell count || id:ieu-b-29	rs34780507	G	A	0.03512	0.004154	0.065683	2.96e-17	71.4786
basophil cell count || id:ieu-b-29	rs34850939	A	G	0.013806	0.002243	0.349046	7.75e-10	37.8859
basophil cell count || id:ieu-b-29	rs35045014	A	C	-0.011383	0.002069	0.455669	3.87e-08	30.2686
basophil cell count || id:ieu-b-29	rs357613	A	G	-0.01519	0.002179	0.507364	3.26e-12	48.5961
basophil cell count || id:ieu-b-29	rs3731332	T	C	-0.103985	0.007064	0.022182	5.36e-49	216.691
basophil cell count || id:ieu-b-29	rs377763	A	C	-0.027298	0.002499	0.214238	9.38e-28	119.324
basophil cell count || id:ieu-b-29	rs3781452	T	C	0.019847	0.002131	0.632095	1.34e-20	86.7407
basophil cell count || id:ieu-b-29	rs3892360	G	C	0.043053	0.005941	0.306641	4.46e-13	52.5155
basophil cell count || id:ieu-b-29	rs4060971	T	C	-0.02066	0.002069	0.551092	1.85e-23	99.7102
basophil cell count || id:ieu-b-29	rs42030	A	G	0.030212	0.003869	0.076053	6.09e-15	60.9764
basophil cell count || id:ieu-b-29	rs4324460	G	T	0.024167	0.002509	0.218923	6.15e-22	92.7778
basophil cell count || id:ieu-b-29	rs4475963	G	T	-0.013524	0.002127	0.370213	2.11e-10	40.4274
basophil cell count || id:ieu-b-29	rs45577137	G	A	-0.045322	0.005335	0.045208	2.08e-17	72.1688
basophil cell count || id:ieu-b-29	rs4602187	T	C	0.014094	0.002227	0.683135	2.53e-10	40.0524
basophil cell count || id:ieu-b-29	rs4705908	A	G	-0.01166	0.002089	0.419818	2.43e-08	31.1545
basophil cell count || id:ieu-b-29	rs4763817	T	C	0.013462	0.002359	0.738634	1.18e-08	32.5659
basophil cell count || id:ieu-b-29	rs4876400	G	A	-0.017086	0.002111	0.626316	6e-16	65.5095
basophil cell count || id:ieu-b-29	rs4911102	T	C	-0.021694	0.00244	0.234267	6.46e-19	79.0496
basophil cell count || id:ieu-b-29	rs4912807	C	G	0.012874	0.002107	0.617494	1.02e-09	37.3334
basophil cell count || id:ieu-b-29	rs4941839	A	G	-0.013376	0.002291	0.714109	5.43e-09	34.0881
basophil cell count || id:ieu-b-29	rs55690609	A	G	-0.03494	0.0022	0.322693	8.93e-57	252.232
basophil cell count || id:ieu-b-29	rs56043070	A	G	-0.026025	0.003975	0.071468	6.04e-11	42.8654
basophil cell count || id:ieu-b-29	rs561102	T	C	-0.01406	0.002162	0.65494	8.12e-11	42.2921
basophil cell count || id:ieu-b-29	rs56179563	A	G	0.014617	0.002124	0.389066	6.1e-12	47.3595
basophil cell count || id:ieu-b-29	rs56388170	T	G	0.031399	0.002277	0.293002	3.34e-43	190.154
basophil cell count || id:ieu-b-29	rs56406125	T	G	-0.034946	0.002607	0.190072	6.04e-41	179.685
basophil cell count || id:ieu-b-29	rs5750494	G	T	-0.013117	0.002121	0.629062	6.46e-10	38.2461
basophil cell count || id:ieu-b-29	rs59107033	T	C	-0.013992	0.002451	0.224774	1.17e-08	32.5891
basophil cell count || id:ieu-b-29	rs602229	C	G	0.012728	0.002221	0.692937	1.03e-08	32.8415
basophil cell count || id:ieu-b-29	rs6029234	C	G	0.012547	0.002122	0.625866	3.46e-09	34.9614
basophil cell count || id:ieu-b-29	rs6045612	T	C	-0.016734	0.00233	0.26377	7.18e-13	51.5808
basophil cell count || id:ieu-b-29	rs6091176	T	C	0.01369	0.002337	0.261115	4.8e-09	34.3154
basophil cell count || id:ieu-b-29	rs6141781	T	C	0.032512	0.002901	0.147056	4.12e-29	125.601
basophil cell count || id:ieu-b-29	rs62021606	G	T	-0.03429	0.004663	0.050595	2e-13	54.0759
basophil cell count || id:ieu-b-29	rs62105478	A	G	-0.031667	0.004658	0.051684	1.09e-11	46.2184
basophil cell count || id:ieu-b-29	rs62160676	C	T	-0.016626	0.002285	0.296123	3.57e-13	52.9423
basophil cell count || id:ieu-b-29	rs6421984	C	T	0.018366	0.002068	0.514051	6.97e-19	78.873
basophil cell count || id:ieu-b-29	rs6543144	G	A	0.013669	0.002219	0.312924	7.43e-10	37.9454
basophil cell count || id:ieu-b-29	rs6557615	A	G	-0.018779	0.002208	0.681024	1.9e-17	72.3347
basophil cell count || id:ieu-b-29	rs6671847	A	G	0.01357	0.002058	0.508234	4.44e-11	43.4779
basophil cell count || id:ieu-b-29	rs67175901	T	C	0.026075	0.003356	0.108202	8.24e-15	60.3677
basophil cell count || id:ieu-b-29	rs6734238	G	A	0.012064	0.002085	0.402301	7.37e-09	33.4789
basophil cell count || id:ieu-b-29	rs6780544	A	G	-0.016363	0.00211	0.62255	9.32e-15	60.1397
basophil cell count || id:ieu-b-29	rs6927569	C	T	0.021693	0.002051	0.523015	4.22e-26	111.869
basophil cell count || id:ieu-b-29	rs695113	T	C	0.01697	0.002242	0.696269	3.93e-14	57.2918
basophil cell count || id:ieu-b-29	rs6993770	T	A	-0.018236	0.00226	0.287084	7.5e-16	65.1092
basophil cell count || id:ieu-b-29	rs7044519	G	T	0.016724	0.002799	0.16139	2.37e-09	35.7005
basophil cell count || id:ieu-b-29	rs7078507	G	A	-0.016071	0.002107	0.609239	2.54e-14	58.1777
basophil cell count || id:ieu-b-29	rs71391089	T	G	0.015904	0.002723	0.170388	5.34e-09	34.1128
basophil cell count || id:ieu-b-29	rs71562671	C	T	0.020951	0.003836	0.07867	4.84e-08	29.8299
basophil cell count || id:ieu-b-29	rs7196129	C	T	0.016801	0.002081	0.529408	7.19e-16	65.1818
basophil cell count || id:ieu-b-29	rs7250849	T	G	0.021532	0.003328	0.107192	1.01e-10	41.8603
basophil cell count || id:ieu-b-29	rs7253094	C	G	-0.015638	0.002267	0.671446	5.51e-12	47.5838
basophil cell count || id:ieu-b-29	rs72697295	C	G	-0.017529	0.002694	0.180908	8e-11	42.3369
basophil cell count || id:ieu-b-29	rs72721631	A	C	-0.019316	0.002422	0.237093	1.6e-15	63.6042
basophil cell count || id:ieu-b-29	rs72786903	T	C	-0.013947	0.002461	0.222439	1.48e-08	32.1173
basophil cell count || id:ieu-b-29	rs7285377	T	G	0.014495	0.002273	0.284156	1.86e-10	40.6666
basophil cell count || id:ieu-b-29	rs73022294	T	C	-0.057212	0.010051	0.010925	1.29e-08	32.4008
basophil cell count || id:ieu-b-29	rs73049252	A	G	-0.037196	0.004388	0.058507	2.42e-17	71.8554
basophil cell count || id:ieu-b-29	rs73078376	A	C	-0.025405	0.004578	0.055641	2.94e-08	30.7955
basophil cell count || id:ieu-b-29	rs73110111	G	A	-0.037409	0.006689	0.026813	2.29e-08	31.2773
basophil cell count || id:ieu-b-29	rs73987603	A	G	0.024035	0.002752	0.166369	2.64e-18	76.2766
basophil cell count || id:ieu-b-29	rs7420	T	C	-0.01315	0.002061	0.53772	1.81e-10	40.7095
basophil cell count || id:ieu-b-29	rs742631	T	C	-0.01662	0.002297	0.28374	4.83e-13	52.3528
basophil cell count || id:ieu-b-29	rs74472890	C	T	0.102642	0.004745	0.04944	1.02e-103	467.927
basophil cell count || id:ieu-b-29	rs74524365	T	A	0.022709	0.004011	0.070312	1.54e-08	32.0546
basophil cell count || id:ieu-b-29	rs74535412	A	G	0.038458	0.005749	0.034635	2.31e-11	44.7496
basophil cell count || id:ieu-b-29	rs748113	C	T	-0.011699	0.002089	0.436133	2.19e-08	31.3632
basophil cell count || id:ieu-b-29	rs7503461	T	C	-0.01342	0.002193	0.318513	9.6e-10	37.4479
basophil cell count || id:ieu-b-29	rs75084335	G	C	0.028439	0.004091	0.069244	3.75e-12	48.3248
basophil cell count || id:ieu-b-29	rs7515985	G	A	0.013605	0.002078	0.415798	6.05e-11	42.8653
basophil cell count || id:ieu-b-29	rs7573465	T	G	0.015498	0.002064	0.556148	6.26e-14	56.3809
basophil cell count || id:ieu-b-29	rs7613595	C	A	-0.036371	0.002483	0.217603	1.55e-48	214.564
basophil cell count || id:ieu-b-29	rs76427287	C	T	-0.028841	0.002472	0.254032	2.07e-31	136.121
basophil cell count || id:ieu-b-29	rs76428106	C	T	0.081896	0.009385	0.013391	2.78e-18	76.1477
basophil cell count || id:ieu-b-29	rs7684939	A	G	-0.011854	0.002048	0.488692	7.35e-09	33.5019
basophil cell count || id:ieu-b-29	rs7832357	G	A	-0.015431	0.002158	0.342269	8.9e-13	51.1311
basophil cell count || id:ieu-b-29	rs78744187	T	C	-0.130213	0.003757	0.081739	1e-200	1201.23
basophil cell count || id:ieu-b-29	rs79140637	A	G	-0.027476	0.004583	0.054158	2.09e-09	35.9424
basophil cell count || id:ieu-b-29	rs80194822	G	A	0.060817	0.010479	0.010834	6.66e-09	33.683
basophil cell count || id:ieu-b-29	rs8113682	G	T	-0.021612	0.002364	0.747423	6.41e-20	83.5786
basophil cell count || id:ieu-b-29	rs8178414	T	C	0.073906	0.00909	0.012939	4.48e-16	66.1046
basophil cell count || id:ieu-b-29	rs875740	A	C	-0.017944	0.002172	0.665329	1.52e-16	68.2525
basophil cell count || id:ieu-b-29	rs905670	A	G	-0.014307	0.002142	0.350304	2.49e-11	44.6127
basophil cell count || id:ieu-b-29	rs915125	T	C	-0.029254	0.002288	0.281093	2.18e-37	163.478
basophil cell count || id:ieu-b-29	rs9376098	A	T	0.023167	0.002147	0.349186	4.15e-27	116.433
basophil cell count || id:ieu-b-29	rs9819371	T	C	-0.0301	0.00419	0.064572	7.05e-13	51.6066
basophil cell count || id:ieu-b-29	rs9928015	T	G	-0.014985	0.002233	0.302009	2.01e-11	45.0335
white blood cell count || id:ieu-b-30	rs10006495	G	T	-0.015667	0.001959	0.353947	1.35e-15	63.9592
white blood cell count || id:ieu-b-30	rs1007938	G	A	-0.011156	0.001884	0.40493	3.26e-09	35.0635
white blood cell count || id:ieu-b-30	rs10087240	T	C	0.019951	0.001855	0.457631	6.13e-27	115.676
white blood cell count || id:ieu-b-30	rs10102877	A	G	-0.013208	0.001997	0.684662	3.91e-11	43.7439
white blood cell count || id:ieu-b-30	rs10138752	T	C	-0.040319	0.003453	0.077277	1.85e-31	136.341
white blood cell count || id:ieu-b-30	rs10146962	C	T	-0.015367	0.00197	0.338281	6.45e-15	60.8479
white blood cell count || id:ieu-b-30	rs10164769	T	C	0.027162	0.002111	0.74307	7.73e-38	165.557
white blood cell count || id:ieu-b-30	rs10203838	C	T	0.012292	0.001866	0.417873	4.66e-11	43.3932
white blood cell count || id:ieu-b-30	rs10205474	A	C	-0.012945	0.002325	0.201408	2.65e-08	30.9998
white blood cell count || id:ieu-b-30	rs1024091	T	C	0.013797	0.001848	0.557743	8.71e-14	55.7398
white blood cell count || id:ieu-b-30	rs10260281	C	G	0.013403	0.002157	0.236987	5.33e-10	38.6104
white blood cell count || id:ieu-b-30	rs1033415	G	A	0.012676	0.002046	0.650368	6.01e-10	38.3843
white blood cell count || id:ieu-b-30	rs1042725	T	C	0.010899	0.001847	0.494933	3.71e-09	34.8209
white blood cell count || id:ieu-b-30	rs1047891	A	C	-0.021105	0.001979	0.314955	1.6e-26	113.731
white blood cell count || id:ieu-b-30	rs10494783	A	G	-0.043813	0.004145	0.052086	4.43e-26	111.727
white blood cell count || id:ieu-b-30	rs10498635	T	C	-0.031169	0.002388	0.18322	6.58e-39	170.364
white blood cell count || id:ieu-b-30	rs10808139	A	G	0.017618	0.002845	0.118535	6.06e-10	38.3485
white blood cell count || id:ieu-b-30	rs10808536	A	G	0.011839	0.002018	0.295428	4.56e-09	34.4182
white blood cell count || id:ieu-b-30	rs10814191	T	C	0.011216	0.002038	0.713413	3.84e-08	30.2878
white blood cell count || id:ieu-b-30	rs10828725	T	G	-0.049726	0.001914	0.364782	1.1e-148	674.968
white blood cell count || id:ieu-b-30	rs10844682	C	T	0.025362	0.001952	0.341835	1.43e-38	168.814
white blood cell count || id:ieu-b-30	rs10864368	C	T	0.021532	0.001838	0.502821	1.15e-31	137.239
white blood cell count || id:ieu-b-30	rs10872223	T	C	0.014143	0.002394	0.18332	3.57e-09	34.9008
white blood cell count || id:ieu-b-30	rs10889574	A	G	-0.043688	0.001998	0.356606	6.64e-106	478.116
white blood cell count || id:ieu-b-30	rs10931934	C	T	0.01504	0.001882	0.600163	1.38e-15	63.864
white blood cell count || id:ieu-b-30	rs10936588	A	G	-0.014309	0.001909	0.636322	6.95e-14	56.1832
white blood cell count || id:ieu-b-30	rs10940474	T	C	-0.013374	0.001946	0.659356	6.53e-12	47.2321
white blood cell count || id:ieu-b-30	rs10980797	G	A	-0.026981	0.00184	0.487935	1.19e-48	215.021
white blood cell count || id:ieu-b-30	rs10986338	A	G	-0.016612	0.001953	0.649839	1.93e-17	72.3501
white blood cell count || id:ieu-b-30	rs11002309	T	C	0.012677	0.00195	0.340114	8.28e-11	42.2633
white blood cell count || id:ieu-b-30	rs11022177	G	C	-0.018063	0.002016	0.311138	3.43e-19	80.2784
white blood cell count || id:ieu-b-30	rs11064881	A	G	-0.032266	0.003547	0.073548	9.92e-20	82.75
white blood cell count || id:ieu-b-30	rs1109278	G	A	-0.014404	0.001932	0.483817	9.32e-14	55.5843
white blood cell count || id:ieu-b-30	rs11104881	C	T	-0.024735	0.002017	0.702031	1.59e-34	150.388
white blood cell count || id:ieu-b-30	rs11114149	T	A	-0.013653	0.001991	0.683244	7.3e-12	47.0234
white blood cell count || id:ieu-b-30	rs11159261	C	T	-0.01437	0.001851	0.534241	8.68e-15	60.2699
white blood cell count || id:ieu-b-30	rs11169302	G	T	0.018563	0.001889	0.392444	9.45e-23	96.5678
white blood cell count || id:ieu-b-30	rs11198788	C	T	0.011894	0.001855	0.430983	1.47e-10	41.1119
white blood cell count || id:ieu-b-30	rs11221394	C	T	0.016288	0.002877	0.117605	1.54e-08	32.052
white blood cell count || id:ieu-b-30	rs112282032	T	C	-0.01779	0.002073	0.271206	9.93e-18	73.6467
white blood cell count || id:ieu-b-30	rs11242109	T	G	-0.033069	0.001842	0.477227	5.08e-72	322.302
white blood cell count || id:ieu-b-30	rs11250076	G	A	0.021379	0.001867	0.574673	2.44e-30	131.125
white blood cell count || id:ieu-b-30	rs11252331	G	T	0.016749	0.00249	0.836619	1.8e-11	45.2459
white blood cell count || id:ieu-b-30	rs112750178	C	T	0.015327	0.002179	0.23854	2.06e-12	49.4766
white blood cell count || id:ieu-b-30	rs112880875	A	G	0.025752	0.003204	0.090039	9.68e-16	64.6007
white blood cell count || id:ieu-b-30	rs113473633	G	A	-0.050832	0.006222	0.025546	3.24e-16	66.7443
white blood cell count || id:ieu-b-30	rs113519804	A	C	-0.032444	0.005656	0.028736	9.92e-09	32.9041
white blood cell count || id:ieu-b-30	rs114050631	T	C	-0.138239	0.00975	0.011062	1.38e-45	201.026
white blood cell count || id:ieu-b-30	rs114427331	G	C	-0.036288	0.004834	0.03761	6.36e-14	56.3524
white blood cell count || id:ieu-b-30	rs115433278	A	G	-0.024206	0.004232	0.053082	1.09e-08	32.7156
white blood cell count || id:ieu-b-30	rs11644125	T	C	-0.017778	0.001893	0.59737	6.36e-21	88.1992
white blood cell count || id:ieu-b-30	rs11669443	A	G	0.013882	0.002267	0.236724	9.5e-10	37.4974
white blood cell count || id:ieu-b-30	rs11688303	T	C	0.021084	0.002892	0.120295	3.19e-13	53.1508
white blood cell count || id:ieu-b-30	rs11723621	G	A	-0.029079	0.002022	0.29001	7.57e-47	206.822
white blood cell count || id:ieu-b-30	rs11735662	T	C	0.052247	0.005162	0.033197	4.74e-24	102.444
white blood cell count || id:ieu-b-30	rs11744663	A	G	-0.018732	0.002351	0.190499	1.72e-15	63.4838
white blood cell count || id:ieu-b-30	rs117556162	A	G	0.027237	0.004058	0.056886	1.99e-11	45.05
white blood cell count || id:ieu-b-30	rs11854390	T	C	0.013665	0.00186	0.562198	2.13e-13	53.9751
white blood cell count || id:ieu-b-30	rs11874453	A	G	-0.011551	0.001904	0.532635	1.36e-09	36.8049
white blood cell count || id:ieu-b-30	rs11927257	T	C	-0.012877	0.002042	0.282198	2.97e-10	39.7666
white blood cell count || id:ieu-b-30	rs11965885	T	G	-0.01534	0.001892	0.58175	5.41e-16	65.7368
white blood cell count || id:ieu-b-30	rs12138789	C	T	-0.014617	0.00218	0.237746	2.08e-11	44.9576
white blood cell count || id:ieu-b-30	rs12142474	G	A	-0.021647	0.003435	0.086122	3.05e-10	39.7138
white blood cell count || id:ieu-b-30	rs12157427	A	G	-0.021248	0.003755	0.064431	1.56e-08	32.0196
white blood cell count || id:ieu-b-30	rs12203592	T	C	0.022394	0.002349	0.210255	1.61e-21	90.8861
white blood cell count || id:ieu-b-30	rs12214269	A	G	0.018185	0.001839	0.545937	5.06e-23	97.783
white blood cell count || id:ieu-b-30	rs12216862	T	C	0.011449	0.002032	0.290091	1.81e-08	31.7459
white blood cell count || id:ieu-b-30	rs1228024	A	C	0.025191	0.001944	0.661308	2.32e-38	167.918
white blood cell count || id:ieu-b-30	rs12376511	C	T	-0.034202	0.002489	0.164417	6.16e-43	188.822
white blood cell count || id:ieu-b-30	rs12429714	T	C	-0.011129	0.001864	0.424441	2.45e-09	35.6468
white blood cell count || id:ieu-b-30	rs1245035	A	C	0.014435	0.001914	0.627427	4.79e-14	56.8787
white blood cell count || id:ieu-b-30	rs12502008	T	G	0.011097	0.001947	0.361382	1.24e-08	32.4847
white blood cell count || id:ieu-b-30	rs1250215	C	G	0.011698	0.001917	0.64108	1.08e-09	37.2374
white blood cell count || id:ieu-b-30	rs12540307	T	C	-0.038684	0.004464	0.048819	4.76e-18	75.0956
white blood cell count || id:ieu-b-30	rs12550612	A	G	-0.032751	0.00242	0.821328	1.09e-41	183.155
white blood cell count || id:ieu-b-30	rs12566440	G	A	-0.014772	0.001903	0.364982	8.79e-15	60.2561
white blood cell count || id:ieu-b-30	rs1260326	C	T	-0.032863	0.001875	0.601256	9.83e-69	307.193
white blood cell count || id:ieu-b-30	rs12630592	T	G	-0.012328	0.001992	0.3731	6.27e-10	38.3007
white blood cell count || id:ieu-b-30	rs12683699	G	A	0.021786	0.002517	0.160286	5.16e-18	74.9184
white blood cell count || id:ieu-b-30	rs12716647	C	G	0.012379	0.001918	0.637508	1.12e-10	41.6557
white blood cell count || id:ieu-b-30	rs12784071	T	C	0.018141	0.002233	0.222099	4.79e-16	66.0002
white blood cell count || id:ieu-b-30	rs12792460	G	C	0.015654	0.00207	0.271243	4.13e-14	57.1887
white blood cell count || id:ieu-b-30	rs1285254	C	T	-0.012308	0.002252	0.775119	4.7e-08	29.8702
white blood cell count || id:ieu-b-30	rs1285886	A	G	0.026498	0.002326	0.196802	5.1e-30	129.78
white blood cell count || id:ieu-b-30	rs12905862	A	G	0.011091	0.001979	0.316261	2.15e-08	31.4087
white blood cell count || id:ieu-b-30	rs12929950	A	G	-0.030161	0.003616	0.077395	7.83e-17	69.572
white blood cell count || id:ieu-b-30	rs12936529	T	C	-0.025157	0.001845	0.478786	2.74e-42	185.92
white blood cell count || id:ieu-b-30	rs12956324	A	C	0.013776	0.001875	0.402959	2.1e-13	53.9813
white blood cell count || id:ieu-b-30	rs12997100	C	T	0.02676	0.00359	0.070514	9.38e-14	55.5627
white blood cell count || id:ieu-b-30	rs12999905	A	G	0.025242	0.004067	0.061608	5.58e-10	38.5211
white blood cell count || id:ieu-b-30	rs13132853	G	A	0.020133	0.00193	0.355109	1.88e-25	108.818
white blood cell count || id:ieu-b-30	rs13149209	C	T	-0.014688	0.002228	0.217886	4.5e-11	43.4605
white blood cell count || id:ieu-b-30	rs13180726	A	G	-0.02131	0.002441	0.825591	2.71e-18	76.2134
white blood cell count || id:ieu-b-30	rs1322599	T	C	-0.030663	0.002456	0.174313	9.97e-36	155.874
white blood cell count || id:ieu-b-30	rs13237635	C	T	-0.010408	0.00186	0.565316	2.24e-08	31.3118
white blood cell count || id:ieu-b-30	rs13248936	G	A	0.013094	0.001841	0.498342	1.17e-12	50.5868
white blood cell count || id:ieu-b-30	rs13291664	G	A	0.026196	0.002363	0.186933	1.57e-28	122.897
white blood cell count || id:ieu-b-30	rs1366045	C	T	-0.024654	0.001886	0.384323	5.44e-39	170.88
white blood cell count || id:ieu-b-30	rs1371045	C	T	-0.014328	0.002114	0.744485	1.26e-11	45.9368
white blood cell count || id:ieu-b-30	rs1371794	C	A	-0.063244	0.001899	0.622486	1e-200	1109.15
white blood cell count || id:ieu-b-30	rs138028125	G	C	0.054052	0.005559	0.03427	2.54e-22	94.5432
white blood cell count || id:ieu-b-30	rs1383265	C	T	0.019199	0.002409	0.17909	1.68e-15	63.5161
white blood cell count || id:ieu-b-30	rs139369470	C	T	0.025273	0.004383	0.047983	8.34e-09	33.2484
white blood cell count || id:ieu-b-30	rs140311179	G	C	-0.025605	0.004196	0.051183	1.08e-09	37.2373
white blood cell count || id:ieu-b-30	rs144317085	T	A	0.049756	0.005126	0.034356	3e-22	94.218
white blood cell count || id:ieu-b-30	rs145209947	A	C	-0.075356	0.008651	0.01404	3.19e-18	75.8758
white blood cell count || id:ieu-b-30	rs146207734	T	A	-0.054274	0.008237	0.017496	4.58e-11	43.4156
white blood cell count || id:ieu-b-30	rs1468102	G	C	0.014895	0.002	0.306335	9.95e-14	55.4653
white blood cell count || id:ieu-b-30	rs1474419	C	T	0.018298	0.001886	0.579762	3.11e-22	94.1291
white blood cell count || id:ieu-b-30	rs1476081	T	G	0.011441	0.00208	0.294671	3.85e-08	30.2553
white blood cell count || id:ieu-b-30	rs148713124	T	G	0.096379	0.010089	0.008951	1.35e-21	91.2575
white blood cell count || id:ieu-b-30	rs150649461	C	G	0.0679	0.007944	0.015183	1.33e-17	73.0569
white blood cell count || id:ieu-b-30	rs1506609	G	A	0.021031	0.002326	0.799464	1.61e-19	81.7524
white blood cell count || id:ieu-b-30	rs150861794	T	C	-0.065191	0.007096	0.020249	4.31e-20	84.4011
white blood cell count || id:ieu-b-30	rs1611236	A	G	-0.035855	0.001971	0.322501	7.26e-74	330.922
white blood cell count || id:ieu-b-30	rs1621453	G	A	0.010499	0.00186	0.56322	1.71e-08	31.8618
white blood cell count || id:ieu-b-30	rs16850073	T	C	0.042606	0.001922	0.374415	8.77e-109	491.4
white blood cell count || id:ieu-b-30	rs16964983	C	T	0.021856	0.002434	0.172918	2.89e-19	80.6307
white blood cell count || id:ieu-b-30	rs17011726	G	C	-0.023627	0.002187	0.232584	3.58e-27	116.713
white blood cell count || id:ieu-b-30	rs17026212	G	T	-0.014719	0.001834	0.513548	1.06e-15	64.4107
white blood cell count || id:ieu-b-30	rs17041439	C	A	0.037876	0.003999	0.056554	2.96e-21	89.7068
white blood cell count || id:ieu-b-30	rs17138597	A	G	-0.013276	0.002333	0.194778	1.3e-08	32.3821
white blood cell count || id:ieu-b-30	rs17209630	A	G	0.014259	0.002045	0.281259	3.25e-12	48.6174
white blood cell count || id:ieu-b-30	rs17232826	T	C	-0.021831	0.003087	0.10177	1.6e-12	50.012
white blood cell count || id:ieu-b-30	rs17270882	C	G	0.030784	0.002158	0.239086	4.07e-46	203.492
white blood cell count || id:ieu-b-30	rs1738074	C	T	-0.020403	0.001853	0.567796	3.74e-28	121.238
white blood cell count || id:ieu-b-30	rs174548	G	C	-0.024925	0.001991	0.313935	6.38e-36	156.721
white blood cell count || id:ieu-b-30	rs175714	C	T	0.010451	0.001877	0.577258	2.64e-08	31.0018
white blood cell count || id:ieu-b-30	rs17660636	G	A	0.011343	0.001935	0.357796	4.67e-09	34.3632
white blood cell count || id:ieu-b-30	rs17758695	T	C	-0.055946	0.005728	0.028609	1.67e-22	95.3964
white blood cell count || id:ieu-b-30	rs1779809	T	C	0.014395	0.001944	0.333689	1.36e-13	54.8316
white blood cell count || id:ieu-b-30	rs180941	A	G	-0.016866	0.001919	0.625014	1.63e-18	77.2457
white blood cell count || id:ieu-b-30	rs182090955	A	G	-0.075776	0.009684	0.009784	5.33e-15	61.2285
white blood cell count || id:ieu-b-30	rs1822534	G	A	-0.025822	0.001882	0.394237	8.29e-43	188.252
white blood cell count || id:ieu-b-30	rs1885474	G	T	-0.021583	0.003031	0.102894	1.11e-12	50.7051
white blood cell count || id:ieu-b-30	rs1886654	C	T	-0.057486	0.002959	0.892184	5.08e-84	377.428
white blood cell count || id:ieu-b-30	rs1887428	C	G	-0.014956	0.00193	0.625091	9.58e-15	60.0505
white blood cell count || id:ieu-b-30	rs1891033	C	T	0.015029	0.002482	0.16941	1.44e-09	36.6654
white blood cell count || id:ieu-b-30	rs1895994	A	G	-0.012955	0.001964	0.32446	4.35e-11	43.5103
white blood cell count || id:ieu-b-30	rs1933295	G	A	-0.015546	0.002311	0.776835	1.81e-11	45.252
white blood cell count || id:ieu-b-30	rs1947897	C	G	-0.014361	0.001947	0.336356	1.71e-13	54.4048
white blood cell count || id:ieu-b-30	rs2012011	A	G	-0.025502	0.002683	0.136123	2.15e-21	90.3456
white blood cell count || id:ieu-b-30	rs2038700	C	T	0.034424	0.00189	0.394624	4.61e-74	331.741
white blood cell count || id:ieu-b-30	rs2062250	A	G	0.050625	0.003905	0.938363	2.12e-38	168.069
white blood cell count || id:ieu-b-30	rs2068330	G	C	0.018714	0.001927	0.360551	2.87e-22	94.3126
white blood cell count || id:ieu-b-30	rs2076211	T	C	-0.018018	0.002546	0.158474	1.53e-12	50.0837
white blood cell count || id:ieu-b-30	rs2082382	A	G	-0.017857	0.00186	0.55412	8.67e-22	92.1703
white blood cell count || id:ieu-b-30	rs2084312	T	C	0.028894	0.002311	0.800412	7.67e-36	156.32
white blood cell count || id:ieu-b-30	rs2091084	C	T	0.01735	0.001951	0.653201	6.25e-19	79.0832
white blood cell count || id:ieu-b-30	rs2104415	A	G	-0.012373	0.002061	0.676227	1.99e-09	36.0408
white blood cell count || id:ieu-b-30	rs2148537	A	G	0.017567	0.002475	0.166266	1.31e-12	50.3784
white blood cell count || id:ieu-b-30	rs2180369	C	T	0.02298	0.003071	0.110762	7.65e-14	55.9939
white blood cell count || id:ieu-b-30	rs218264	T	A	0.025769	0.002141	0.250868	2.52e-33	144.864
white blood cell count || id:ieu-b-30	rs2194067	T	C	0.012618	0.001886	0.415502	2.31e-11	44.7608
white blood cell count || id:ieu-b-30	rs2259855	C	T	-0.023612	0.001849	0.52533	2.66e-37	163.077
white blood cell count || id:ieu-b-30	rs2260850	G	T	0.023885	0.002116	0.280997	1.68e-29	127.415
white blood cell count || id:ieu-b-30	rs2282677	C	T	0.01138	0.001929	0.405364	3.79e-09	34.8033
white blood cell count || id:ieu-b-30	rs2282986	C	T	-0.124348	0.006855	0.018529	1.8e-73	329.051
white blood cell count || id:ieu-b-30	rs2284837	G	A	0.01378	0.002231	0.220169	6.76e-10	38.1504
white blood cell count || id:ieu-b-30	rs2286599	A	G	0.03864	0.00279	0.141477	1.43e-43	191.808
white blood cell count || id:ieu-b-30	rs2290669	C	A	-0.047616	0.002308	0.786444	1.52e-94	425.632
white blood cell count || id:ieu-b-30	rs2298695	C	A	-0.015731	0.001881	0.396473	6.51e-17	69.9415
white blood cell count || id:ieu-b-30	rs2305980	A	T	0.013867	0.002123	0.255073	6.67e-11	42.6643
white blood cell count || id:ieu-b-30	rs2312675	C	T	-0.017557	0.002242	0.211587	5.11e-15	61.3238
white blood cell count || id:ieu-b-30	rs2314339	T	C	0.027194	0.002851	0.124894	1.52e-21	90.9812
white blood cell count || id:ieu-b-30	rs2327028	T	C	-0.013484	0.001851	0.475724	3.36e-13	53.067
white blood cell count || id:ieu-b-30	rs2328667	G	A	0.012282	0.001866	0.561405	4.85e-11	43.3226
white blood cell count || id:ieu-b-30	rs2358581	G	T	-0.028224	0.002196	0.73286	9.36e-38	165.186
white blood cell count || id:ieu-b-30	rs2371108	T	G	0.019217	0.001891	0.388965	3.11e-24	103.273
white blood cell count || id:ieu-b-30	rs2394990	A	C	-0.020322	0.001892	0.632626	7.1e-27	115.369
white blood cell count || id:ieu-b-30	rs2412771	C	T	-0.018201	0.001883	0.416739	4.42e-22	93.4308
white blood cell count || id:ieu-b-30	rs2427599	T	C	0.055692	0.009529	0.010727	5.21e-09	34.1579
white blood cell count || id:ieu-b-30	rs2428608	T	C	-0.011309	0.001852	0.56284	1.05e-09	37.2878
white blood cell count || id:ieu-b-30	rs2432142	A	G	0.012676	0.001864	0.433689	1.09e-11	46.2458
white blood cell count || id:ieu-b-30	rs2439963	G	A	-0.01238	0.002091	0.736551	3.29e-09	35.0536
white blood cell count || id:ieu-b-30	rs2469147	G	A	-0.015295	0.002536	0.157884	1.67e-09	36.3748
white blood cell count || id:ieu-b-30	rs247826	T	C	0.033815	0.002233	0.220606	9.59e-52	229.32
white blood cell count || id:ieu-b-30	rs2506699	G	A	0.01427	0.001892	0.483895	4.87e-14	56.886
white blood cell count || id:ieu-b-30	rs2561758	G	A	-0.03629	0.00208	0.723119	4.2e-68	304.402
white blood cell count || id:ieu-b-30	rs257063	T	C	-0.013818	0.0021	0.740602	4.91e-11	43.2964
white blood cell count || id:ieu-b-30	rs2615061	A	G	-0.027637	0.002854	0.117457	3.82e-22	93.7721
white blood cell count || id:ieu-b-30	rs2665405	A	G	0.035373	0.001844	0.547743	5.63e-82	367.978
white blood cell count || id:ieu-b-30	rs2710804	C	T	0.020606	0.001897	0.375925	1.92e-27	117.992
white blood cell count || id:ieu-b-30	rs2713573	T	C	0.024566	0.001984	0.689211	3.46e-35	153.315
white blood cell count || id:ieu-b-30	rs2729707	G	A	-0.030932	0.002446	0.830063	1.28e-36	159.92
white blood cell count || id:ieu-b-30	rs2790122	C	T	0.013402	0.002029	0.712432	4.08e-11	43.629
white blood cell count || id:ieu-b-30	rs284317	G	A	0.017425	0.001945	0.497553	3.52e-19	80.2613
white blood cell count || id:ieu-b-30	rs28530750	A	G	0.055643	0.004613	0.043032	1.83e-33	145.497
white blood cell count || id:ieu-b-30	rs2853951	T	C	0.077234	0.001878	0.599507	1e-200	1691.32
white blood cell count || id:ieu-b-30	rs28571765	C	T	-0.02207	0.00237	0.206778	1.32e-20	86.7177
white blood cell count || id:ieu-b-30	rs28574812	G	A	-0.016041	0.002537	0.15791	2.66e-10	39.9781
white blood cell count || id:ieu-b-30	rs28576226	A	G	0.031285	0.002853	0.122129	6.14e-28	120.245
white blood cell count || id:ieu-b-30	rs2857633	C	T	-0.013283	0.002098	0.727142	2.52e-10	40.085
white blood cell count || id:ieu-b-30	rs28588746	G	A	-0.010471	0.001899	0.377846	3.61e-08	30.4037
white blood cell count || id:ieu-b-30	rs2875974	A	G	0.021365	0.001904	0.373406	3.54e-29	125.913
white blood cell count || id:ieu-b-30	rs2904270	A	G	-0.015318	0.001844	0.517092	1.03e-16	69.0053
white blood cell count || id:ieu-b-30	rs2935104	G	A	0.01955	0.003311	0.906903	3.62e-09	34.8638
white blood cell count || id:ieu-b-30	rs2943650	T	C	0.01116	0.00192	0.644643	6.36e-09	33.7852
white blood cell count || id:ieu-b-30	rs2993986	T	C	0.030146	0.00219	0.774092	4.75e-43	189.483
white blood cell count || id:ieu-b-30	rs301817	A	C	-0.015878	0.001868	0.582111	2.02e-17	72.25
white blood cell count || id:ieu-b-30	rs303753	A	G	-0.019587	0.00196	0.34473	1.78e-23	99.8674
white blood cell count || id:ieu-b-30	rs309190	C	T	-0.030461	0.003167	0.893852	7.05e-22	92.5107
white blood cell count || id:ieu-b-30	rs3184504	C	T	-0.067191	0.001836	0.517084	1e-200	1339.3
white blood cell count || id:ieu-b-30	rs342294	C	T	-0.017407	0.001848	0.455851	4.9e-21	88.7246
white blood cell count || id:ieu-b-30	rs34298354	T	C	-0.024205	0.002801	0.123549	5.9e-18	74.6765
white blood cell count || id:ieu-b-30	rs34332006	T	C	-0.010695	0.001888	0.389704	1.52e-08	32.0891
white blood cell count || id:ieu-b-30	rs34505104	G	A	-0.02041	0.002056	0.304866	3.36e-23	98.5462
white blood cell count || id:ieu-b-30	rs34562738	A	G	0.018655	0.002195	0.77203	1.99e-17	72.2306
white blood cell count || id:ieu-b-30	rs34599082	T	C	-0.151481	0.008129	0.013363	1.93e-77	347.25
white blood cell count || id:ieu-b-30	rs34952318	A	G	-0.033097	0.004378	0.050283	4.24e-14	57.1513
white blood cell count || id:ieu-b-30	rs35111447	T	C	-0.017887	0.003105	0.098264	8.56e-09	33.1858
white blood cell count || id:ieu-b-30	rs35112940	A	G	-0.025968	0.002241	0.215982	5.21e-31	134.274
white blood cell count || id:ieu-b-30	rs35571080	C	T	0.024903	0.002243	0.212693	1.32e-28	123.266
white blood cell count || id:ieu-b-30	rs35592432	C	G	0.039902	0.00608	0.027242	5.47e-11	43.0707
white blood cell count || id:ieu-b-30	rs35592645	A	C	0.017479	0.00213	0.248719	2.38e-16	67.3401
white blood cell count || id:ieu-b-30	rs35713889	T	C	0.028328	0.004568	0.043464	5.79e-10	38.4574
white blood cell count || id:ieu-b-30	rs35734242	C	T	0.02176	0.001948	0.427987	6.3e-29	124.779
white blood cell count || id:ieu-b-30	rs35755865	T	C	-0.041492	0.005077	0.034195	3.18e-16	66.7905
white blood cell count || id:ieu-b-30	rs3731332	T	C	-0.121199	0.00624	0.023234	5.53e-84	377.25
white blood cell count || id:ieu-b-30	rs3732378	A	G	0.020274	0.00243	0.172487	7.7e-17	69.6092
white blood cell count || id:ieu-b-30	rs3735485	G	A	0.041036	0.00257	0.844672	2.34e-57	254.955
white blood cell count || id:ieu-b-30	rs3747869	C	A	0.038842	0.00322	0.900449	1.79e-33	145.51
white blood cell count || id:ieu-b-30	rs3752562	A	G	0.013547	0.002209	0.774844	8.97e-10	37.6093
white blood cell count || id:ieu-b-30	rs3754224	C	T	-0.014577	0.002103	0.270936	4.3e-12	48.0461
white blood cell count || id:ieu-b-30	rs3773312	A	G	0.017874	0.00285	0.134067	3.67e-10	39.3327
white blood cell count || id:ieu-b-30	rs3781454	A	G	0.025211	0.002007	0.676766	3.68e-36	157.792
white blood cell count || id:ieu-b-30	rs3793537	C	G	0.019834	0.002029	0.290389	1.53e-22	95.5557
white blood cell count || id:ieu-b-30	rs3795503	T	C	-0.015409	0.00201	0.314627	1.83e-14	58.7701
white blood cell count || id:ieu-b-30	rs3812849	C	A	0.01961	0.002086	0.266532	5.85e-21	88.3744
white blood cell count || id:ieu-b-30	rs3847147	A	G	-0.011891	0.002003	0.306976	2.99e-09	35.2432
white blood cell count || id:ieu-b-30	rs3857488	G	A	-0.015962	0.001847	0.527618	5.95e-18	74.6863
white blood cell count || id:ieu-b-30	rs38859	T	C	0.011328	0.001851	0.448861	9.71e-10	37.4536
white blood cell count || id:ieu-b-30	rs399757	C	T	0.013512	0.00199	0.382674	1.16e-11	46.1034
white blood cell count || id:ieu-b-30	rs4074672	T	C	0.018004	0.001907	0.369536	3.87e-21	89.1326
white blood cell count || id:ieu-b-30	rs41272536	G	A	-0.034443	0.004735	0.045737	3.65e-13	52.913
white blood cell count || id:ieu-b-30	rs41295055	T	C	-0.013749	0.002349	0.186956	4.95e-09	34.2591
white blood cell count || id:ieu-b-30	rs41313381	A	C	0.048456	0.005508	0.0304	1.47e-18	77.394
white blood cell count || id:ieu-b-30	rs41317014	T	C	-0.020075	0.002239	0.247562	3.25e-19	80.3902
white blood cell count || id:ieu-b-30	rs4239149	G	A	0.016302	0.001945	0.656343	5.58e-17	70.2494
white blood cell count || id:ieu-b-30	rs4276676	C	T	-0.019264	0.001849	0.469209	2.22e-25	108.547
white blood cell count || id:ieu-b-30	rs430989	G	T	-0.014189	0.002164	0.269456	5.67e-11	42.9921
white blood cell count || id:ieu-b-30	rs4391200	G	A	0.022974	0.001894	0.618964	7.86e-34	147.134
white blood cell count || id:ieu-b-30	rs4413892	A	G	0.031056	0.002174	0.276136	2.87e-46	204.067
white blood cell count || id:ieu-b-30	rs4468717	T	C	-0.020008	0.003471	0.077837	8.41e-09	33.2275
white blood cell count || id:ieu-b-30	rs447124	T	C	0.016995	0.001853	0.490566	4.86e-20	84.1185
white blood cell count || id:ieu-b-30	rs4535497	A	C	-0.013323	0.001992	0.570032	2.34e-11	44.7327
white blood cell count || id:ieu-b-30	rs464609	A	G	0.012934	0.001852	0.544492	3e-12	48.7735
white blood cell count || id:ieu-b-30	rs4672564	C	A	-0.010185	0.001848	0.500893	3.67e-08	30.3751
white blood cell count || id:ieu-b-30	rs4703541	A	G	-0.036192	0.002813	0.878793	7.45e-38	165.533
white blood cell count || id:ieu-b-30	rs4704826	A	C	-0.015601	0.001876	0.633681	9.71e-17	69.1575
white blood cell count || id:ieu-b-30	rs4707609	C	T	-0.021092	0.001914	0.360123	3.21e-28	121.437
white blood cell count || id:ieu-b-30	rs4721650	G	A	0.015196	0.002296	0.209572	3.76e-11	43.8041
white blood cell count || id:ieu-b-30	rs4729046	C	T	-0.036605	0.003489	0.924065	1.01e-25	110.073
white blood cell count || id:ieu-b-30	rs47341	T	C	0.015865	0.001975	0.396441	1.01e-15	64.5277
white blood cell count || id:ieu-b-30	rs4734879	G	A	-0.021974	0.002057	0.276159	1.34e-26	114.117
white blood cell count || id:ieu-b-30	rs4760	G	A	-0.070234	0.002594	0.152719	2.21e-161	733.086
white blood cell count || id:ieu-b-30	rs4761234	C	T	0.015191	0.001847	0.4824	2.03e-16	67.6455
white blood cell count || id:ieu-b-30	rs4789229	T	C	0.011726	0.001926	0.644533	1.18e-09	37.067
white blood cell count || id:ieu-b-30	rs4790752	T	C	-0.017539	0.001845	0.450783	2.11e-21	90.3685
white blood cell count || id:ieu-b-30	rs4794820	G	A	0.07212	0.001861	0.552137	1e-200	1501.82
white blood cell count || id:ieu-b-30	rs4805881	C	A	-0.01642	0.001984	0.665284	1.32e-16	68.4956
white blood cell count || id:ieu-b-30	rs4844390	G	A	-0.026549	0.002216	0.220218	4.97e-33	143.535
white blood cell count || id:ieu-b-30	rs4844565	T	A	-0.011403	0.001866	0.410019	1.01e-09	37.3435
white blood cell count || id:ieu-b-30	rs4877107	C	T	0.010359	0.001856	0.457254	2.45e-08	31.1516
white blood cell count || id:ieu-b-30	rs4909932	G	A	0.013829	0.001881	0.59811	2.01e-13	54.051
white blood cell count || id:ieu-b-30	rs4909945	C	T	0.011456	0.001986	0.688902	8.23e-09	33.2742
white blood cell count || id:ieu-b-30	rs4924450	A	G	0.01369	0.002122	0.706498	1.14e-10	41.6213
white blood cell count || id:ieu-b-30	rs4925756	T	C	-0.014563	0.002004	0.691881	3.83e-13	52.8088
white blood cell count || id:ieu-b-30	rs4970996	C	G	0.0154	0.002154	0.750743	8.97e-13	51.1152
white blood cell count || id:ieu-b-30	rs507778	T	C	-0.052806	0.001961	0.333105	1.41e-159	725.122
white blood cell count || id:ieu-b-30	rs520910	C	T	-0.024764	0.003685	0.067393	1.87e-11	45.1613
white blood cell count || id:ieu-b-30	rs527393	A	G	-0.02209	0.001842	0.467803	4.34e-33	143.818
white blood cell count || id:ieu-b-30	rs533483	A	G	-0.017399	0.002188	0.243389	1.91e-15	63.2345
white blood cell count || id:ieu-b-30	rs549302	A	G	0.020151	0.001843	0.545007	8.48e-28	119.548
white blood cell count || id:ieu-b-30	rs55671712	T	C	0.018588	0.003119	0.095812	2.59e-09	35.5169
white blood cell count || id:ieu-b-30	rs55767800	C	T	-0.018378	0.002003	0.632257	4.71e-20	84.185
white blood cell count || id:ieu-b-30	rs55964818	C	T	-0.036254	0.00186	0.567337	1.54e-84	379.915
white blood cell count || id:ieu-b-30	rs55978995	A	C	0.013869	0.002466	0.16913	1.9e-08	31.6304
white blood cell count || id:ieu-b-30	rs560194	C	T	-0.013586	0.001843	0.530014	1.76e-13	54.3416
white blood cell count || id:ieu-b-30	rs56188865	C	T	-0.027014	0.001899	0.374222	7e-46	202.361
white blood cell count || id:ieu-b-30	rs56378716	G	A	0.107631	0.008291	0.01278	1.7e-38	168.524
white blood cell count || id:ieu-b-30	rs56388170	T	G	0.059326	0.002043	0.294509	2.73e-185	843.244
white blood cell count || id:ieu-b-30	rs571497	A	G	-0.036357	0.002584	0.154843	6.32e-45	197.966
white blood cell count || id:ieu-b-30	rs5746451	C	T	0.019536	0.001849	0.504194	4.61e-26	111.634
white blood cell count || id:ieu-b-30	rs5746990	A	G	-0.015117	0.001903	0.622693	2.05e-15	63.1035
white blood cell count || id:ieu-b-30	rs57871178	C	T	-0.013314	0.002414	0.17625	3.55e-08	30.4188
white blood cell count || id:ieu-b-30	rs579721	A	G	-0.012287	0.002033	0.283654	1.55e-09	36.5272
white blood cell count || id:ieu-b-30	rs59085061	G	A	-0.050292	0.004692	0.040472	9e-27	114.89
white blood cell count || id:ieu-b-30	rs59241311	A	G	-0.01718	0.00307	0.099621	2.24e-08	31.3162
white blood cell count || id:ieu-b-30	rs60190483	C	T	-0.031395	0.003962	0.057277	2.43e-15	62.7902
white blood cell count || id:ieu-b-30	rs6029234	C	G	0.024169	0.001905	0.624198	7.57e-37	160.963
white blood cell count || id:ieu-b-30	rs6045615	C	A	-0.019319	0.001982	0.330205	1.99e-22	95.0084
white blood cell count || id:ieu-b-30	rs60466842	A	C	-0.029716	0.003269	0.087587	1.04e-19	82.6325
white blood cell count || id:ieu-b-30	rs6051431	T	C	0.011858	0.001931	0.351093	8.44e-10	37.7102
white blood cell count || id:ieu-b-30	rs6055955	T	C	-0.022202	0.001845	0.508614	2.63e-33	144.808
white blood cell count || id:ieu-b-30	rs6062468	T	C	0.010809	0.001937	0.508105	2.46e-08	31.1395
white blood cell count || id:ieu-b-30	rs60695341	T	C	-0.029901	0.002312	0.197348	3.2e-38	167.261
white blood cell count || id:ieu-b-30	rs61739285	T	C	-0.033699	0.005207	0.033259	9.98e-11	41.885
white blood cell count || id:ieu-b-30	rs61863767	T	C	0.043116	0.001874	0.596247	4.56e-117	529.344
white blood cell count || id:ieu-b-30	rs62007171	C	T	-0.015451	0.002058	0.291138	6.22e-14	56.3667
white blood cell count || id:ieu-b-30	rs62019353	C	T	0.011729	0.002072	0.27272	1.54e-08	32.0437
white blood cell count || id:ieu-b-30	rs62089697	A	G	0.017652	0.002518	0.172097	2.48e-12	49.1447
white blood cell count || id:ieu-b-30	rs62194505	A	G	-0.010877	0.001937	0.382331	2e-08	31.5325
white blood cell count || id:ieu-b-30	rs62270938	T	C	0.016035	0.002454	0.177104	6.59e-11	42.6962
white blood cell count || id:ieu-b-30	rs62311395	G	A	-0.025247	0.003841	0.061901	5.09e-11	43.2047
white blood cell count || id:ieu-b-30	rs62345144	C	G	-0.034084	0.006181	0.024821	3.58e-08	30.4077
white blood cell count || id:ieu-b-30	rs62466318	T	C	-0.021214	0.002399	0.202209	9.8e-19	78.196
white blood cell count || id:ieu-b-30	rs62510269	G	A	-0.036092	0.002609	0.14573	1.77e-43	191.37
white blood cell count || id:ieu-b-30	rs626416	C	G	-0.016605	0.002181	0.762943	2.81e-14	57.9651
white blood cell count || id:ieu-b-30	rs630505	C	T	0.012464	0.002102	0.265394	3.13e-09	35.16
white blood cell count || id:ieu-b-30	rs632887	G	A	0.01204	0.001921	0.411004	3.75e-10	39.2824
white blood cell count || id:ieu-b-30	rs633323	T	A	0.014666	0.002007	0.697507	2.87e-13	53.3984
white blood cell count || id:ieu-b-30	rs6421984	C	T	0.038666	0.001952	0.514549	2.79e-87	392.373
white blood cell count || id:ieu-b-30	rs6426584	T	A	-0.01152	0.001951	0.334952	3.66e-09	34.8651
white blood cell count || id:ieu-b-30	rs6429582	C	T	-0.018823	0.001853	0.435077	3.25e-24	103.187
white blood cell count || id:ieu-b-30	rs6440053	A	T	-0.014128	0.002541	0.842254	2.76e-08	30.9138
white blood cell count || id:ieu-b-30	rs6440732	A	C	0.023275	0.002437	0.827718	1.35e-21	91.2154
white blood cell count || id:ieu-b-30	rs6445826	C	T	0.01247	0.001887	0.498475	4.03e-11	43.6706
white blood cell count || id:ieu-b-30	rs6458354	T	C	0.014462	0.00202	0.707553	8.36e-13	51.2571
white blood cell count || id:ieu-b-30	rs6474514	C	T	0.011055	0.001872	0.41173	3.59e-09	34.8743
white blood cell count || id:ieu-b-30	rs6476883	A	G	-0.011492	0.001857	0.437247	6.27e-10	38.2972
white blood cell count || id:ieu-b-30	rs6479830	C	T	-0.012414	0.002033	0.715242	1.05e-09	37.2863
white blood cell count || id:ieu-b-30	rs6500550	T	C	-0.02072	0.002036	0.304495	2.65e-24	103.568
white blood cell count || id:ieu-b-30	rs6502608	A	G	0.014711	0.002078	0.707085	1.5e-12	50.118
white blood cell count || id:ieu-b-30	rs6583435	A	C	0.016915	0.001968	0.679683	8.7e-18	73.8744
white blood cell count || id:ieu-b-30	rs6590806	A	G	0.01608	0.002128	0.250457	4.28e-14	57.099
white blood cell count || id:ieu-b-30	rs6667709	T	C	-0.013844	0.001923	0.370088	6.3e-13	51.828
white blood cell count || id:ieu-b-30	rs6679677	A	C	-0.051839	0.003052	0.099992	1.14e-64	288.499
white blood cell count || id:ieu-b-30	rs6684709	C	G	-0.020589	0.001895	0.620492	1.84e-27	118.046
white blood cell count || id:ieu-b-30	rs672058	T	C	0.018163	0.002846	0.880458	1.81e-10	40.7292
white blood cell count || id:ieu-b-30	rs6731993	T	A	0.022535	0.001877	0.407782	3.7e-33	144.141
white blood cell count || id:ieu-b-30	rs6734238	G	A	0.036475	0.001959	0.402192	2.59e-77	346.674
white blood cell count || id:ieu-b-30	rs67491878	C	A	0.011131	0.001914	0.60436	6.15e-09	33.8208
white blood cell count || id:ieu-b-30	rs6755895	C	T	-0.023327	0.002239	0.231769	2.14e-25	108.545
white blood cell count || id:ieu-b-30	rs67684915	G	C	-0.0225	0.002347	0.19513	9.67e-22	91.9049
white blood cell count || id:ieu-b-30	rs6779340	G	C	-0.017511	0.001961	0.336941	4.51e-19	79.7383
white blood cell count || id:ieu-b-30	rs6831590	T	G	-0.0184	0.001904	0.367282	4.54e-22	93.3903
white blood cell count || id:ieu-b-30	rs6854855	G	A	0.016404	0.001855	0.486909	9.69e-19	78.2009
white blood cell count || id:ieu-b-30	rs6878780	C	T	0.013254	0.001858	0.426771	1.02e-12	50.8865
white blood cell count || id:ieu-b-30	rs6924387	G	A	0.016547	0.001881	0.412477	1.48e-18	77.3857
white blood cell count || id:ieu-b-30	rs6948695	C	T	-0.010993	0.001875	0.413883	4.7e-09	34.374
white blood cell count || id:ieu-b-30	rs6952262	G	C	-0.016152	0.002298	0.205159	2.19e-12	49.4029
white blood cell count || id:ieu-b-30	rs696	T	C	0.015003	0.001912	0.36576	4.53e-15	61.5716
white blood cell count || id:ieu-b-30	rs6985508	A	G	-0.026558	0.002018	0.357998	1.57e-39	173.2
white blood cell count || id:ieu-b-30	rs7005996	T	C	0.024146	0.003326	0.906282	4.06e-13	52.7043
white blood cell count || id:ieu-b-30	rs703005	T	C	-0.015482	0.001905	0.598155	4.55e-16	66.0487
white blood cell count || id:ieu-b-30	rs7036656	T	C	0.028141	0.002055	0.7215	1.25e-42	187.523
white blood cell count || id:ieu-b-30	rs706809	C	T	0.022341	0.002258	0.777872	4.71e-23	97.8943
white blood cell count || id:ieu-b-30	rs7082470	A	G	-0.029017	0.00184	0.474125	5.75e-56	248.696
white blood cell count || id:ieu-b-30	rs71352239	T	C	-0.01291	0.002182	0.323814	3.36e-09	35.006
white blood cell count || id:ieu-b-30	rs7159281	G	A	-0.01285	0.002	0.671781	1.35e-10	41.2806
white blood cell count || id:ieu-b-30	rs7177	A	C	-0.013376	0.001888	0.529439	1.43e-12	50.1936
white blood cell count || id:ieu-b-30	rs7183988	G	T	-0.015777	0.001895	0.526631	8.74e-17	69.3155
white blood cell count || id:ieu-b-30	rs718515	A	G	-0.016391	0.001858	0.551929	1.2e-18	77.8251
white blood cell count || id:ieu-b-30	rs7198940	T	C	0.015619	0.001851	0.52238	3.33e-17	71.2022
white blood cell count || id:ieu-b-30	rs7225843	C	T	-0.03151	0.002297	0.203083	8.58e-43	188.181
white blood cell count || id:ieu-b-30	rs7235882	T	C	0.017758	0.003188	0.093753	2.6e-08	31.0278
white blood cell count || id:ieu-b-30	rs7246841	C	T	0.022477	0.002216	0.731395	3.78e-24	102.881
white blood cell count || id:ieu-b-30	rs72664840	T	C	0.020614	0.002397	0.179041	8.44e-18	73.9586
white blood cell count || id:ieu-b-30	rs72726027	C	T	-0.04262	0.002923	0.111895	4.17e-48	212.603
white blood cell count || id:ieu-b-30	rs72747074	A	G	0.017932	0.002003	0.31238	3.63e-19	80.1485
white blood cell count || id:ieu-b-30	rs72780125	C	T	0.034599	0.002765	0.131112	6.75e-36	156.58
white blood cell count || id:ieu-b-30	rs72790862	C	T	-0.025833	0.002003	0.306947	5.05e-38	166.337
white blood cell count || id:ieu-b-30	rs72836628	T	C	-0.01417	0.002131	0.249186	3.02e-11	44.2153
white blood cell count || id:ieu-b-30	rs7283930	T	C	-0.011714	0.002102	0.73874	2.57e-08	31.056
white blood cell count || id:ieu-b-30	rs72843590	A	C	0.024724	0.00384	0.06259	1.25e-10	41.4548
white blood cell count || id:ieu-b-30	rs72951729	A	C	-0.01783	0.003116	0.096253	1.08e-08	32.7422
white blood cell count || id:ieu-b-30	rs72973711	T	A	-0.031751	0.003713	0.067073	1.28e-17	73.1248
white blood cell count || id:ieu-b-30	rs72978754	C	T	-0.028441	0.003727	0.065813	2.45e-14	58.2332
white blood cell count || id:ieu-b-30	rs72982988	A	G	-0.01277	0.002204	0.232903	7.1e-09	33.5706
white blood cell count || id:ieu-b-30	rs73000965	A	T	0.028768	0.001987	0.314788	1.86e-47	209.616
white blood cell count || id:ieu-b-30	rs73028871	T	C	-0.016816	0.002745	0.133879	9.3e-10	37.5285
white blood cell count || id:ieu-b-30	rs73036517	G	A	-0.052727	0.00211	0.258764	1.08e-137	624.455
white blood cell count || id:ieu-b-30	rs7308123	C	T	0.018607	0.002436	0.18119	2.29e-14	58.3443
white blood cell count || id:ieu-b-30	rs73190675	A	G	0.028802	0.004241	0.050278	1.15e-11	46.1221
white blood cell count || id:ieu-b-30	rs73191188	A	G	-0.016477	0.001926	0.353128	1.23e-17	73.1886
white blood cell count || id:ieu-b-30	rs7326825	A	G	0.020659	0.002021	0.703613	1.73e-24	104.493
white blood cell count || id:ieu-b-30	rs73738524	G	A	0.022809	0.003374	0.080389	1.43e-11	45.7006
white blood cell count || id:ieu-b-30	rs739842	C	T	-0.015546	0.001973	0.639495	3.44e-15	62.0845
white blood cell count || id:ieu-b-30	rs74076327	C	T	-0.028663	0.004475	0.04472	1.55e-10	41.0258
white blood cell count || id:ieu-b-30	rs74607840	A	G	-0.015405	0.001914	0.625943	8.82e-16	64.7798
white blood cell count || id:ieu-b-30	rs74679834	G	C	0.012643	0.002139	0.277091	3.49e-09	34.9364
white blood cell count || id:ieu-b-30	rs7502100	C	T	0.017816	0.001955	0.366802	8.4e-20	83.0476
white blood cell count || id:ieu-b-30	rs75354229	T	C	0.02445	0.002749	0.128659	6.22e-19	79.1058
white blood cell count || id:ieu-b-30	rs75475627	G	C	0.032813	0.003538	0.076568	1.92e-20	86.0154
white blood cell count || id:ieu-b-30	rs7549164	T	C	0.025162	0.002456	0.189126	1.33e-24	104.962
white blood cell count || id:ieu-b-30	rs755951	C	A	-0.013467	0.001888	0.402765	1.02e-12	50.8789
white blood cell count || id:ieu-b-30	rs7572278	A	T	0.015881	0.002332	0.207324	1.01e-11	46.3766
white blood cell count || id:ieu-b-30	rs7573465	T	G	0.035796	0.001853	0.554185	4.66e-83	373.18
white blood cell count || id:ieu-b-30	rs759488	C	T	0.013512	0.002025	0.70489	2.58e-11	44.5235
white blood cell count || id:ieu-b-30	rs76378167	A	G	0.023127	0.004041	0.061252	1.07e-08	32.7537
white blood cell count || id:ieu-b-30	rs7639292	T	C	-0.023984	0.002466	0.168472	2.48e-22	94.5926
white blood cell count || id:ieu-b-30	rs76428106	C	T	0.158445	0.008517	0.013471	3.45e-77	346.086
white blood cell count || id:ieu-b-30	rs76545872	A	G	-0.013013	0.002333	0.194057	2.5e-08	31.1118
white blood cell count || id:ieu-b-30	rs7705526	A	C	0.029089	0.00212	0.327218	8.3e-43	188.272
white blood cell count || id:ieu-b-30	rs77215665	G	A	-0.04012	0.006861	0.018274	5.13e-09	34.1938
white blood cell count || id:ieu-b-30	rs7751717	A	G	-0.013802	0.002306	0.199529	2.23e-09	35.8233
white blood cell count || id:ieu-b-30	rs7776054	G	A	-0.04663	0.002089	0.261097	2.48e-110	498.258
white blood cell count || id:ieu-b-30	rs7776857	T	G	-0.018545	0.001949	0.65805	1.89e-21	90.5378
white blood cell count || id:ieu-b-30	rs778125	G	A	0.01436	0.00192	0.355448	7.75e-14	55.9379
white blood cell count || id:ieu-b-30	rs7781268	A	G	-0.01333	0.002258	0.245805	3.66e-09	34.8508
white blood cell count || id:ieu-b-30	rs780142	G	T	0.014549	0.002067	0.274035	2.02e-12	49.5433
white blood cell count || id:ieu-b-30	rs7803075	G	A	-0.02444	0.00211	0.7342	5.47e-31	134.164
white blood cell count || id:ieu-b-30	rs78285907	T	A	0.019812	0.003341	0.089011	3.1e-09	35.1644
white blood cell count || id:ieu-b-30	rs7846314	T	A	0.046831	0.002355	0.187345	5.71e-88	395.444
white blood cell count || id:ieu-b-30	rs7850247	C	T	0.01034	0.001861	0.514717	2.84e-08	30.8708
white blood cell count || id:ieu-b-30	rs7852409	G	C	0.015628	0.002288	0.764716	8.71e-12	46.6546
white blood cell count || id:ieu-b-30	rs7855091	A	G	0.014823	0.001994	0.307022	1.11e-13	55.2614
white blood cell count || id:ieu-b-30	rs7864482	G	A	0.012766	0.001902	0.377314	2e-11	45.0494
white blood cell count || id:ieu-b-30	rs7917772	A	G	0.016558	0.001904	0.630809	3.6e-18	75.6279
white blood cell count || id:ieu-b-30	rs79237520	T	C	0.040077	0.006305	0.022751	2.13e-10	40.4036
white blood cell count || id:ieu-b-30	rs79272926	A	C	-0.022316	0.002222	0.221625	1.04e-23	100.866
white blood cell count || id:ieu-b-30	rs7934719	T	C	0.017862	0.001873	0.414299	1.55e-21	90.9462
white blood cell count || id:ieu-b-30	rs796003	T	G	-0.025352	0.002125	0.258407	8.84e-33	142.333
white blood cell count || id:ieu-b-30	rs796056	C	A	0.020577	0.001898	0.623451	2.31e-27	117.536
white blood cell count || id:ieu-b-30	rs79692389	C	G	0.02617	0.003837	0.061217	9.39e-12	46.5183
white blood cell count || id:ieu-b-30	rs79716587	A	G	-0.035863	0.00283	0.124095	9.22e-37	160.591
white blood cell count || id:ieu-b-30	rs798555	C	T	0.018842	0.002054	0.294964	4.81e-20	84.1498
white blood cell count || id:ieu-b-30	rs806321	T	C	0.01598	0.001848	0.530051	5.66e-18	74.7738
white blood cell count || id:ieu-b-30	rs8084255	T	C	0.019947	0.001905	0.375635	1.26e-25	109.639
white blood cell count || id:ieu-b-30	rs8176528	A	G	-0.016872	0.002017	0.297384	6.31e-17	69.9715
white blood cell count || id:ieu-b-30	rs830623	C	A	0.014483	0.002457	0.169687	3.88e-09	34.7462
white blood cell count || id:ieu-b-30	rs832190	T	C	-0.013264	0.001909	0.633275	3.88e-12	48.2767
white blood cell count || id:ieu-b-30	rs8705	A	G	-0.026397	0.002004	0.316569	1.35e-39	173.506
white blood cell count || id:ieu-b-30	rs873218	A	G	-0.011924	0.001855	0.553941	1.34e-10	41.3196
white blood cell count || id:ieu-b-30	rs903123	T	C	0.013484	0.002387	0.818174	1.67e-08	31.9104
white blood cell count || id:ieu-b-30	rs921313	A	G	0.02711	0.004466	0.044853	1.32e-09	36.8487
white blood cell count || id:ieu-b-30	rs9313822	A	G	0.025101	0.004098	0.052082	9.35e-10	37.5179
white blood cell count || id:ieu-b-30	rs9323285	A	C	0.012057	0.001962	0.337997	8.19e-10	37.7642
white blood cell count || id:ieu-b-30	rs9330650	G	A	0.014403	0.002256	0.21919	1.77e-10	40.7594
white blood cell count || id:ieu-b-30	rs9348970	C	G	-0.032759	0.002404	0.178025	3.09e-42	185.692
white blood cell count || id:ieu-b-30	rs935655	G	T	0.014783	0.002161	0.761993	8.11e-12	46.7967
white blood cell count || id:ieu-b-30	rs9375447	G	A	-0.013767	0.001834	0.494601	6.34e-14	56.3482
white blood cell count || id:ieu-b-30	rs9382100	A	T	-0.011963	0.001973	0.324967	1.38e-09	36.7643
white blood cell count || id:ieu-b-30	rs9390461	G	A	0.015366	0.001845	0.538265	8.51e-17	69.3632
white blood cell count || id:ieu-b-30	rs9429767	A	G	0.017446	0.002344	0.197243	1.03e-13	55.3958
white blood cell count || id:ieu-b-30	rs9430574	A	G	-0.014039	0.001984	0.33041	1.55e-12	50.0713
white blood cell count || id:ieu-b-30	rs9487043	T	C	0.023076	0.001839	0.486515	4.35e-36	157.455
white blood cell count || id:ieu-b-30	rs9508005	G	T	-0.022531	0.003425	0.094159	4.92e-11	43.2753
white blood cell count || id:ieu-b-30	rs9526795	C	T	-0.01411	0.002116	0.258932	2.68e-11	44.4655
white blood cell count || id:ieu-b-30	rs9625746	C	G	-0.018377	0.001915	0.41186	8.77e-22	92.0898
white blood cell count || id:ieu-b-30	rs9656395	G	A	-0.027515	0.003156	0.095026	2.97e-18	76.009
white blood cell count || id:ieu-b-30	rs9819371	T	C	-0.044448	0.003776	0.064757	5.94e-32	138.561
white blood cell count || id:ieu-b-30	rs9829114	A	G	-0.033578	0.001872	0.414149	7.45e-72	321.735
white blood cell count || id:ieu-b-30	rs9835104	A	G	-0.013518	0.002467	0.18798	4.35e-08	30.0252
white blood cell count || id:ieu-b-30	rs9863	C	T	-0.018749	0.001965	0.329292	1.53e-21	91.0398
white blood cell count || id:ieu-b-30	rs9867398	T	C	0.022319	0.003192	0.094175	2.8e-12	48.8904
white blood cell count || id:ieu-b-30	rs987107	A	G	0.020353	0.002093	0.261079	2.52e-22	94.5624
white blood cell count || id:ieu-b-30	rs9885207	C	T	0.016744	0.001872	0.41613	3.94e-19	80.0031
white blood cell count || id:ieu-b-30	rs9900613	T	C	-0.011338	0.001867	0.43077	1.3e-09	36.8794
white blood cell count || id:ieu-b-30	rs990558	T	C	-0.011062	0.001929	0.36139	1e-08	32.8854
white blood cell count || id:ieu-b-30	rs9925985	C	A	-0.014131	0.002078	0.269481	1.09e-11	46.2439
white blood cell count || id:ieu-b-30	rs9926183	T	C	0.018579	0.002197	0.26273	2.86e-17	71.5129
white blood cell count || id:ieu-b-30	rs9938104	T	C	-0.016624	0.002807	0.12614	3.25e-09	35.0741
white blood cell count || id:ieu-b-30	rs9977672	A	G	-0.021872	0.002122	0.259116	7.08e-25	106.24
monocyte cell count || id:ieu-b-31	rs1002774	A	G	-0.053992	0.002985	0.111651	4.48e-73	327.168
monocyte cell count || id:ieu-b-31	rs10094039	G	A	-0.091286	0.001924	0.616642	1e-200	2251.12
monocyte cell count || id:ieu-b-31	rs1016680	C	A	-0.02553	0.001951	0.63682	4.31e-39	171.233
monocyte cell count || id:ieu-b-31	rs10197805	C	T	-0.041572	0.002564	0.15658	4.7e-59	262.885
monocyte cell count || id:ieu-b-31	rs10238435	T	C	-0.023569	0.002276	0.239724	4.23e-25	107.235
monocyte cell count || id:ieu-b-31	rs1031091	G	A	-0.010933	0.001989	0.336191	3.93e-08	30.2141
monocyte cell count || id:ieu-b-31	rs10403909	G	A	0.018742	0.002204	0.724302	1.95e-17	72.3117
monocyte cell count || id:ieu-b-31	rs10409752	G	T	0.013022	0.002383	0.794453	4.74e-08	29.8612
monocyte cell count || id:ieu-b-31	rs10420703	C	T	0.018408	0.00249	0.808132	1.49e-13	54.6531
monocyte cell count || id:ieu-b-31	rs10437954	A	G	-0.01788	0.003268	0.905195	4.59e-08	29.9344
monocyte cell count || id:ieu-b-31	rs10460159	C	T	-0.015786	0.001899	0.428951	9.88e-17	69.1026
monocyte cell count || id:ieu-b-31	rs10478058	G	A	0.014834	0.002354	0.196989	3.01e-10	39.7103
monocyte cell count || id:ieu-b-31	rs10518329	G	A	-0.013729	0.001995	0.330665	6.18e-12	47.3579
monocyte cell count || id:ieu-b-31	rs1052484	C	G	0.013854	0.002281	0.215829	1.28e-09	36.8892
monocyte cell count || id:ieu-b-31	rs10780209	A	G	0.045431	0.001865	0.479354	5.69e-131	593.399
monocyte cell count || id:ieu-b-31	rs10796828	G	T	-0.017973	0.00195	0.635004	3.26e-20	84.9517
monocyte cell count || id:ieu-b-31	rs10814193	C	A	0.014748	0.002069	0.715571	1.07e-12	50.8095
monocyte cell count || id:ieu-b-31	rs10828725	T	G	-0.047265	0.002019	0.367802	3.56e-121	548.033
monocyte cell count || id:ieu-b-31	rs10831507	C	A	0.010798	0.001927	0.38974	2.15e-08	31.3995
monocyte cell count || id:ieu-b-31	rs10849020	G	C	-0.024066	0.002299	0.210195	1.28e-25	109.58
monocyte cell count || id:ieu-b-31	rs10849448	G	A	-0.050144	0.002236	0.753266	2.77e-111	502.915
monocyte cell count || id:ieu-b-31	rs10892342	C	T	-0.018109	0.002101	0.276119	7.02e-18	74.2911
monocyte cell count || id:ieu-b-31	rs1091815	A	G	-0.01425	0.002263	0.76516	3.14e-10	39.6516
monocyte cell count || id:ieu-b-31	rs10935473	T	G	0.025021	0.00188	0.441522	2.3e-40	177.131
monocyte cell count || id:ieu-b-31	rs10948314	G	A	-0.033579	0.003076	0.10293	1.04e-27	119.169
monocyte cell count || id:ieu-b-31	rs11057841	T	C	0.020359	0.002724	0.143569	8.16e-14	55.8597
monocyte cell count || id:ieu-b-31	rs11082397	G	T	0.018719	0.002766	0.128716	1.36e-11	45.7995
monocyte cell count || id:ieu-b-31	rs11086102	C	G	0.031397	0.002021	0.632941	2.26e-54	241.348
monocyte cell count || id:ieu-b-31	rs11104881	C	T	-0.015568	0.002051	0.702076	3.35e-14	57.6148
monocyte cell count || id:ieu-b-31	rs11130612	T	C	-0.012373	0.001985	0.334436	4.71e-10	38.8534
monocyte cell count || id:ieu-b-31	rs111456533	A	G	-0.014324	0.002538	0.163516	1.7e-08	31.8526
monocyte cell count || id:ieu-b-31	rs111556916	G	C	-0.035802	0.005896	0.02697	1.3e-09	36.8722
monocyte cell count || id:ieu-b-31	rs11155787	T	C	0.013538	0.001949	0.637971	3.92e-12	48.2487
monocyte cell count || id:ieu-b-31	rs11170652	A	G	-0.018075	0.002374	0.194716	2.77e-14	57.9689
monocyte cell count || id:ieu-b-31	rs11189154	A	G	0.050518	0.002145	0.255718	1.25e-122	554.674
monocyte cell count || id:ieu-b-31	rs11190141	T	C	-0.04368	0.001932	0.371953	4.02e-113	511.153
monocyte cell count || id:ieu-b-31	rs112248289	C	A	0.0221	0.00282	0.128726	4.83e-15	61.4167
monocyte cell count || id:ieu-b-31	rs11235689	T	C	-0.016087	0.001981	0.413912	4.79e-16	65.9449
monocyte cell count || id:ieu-b-31	rs11242109	T	G	-0.022463	0.001875	0.478171	4.75e-33	143.527
monocyte cell count || id:ieu-b-31	rs11246065	G	A	-0.022075	0.00207	0.339085	1.6e-26	113.726
monocyte cell count || id:ieu-b-31	rs11247908	A	G	-0.029245	0.002464	0.172916	1.92e-32	140.871
monocyte cell count || id:ieu-b-31	rs11252148	A	G	0.011664	0.001872	0.483966	4.79e-10	38.8225
monocyte cell count || id:ieu-b-31	rs11255548	C	T	0.02006	0.001931	0.379159	2.99e-25	107.919
monocyte cell count || id:ieu-b-31	rs1127101	G	A	0.014398	0.001903	0.603537	3.98e-14	57.2436
monocyte cell count || id:ieu-b-31	rs113015223	T	C	0.018546	0.002311	0.210935	1.06e-15	64.4022
monocyte cell count || id:ieu-b-31	rs113143864	T	C	0.034668	0.003669	0.070781	3.61e-21	89.2816
monocyte cell count || id:ieu-b-31	rs113155021	A	G	-0.047706	0.007969	0.015283	2.21e-09	35.8376
monocyte cell count || id:ieu-b-31	rs113292043	T	C	-0.024784	0.003776	0.065718	5.45e-11	43.0803
monocyte cell count || id:ieu-b-31	rs1146933	C	T	-0.014028	0.002287	0.786362	8.88e-10	37.6235
monocyte cell count || id:ieu-b-31	rs11508026	T	C	-0.011946	0.00189	0.431325	2.7e-10	39.9504
monocyte cell count || id:ieu-b-31	rs115202835	A	G	0.027219	0.003757	0.067747	4.52e-13	52.4882
monocyte cell count || id:ieu-b-31	rs115340020	A	G	-0.094321	0.005802	0.027188	2.22e-59	264.278
monocyte cell count || id:ieu-b-31	rs11557154	T	C	0.031988	0.002794	0.127576	2.64e-30	131.075
monocyte cell count || id:ieu-b-31	rs11590380	C	T	0.024736	0.002083	0.679418	1.69e-32	141.02
monocyte cell count || id:ieu-b-31	rs11602323	G	T	0.06519	0.002862	0.123096	9.23e-115	518.827
monocyte cell count || id:ieu-b-31	rs11629297	G	C	0.061045	0.002145	0.732661	3.73e-178	809.926
monocyte cell count || id:ieu-b-31	rs11631419	T	C	-0.01168	0.001894	0.572619	7.16e-10	38.0299
monocyte cell count || id:ieu-b-31	rs11644125	T	C	-0.019445	0.001921	0.597948	4.73e-24	102.462
monocyte cell count || id:ieu-b-31	rs11655888	T	C	-0.014142	0.002545	0.180123	2.83e-08	30.8778
monocyte cell count || id:ieu-b-31	rs116619972	A	G	-0.040259	0.005861	0.026454	6.73e-12	47.1827
monocyte cell count || id:ieu-b-31	rs11713343	A	G	-0.026259	0.002392	0.196605	5.24e-28	120.513
monocyte cell count || id:ieu-b-31	rs11723621	G	A	-0.013213	0.002061	0.290773	1.48e-10	41.1005
monocyte cell count || id:ieu-b-31	rs11792030	A	G	0.02217	0.003107	0.103551	1e-12	50.9154
monocyte cell count || id:ieu-b-31	rs1180658	A	C	-0.012535	0.001945	0.633894	1.19e-10	41.5345
monocyte cell count || id:ieu-b-31	rs118083884	A	G	-0.096502	0.008517	0.016672	1.01e-29	128.381
monocyte cell count || id:ieu-b-31	rs11844354	G	A	-0.012539	0.002243	0.226227	2.32e-08	31.2512
monocyte cell count || id:ieu-b-31	rs11854390	T	C	0.04248	0.001892	0.562044	1.26e-111	504.112
monocyte cell count || id:ieu-b-31	rs11857609	C	T	0.023258	0.002198	0.759798	3.99e-26	111.967
monocyte cell count || id:ieu-b-31	rs11965885	T	G	-0.010796	0.001925	0.581843	2.09e-08	31.4532
monocyte cell count || id:ieu-b-31	rs12055642	C	T	0.018089	0.002337	0.199011	1.04e-14	59.9117
monocyte cell count || id:ieu-b-31	rs12118443	A	G	-0.018028	0.001863	0.489432	4e-22	93.6417
monocyte cell count || id:ieu-b-31	rs12144117	T	C	-0.014095	0.002289	0.215407	7.63e-10	37.9174
monocyte cell count || id:ieu-b-31	rs12147629	G	A	0.016563	0.002024	0.31157	2.9e-16	66.9664
monocyte cell count || id:ieu-b-31	rs12198236	C	T	-0.010361	0.001892	0.562093	4.46e-08	29.9889
monocyte cell count || id:ieu-b-31	rs12207691	G	A	-0.011668	0.002031	0.304304	9.49e-09	33.0045
monocyte cell count || id:ieu-b-31	rs12306790	T	C	0.019129	0.002066	0.714634	2.22e-20	85.7282
monocyte cell count || id:ieu-b-31	rs12327253	G	A	0.017782	0.002112	0.293564	4.05e-17	70.8881
monocyte cell count || id:ieu-b-31	rs12332674	G	T	-0.016504	0.002625	0.152382	3.33e-10	39.5294
monocyte cell count || id:ieu-b-31	rs12376511	C	T	-0.048585	0.002529	0.163934	3.44e-82	369.068
monocyte cell count || id:ieu-b-31	rs12461422	T	C	-0.016008	0.002202	0.283017	3.77e-13	52.8493
monocyte cell count || id:ieu-b-31	rs12480462	T	C	-0.030991	0.00203	0.31601	1.44e-52	233.066
monocyte cell count || id:ieu-b-31	rs12480732	T	C	0.054282	0.002188	0.257776	8.57e-136	615.484
monocyte cell count || id:ieu-b-31	rs12522498	G	A	-0.010937	0.001949	0.360634	2.05e-08	31.49
monocyte cell count || id:ieu-b-31	rs12530071	C	T	-0.014689	0.002241	0.224608	5.78e-11	42.9636
monocyte cell count || id:ieu-b-31	rs12542907	G	C	-0.024199	0.001911	0.398926	1.01e-36	160.352
monocyte cell count || id:ieu-b-31	rs12694733	A	G	-0.011119	0.001889	0.582142	4.07e-09	34.6472
monocyte cell count || id:ieu-b-31	rs12742428	G	A	-0.016747	0.00203	0.650574	1.68e-16	68.0584
monocyte cell count || id:ieu-b-31	rs12747432	T	G	-0.02404	0.003738	0.066638	1.31e-10	41.3609
monocyte cell count || id:ieu-b-31	rs1283945	C	T	-0.034748	0.006118	0.975589	1.38e-08	32.2582
monocyte cell count || id:ieu-b-31	rs12874404	G	A	-0.064503	0.004124	0.055525	4.19e-55	244.637
monocyte cell count || id:ieu-b-31	rs12934481	T	G	0.016179	0.002344	0.202264	5.28e-12	47.6418
monocyte cell count || id:ieu-b-31	rs12941356	G	A	-0.017387	0.001989	0.588457	2.45e-18	76.4152
monocyte cell count || id:ieu-b-31	rs12993696	G	A	-0.013558	0.002191	0.241702	6.32e-10	38.2919
monocyte cell count || id:ieu-b-31	rs13027410	C	A	0.012109	0.00207	0.317451	5.02e-09	34.2197
monocyte cell count || id:ieu-b-31	rs13032491	T	C	0.016018	0.002733	0.139101	4.72e-09	34.3508
monocyte cell count || id:ieu-b-31	rs13032786	G	C	0.020299	0.002038	0.299909	2.49e-23	99.2067
monocyte cell count || id:ieu-b-31	rs13073885	C	T	0.012652	0.00201	0.315326	3.16e-10	39.6211
monocyte cell count || id:ieu-b-31	rs13077681	G	T	0.041426	0.006385	0.02315	8.99e-11	42.0944
monocyte cell count || id:ieu-b-31	rs13094390	G	A	-0.020844	0.002927	0.115983	1.11e-12	50.7127
monocyte cell count || id:ieu-b-31	rs13167280	A	G	0.017435	0.002996	0.128106	6.07e-09	33.8657
monocyte cell count || id:ieu-b-31	rs13225324	A	G	0.012802	0.002041	0.305023	3.69e-10	39.3432
monocyte cell count || id:ieu-b-31	rs13229868	A	G	0.015633	0.002594	0.197255	1.73e-09	36.3199
monocyte cell count || id:ieu-b-31	rs13238198	T	C	-0.021599	0.003013	0.107602	7.88e-13	51.3889
monocyte cell count || id:ieu-b-31	rs13267464	T	C	-0.020483	0.001911	0.399388	8.9e-27	114.886
monocyte cell count || id:ieu-b-31	rs13271228	G	T	-0.03058	0.001886	0.567054	4.35e-59	262.901
monocyte cell count || id:ieu-b-31	rs1335929	C	T	0.016628	0.001894	0.570881	1.77e-18	77.0762
monocyte cell count || id:ieu-b-31	rs1367153	A	G	-0.011359	0.002056	0.707555	3.39e-08	30.5235
monocyte cell count || id:ieu-b-31	rs138028125	G	C	0.135387	0.005559	0.03476	6.19e-131	593.145
monocyte cell count || id:ieu-b-31	rs139271	C	T	-0.015295	0.001907	0.44222	1.11e-15	64.3276
monocyte cell count || id:ieu-b-31	rs1400003	T	C	-0.012475	0.002282	0.212658	4.7e-08	29.8848
monocyte cell count || id:ieu-b-31	rs141936164	G	A	-0.018654	0.001964	0.350763	2.29e-21	90.2113
monocyte cell count || id:ieu-b-31	rs143273199	C	T	-0.066784	0.002145	0.259095	1e-200	969.372
monocyte cell count || id:ieu-b-31	rs144317085	T	A	0.061822	0.005227	0.034154	3.1e-32	139.888
monocyte cell count || id:ieu-b-31	rs145447411	C	T	0.045684	0.006336	0.023067	5.8e-13	51.9874
monocyte cell count || id:ieu-b-31	rs145718079	A	G	-0.080235	0.009874	0.01018	4.68e-16	66.03
monocyte cell count || id:ieu-b-31	rs146039611	A	G	0.071441	0.007029	0.019361	3.07e-24	103.302
monocyte cell count || id:ieu-b-31	rs146474125	A	G	-0.026777	0.004828	0.040528	2.99e-08	30.7602
monocyte cell count || id:ieu-b-31	rs146681239	C	T	-0.011997	0.001999	0.399438	2.01e-09	36.018
monocyte cell count || id:ieu-b-31	rs1468488	C	T	0.032537	0.002139	0.272855	3.36e-52	231.384
monocyte cell count || id:ieu-b-31	rs147341073	G	A	-0.074659	0.005841	0.027837	2.25e-37	163.377
monocyte cell count || id:ieu-b-31	rs149007767	T	C	-0.072233	0.002651	0.16205	1.97e-163	742.424
monocyte cell count || id:ieu-b-31	rs149110519	T	C	0.074605	0.005093	0.036036	1.51e-48	214.58
monocyte cell count || id:ieu-b-31	rs149902937	A	G	-0.018768	0.003291	0.095147	1.21e-08	32.5222
monocyte cell count || id:ieu-b-31	rs150449635	C	T	0.14024	0.006704	0.022455	4.24e-97	437.598
monocyte cell count || id:ieu-b-31	rs1535701	G	T	0.020771	0.001925	0.621414	4.06e-27	116.427
monocyte cell count || id:ieu-b-31	rs1587222	G	A	0.013851	0.002057	0.701806	1.72e-11	45.3413
monocyte cell count || id:ieu-b-31	rs1594541	C	T	0.015743	0.002369	0.195904	3.12e-11	44.1616
monocyte cell count || id:ieu-b-31	rs1611236	A	G	-0.03374	0.002007	0.322944	2.28e-63	282.615
monocyte cell count || id:ieu-b-31	rs16831132	T	C	-0.013584	0.001931	0.39739	2.07e-12	49.487
monocyte cell count || id:ieu-b-31	rs16939607	A	G	-0.025208	0.002656	0.146042	2.43e-21	90.0784
monocyte cell count || id:ieu-b-31	rs16940328	A	G	0.038726	0.003003	0.1123	5.15e-38	166.301
monocyte cell count || id:ieu-b-31	rs16978176	C	T	-0.025359	0.001908	0.465252	2.89e-40	176.648
monocyte cell count || id:ieu-b-31	rs17005891	A	G	-0.050963	0.002417	0.184381	1.15e-98	444.587
monocyte cell count || id:ieu-b-31	rs17011726	G	C	-0.022772	0.002221	0.233294	1.23e-24	105.125
monocyte cell count || id:ieu-b-31	rs17086239	C	G	-0.068559	0.00476	0.041159	5.45e-47	207.451
monocyte cell count || id:ieu-b-31	rs17156536	A	C	0.024733	0.002577	0.159358	8.66e-22	92.1138
monocyte cell count || id:ieu-b-31	rs17196752	T	C	-0.072454	0.002408	0.189945	8.09e-199	905.34
monocyte cell count || id:ieu-b-31	rs17387886	C	G	-0.027781	0.002504	0.173567	1.45e-28	123.091
monocyte cell count || id:ieu-b-31	rs1749824	A	C	-0.011909	0.00196	0.432497	1.26e-09	36.918
monocyte cell count || id:ieu-b-31	rs17498743	G	T	-0.018259	0.002489	0.17382	2.27e-13	53.8151
monocyte cell count || id:ieu-b-31	rs17544073	T	C	0.011294	0.001879	0.449385	1.92e-09	36.1278
monocyte cell count || id:ieu-b-31	rs17575497	T	C	0.366555	0.009065	0.013208	1e-200	1635.09
monocyte cell count || id:ieu-b-31	rs17656204	T	C	-0.054151	0.002035	0.321977	6.78e-156	708.083
monocyte cell count || id:ieu-b-31	rs17700436	T	C	-0.028498	0.004027	0.057432	1.53e-12	50.0801
monocyte cell count || id:ieu-b-31	rs17731	A	G	-0.014337	0.001938	0.373507	1.45e-13	54.7279
monocyte cell count || id:ieu-b-31	rs17758695	T	C	-0.109272	0.005762	0.028765	3.89e-80	359.643
monocyte cell count || id:ieu-b-31	rs17776203	C	A	-0.010604	0.001913	0.443406	3.07e-08	30.7262
monocyte cell count || id:ieu-b-31	rs1781799	T	C	0.011157	0.001931	0.612681	7.83e-09	33.3834
monocyte cell count || id:ieu-b-31	rs17860428	A	G	-0.015614	0.002431	0.179529	1.39e-10	41.2533
monocyte cell count || id:ieu-b-31	rs1800973	A	C	0.113424	0.003883	0.061915	1.64e-187	853.248
monocyte cell count || id:ieu-b-31	rs1822534	G	A	-0.030979	0.001911	0.394011	4.69e-59	262.793
monocyte cell count || id:ieu-b-31	rs183363123	T	C	0.062591	0.00662	0.020836	3.44e-21	89.3939
monocyte cell count || id:ieu-b-31	rs1863651	T	A	-0.016734	0.002057	0.699445	4.32e-16	66.1806
monocyte cell count || id:ieu-b-31	rs1869365	C	T	0.020982	0.002226	0.231166	4.54e-21	88.8471
monocyte cell count || id:ieu-b-31	rs188175496	T	C	-0.092901	0.006733	0.024394	2.93e-43	190.381
monocyte cell count || id:ieu-b-31	rs188393352	G	C	0.086506	0.0102	0.010149	2.36e-17	71.927
monocyte cell count || id:ieu-b-31	rs1885525	A	G	0.012936	0.001888	0.506048	7.62e-12	46.9457
monocyte cell count || id:ieu-b-31	rs1889033	G	A	-0.015731	0.001863	0.485351	3.18e-17	71.2996
monocyte cell count || id:ieu-b-31	rs1892548	C	T	-0.062797	0.001987	0.654819	1e-200	998.808
monocyte cell count || id:ieu-b-31	rs1902796	G	A	-0.011801	0.002127	0.735738	2.97e-08	30.7824
monocyte cell count || id:ieu-b-31	rs190982	A	G	-0.012414	0.001944	0.602656	1.77e-10	40.7785
monocyte cell count || id:ieu-b-31	rs1930303	A	G	-0.061771	0.002001	0.66324	1e-200	952.961
monocyte cell count || id:ieu-b-31	rs1933295	G	A	-0.02438	0.002335	0.776592	1.74e-25	109.017
monocyte cell count || id:ieu-b-31	rs1954735	C	T	0.020807	0.002504	0.168423	1.01e-16	69.0479
monocyte cell count || id:ieu-b-31	rs1967309	G	A	-0.022132	0.001924	0.603077	1.43e-30	132.322
monocyte cell count || id:ieu-b-31	rs1970364	T	C	0.019264	0.002125	0.264825	1.32e-19	82.1817
monocyte cell count || id:ieu-b-31	rs1976633	G	A	-0.016163	0.002511	0.834784	1.25e-10	41.4334
monocyte cell count || id:ieu-b-31	rs1992057	A	G	0.012056	0.001901	0.431615	2.34e-10	40.22
monocyte cell count || id:ieu-b-31	rs1997577	T	A	-0.029591	0.002601	0.154954	5.8e-30	129.431
monocyte cell count || id:ieu-b-31	rs2013605	T	G	0.018187	0.003113	0.102362	5.27e-09	34.1322
monocyte cell count || id:ieu-b-31	rs2022003	T	A	0.016809	0.002073	0.279384	5.41e-16	65.7484
monocyte cell count || id:ieu-b-31	rs2038700	C	T	0.039975	0.001919	0.394192	2.81e-96	433.937
monocyte cell count || id:ieu-b-31	rs205422	C	T	0.012805	0.002092	0.697421	9.49e-10	37.4659
monocyte cell count || id:ieu-b-31	rs2063996	C	T	-0.011333	0.001949	0.625943	6.2e-09	33.8116
monocyte cell count || id:ieu-b-31	rs2084312	T	C	0.037684	0.002351	0.800313	8.97e-58	256.926
monocyte cell count || id:ieu-b-31	rs2106135	T	C	-0.052526	0.007005	0.018357	6.76e-14	56.2254
monocyte cell count || id:ieu-b-31	rs2136451	A	G	0.015051	0.002047	0.298482	2e-13	54.0624
monocyte cell count || id:ieu-b-31	rs2176777	C	G	0.054647	0.002429	0.812825	5.52e-112	506.148
monocyte cell count || id:ieu-b-31	rs2184697	G	T	-0.014711	0.00207	0.292709	1.23e-12	50.5061
monocyte cell count || id:ieu-b-31	rs2213290	T	C	0.035585	0.001932	0.407826	1.11e-75	339.25
monocyte cell count || id:ieu-b-31	rs2228467	C	T	0.157057	0.003864	0.061974	1e-200	1652.12
monocyte cell count || id:ieu-b-31	rs2239630	G	A	0.048843	0.001897	0.555952	4.68e-146	662.934
monocyte cell count || id:ieu-b-31	rs224111	A	G	-0.020934	0.00192	0.390158	1.16e-27	118.878
monocyte cell count || id:ieu-b-31	rs2253843	G	A	-0.013064	0.002133	0.278303	9.39e-10	37.512
monocyte cell count || id:ieu-b-31	rs2273215	A	G	-0.01813	0.001963	0.458222	2.72e-20	85.3012
monocyte cell count || id:ieu-b-31	rs2274664	T	C	-0.015167	0.001918	0.580335	2.75e-15	62.532
monocyte cell count || id:ieu-b-31	rs2295481	T	C	-0.015251	0.002338	0.207397	7.15e-11	42.5508
monocyte cell count || id:ieu-b-31	rs2302774	T	G	-0.024203	0.001932	0.382509	5.68e-36	156.937
monocyte cell count || id:ieu-b-31	rs231988	C	T	0.025769	0.002888	0.868197	4.8e-19	79.6161
monocyte cell count || id:ieu-b-31	rs2327028	T	C	-0.011197	0.001883	0.474846	2.8e-09	35.3592
monocyte cell count || id:ieu-b-31	rs2338021	C	T	-0.031703	0.002879	0.879688	3.64e-28	121.26
monocyte cell count || id:ieu-b-31	rs2371108	T	G	0.01062	0.001915	0.38831	3.01e-08	30.7547
monocyte cell count || id:ieu-b-31	rs2385094	C	T	-0.023922	0.002877	0.122214	9.73e-17	69.1378
monocyte cell count || id:ieu-b-31	rs2504209	G	A	0.018355	0.002421	0.81111	3.58e-14	57.4803
monocyte cell count || id:ieu-b-31	rs2523562	T	C	-0.068474	0.00217	0.245752	1e-200	995.708
monocyte cell count || id:ieu-b-31	rs2535393	C	T	-0.015226	0.001929	0.598517	3.14e-15	62.3027
monocyte cell count || id:ieu-b-31	rs2548257	A	C	0.012909	0.001966	0.653021	5.35e-11	43.114
monocyte cell count || id:ieu-b-31	rs2665405	A	G	0.038394	0.001876	0.548346	5.37e-93	418.852
monocyte cell count || id:ieu-b-31	rs2711981	T	C	-0.0216	0.001986	0.663087	1.59e-27	118.29
monocyte cell count || id:ieu-b-31	rs2729450	C	T	-0.030635	0.001881	0.524171	1.36e-59	265.252
monocyte cell count || id:ieu-b-31	rs2734047	G	A	0.077151	0.001952	0.635458	1e-200	1562.15
monocyte cell count || id:ieu-b-31	rs2734442	A	G	-0.041999	0.002846	0.875502	3e-49	217.775
monocyte cell count || id:ieu-b-31	rs2784250	G	T	-0.016907	0.002685	0.140201	3.11e-10	39.6501
monocyte cell count || id:ieu-b-31	rs2797681	C	G	-0.01482	0.002297	0.255654	1.14e-10	41.6269
monocyte cell count || id:ieu-b-31	rs2810883	T	C	-0.012614	0.001878	0.544768	1.94e-11	45.1143
monocyte cell count || id:ieu-b-31	rs2817441	T	C	-0.02173	0.0021	0.279268	4.67e-25	107.073
monocyte cell count || id:ieu-b-31	rs2834670	G	A	0.026935	0.002965	0.176408	1.11e-19	82.5248
monocyte cell count || id:ieu-b-31	rs2836220	C	A	-0.011367	0.001982	0.338458	1.01e-08	32.8916
monocyte cell count || id:ieu-b-31	rs28367597	G	C	-0.020315	0.002101	0.272849	4.39e-22	93.4935
monocyte cell count || id:ieu-b-31	rs284324	A	G	0.02119	0.00197	0.495314	5.94e-27	115.699
monocyte cell count || id:ieu-b-31	rs2846573	T	C	-0.010792	0.001972	0.351779	4.51e-08	29.9495
monocyte cell count || id:ieu-b-31	rs28498283	T	A	0.021103	0.002169	0.257557	2.41e-22	94.6606
monocyte cell count || id:ieu-b-31	rs28612496	A	G	0.014459	0.002482	0.172531	5.82e-09	33.937
monocyte cell count || id:ieu-b-31	rs28722705	T	A	0.034302	0.002634	0.149045	1e-38	169.593
monocyte cell count || id:ieu-b-31	rs28723530	A	C	-0.015308	0.002758	0.134572	2.93e-08	30.8069
monocyte cell count || id:ieu-b-31	rs290243	A	G	0.014337	0.002274	0.214516	3e-10	39.7499
monocyte cell count || id:ieu-b-31	rs2927	C	T	-0.016559	0.001898	0.580121	2.85e-18	76.116
monocyte cell count || id:ieu-b-31	rs2957873	A	G	-0.021093	0.002384	0.808507	9.44e-19	78.2824
monocyte cell count || id:ieu-b-31	rs2978889	A	G	-0.019138	0.001885	0.503921	3.43e-24	103.079
monocyte cell count || id:ieu-b-31	rs30102	C	G	-0.013036	0.002014	0.316993	9.89e-11	41.8957
monocyte cell count || id:ieu-b-31	rs3012415	T	C	0.020349	0.002546	0.822848	1.37e-15	63.8807
monocyte cell count || id:ieu-b-31	rs3014807	T	G	0.025554	0.002989	0.118614	1.31e-17	73.0913
monocyte cell count || id:ieu-b-31	rs3027012	T	C	0.028123	0.002424	0.182687	4.37e-31	134.604
monocyte cell count || id:ieu-b-31	rs3111414	G	C	0.017402	0.002313	0.794447	5.62e-14	56.604
monocyte cell count || id:ieu-b-31	rs31243	G	A	-0.022555	0.003179	0.09625	1.35e-12	50.339
monocyte cell count || id:ieu-b-31	rs3128959	A	G	0.031818	0.00289	0.120518	3.74e-28	121.213
monocyte cell count || id:ieu-b-31	rs3177609	C	T	0.031206	0.003521	0.077556	8.26e-19	78.5496
monocyte cell count || id:ieu-b-31	rs3184504	C	T	-0.047075	0.001872	0.517396	1.58e-139	632.367
monocyte cell count || id:ieu-b-31	rs329125	A	C	-0.016638	0.002346	0.207081	1.38e-12	50.2975
monocyte cell count || id:ieu-b-31	rs333947	A	G	0.036848	0.002635	0.150214	2.21e-44	195.554
monocyte cell count || id:ieu-b-31	rs34097845	T	C	-0.100554	0.00424	0.05601	2.99e-124	562.428
monocyte cell count || id:ieu-b-31	rs34236350	T	C	-0.032235	0.002507	0.182541	8.44e-38	165.328
monocyte cell count || id:ieu-b-31	rs34281413	T	C	-0.021083	0.002706	0.137178	7.01e-15	60.7029
monocyte cell count || id:ieu-b-31	rs34417629	A	G	0.013122	0.002203	0.23399	2.65e-09	35.479
monocyte cell count || id:ieu-b-31	rs34478611	A	G	0.013464	0.002185	0.241781	7.35e-10	37.9704
monocyte cell count || id:ieu-b-31	rs34505104	G	A	-0.033131	0.002083	0.305345	6.38e-57	252.983
monocyte cell count || id:ieu-b-31	rs34600126	T	G	0.022368	0.002266	0.217724	6.03e-23	97.4394
monocyte cell count || id:ieu-b-31	rs34743120	A	G	-0.046726	0.00679	0.020053	6.15e-12	47.3563
monocyte cell count || id:ieu-b-31	rs34746889	C	G	-0.058229	0.007327	0.017439	2e-15	63.1577
monocyte cell count || id:ieu-b-31	rs35068491	C	T	0.014581	0.00235	0.20924	5.68e-10	38.4981
monocyte cell count || id:ieu-b-31	rs35108724	A	G	-0.022858	0.004105	0.056937	2.63e-08	31.0063
monocyte cell count || id:ieu-b-31	rs35979828	T	C	-0.046061	0.003696	0.070849	1.28e-35	155.311
monocyte cell count || id:ieu-b-31	rs360017	G	A	-0.024481	0.002251	0.775236	1.62e-27	118.279
monocyte cell count || id:ieu-b-31	rs36026517	C	G	-0.016699	0.002341	0.198672	1.02e-12	50.8836
monocyte cell count || id:ieu-b-31	rs3731211	A	T	0.028382	0.002081	0.719766	2.51e-42	186.012
monocyte cell count || id:ieu-b-31	rs3731332	T	C	-0.108009	0.006386	0.022895	4.01e-64	286.063
monocyte cell count || id:ieu-b-31	rs3761986	C	T	-0.012146	0.00195	0.394272	4.88e-10	38.7969
monocyte cell count || id:ieu-b-31	rs3762281	G	A	0.013022	0.001864	0.505158	2.97e-12	48.8049
monocyte cell count || id:ieu-b-31	rs3789062	T	C	-0.020082	0.002179	0.245372	3.22e-20	84.9375
monocyte cell count || id:ieu-b-31	rs3795503	T	C	-0.01889	0.002034	0.314513	1.68e-20	86.2506
monocyte cell count || id:ieu-b-31	rs3808609	C	G	0.016911	0.002008	0.318017	3.86e-17	70.9269
monocyte cell count || id:ieu-b-31	rs3856364	G	C	0.012622	0.002009	0.67981	3.45e-10	39.4727
monocyte cell count || id:ieu-b-31	rs3859570	C	T	-0.027849	0.001998	0.424757	3.97e-44	194.28
monocyte cell count || id:ieu-b-31	rs391023	T	C	-0.075903	0.001942	0.366325	1e-200	1527.63
monocyte cell count || id:ieu-b-31	rs41268099	A	G	0.029048	0.002986	0.110855	2.47e-22	94.6352
monocyte cell count || id:ieu-b-31	rs41313381	A	C	0.043019	0.005345	0.030485	8.85e-16	64.7777
monocyte cell count || id:ieu-b-31	rs413141	G	A	0.043013	0.002764	0.862523	1.42e-54	242.172
monocyte cell count || id:ieu-b-31	rs41381344	A	G	0.029528	0.005259	0.036862	2.02e-08	31.5255
monocyte cell count || id:ieu-b-31	rs41409548	A	G	-0.096493	0.005685	0.033848	1.49e-64	288.092
monocyte cell count || id:ieu-b-31	rs4142441	G	A	0.031012	0.002648	0.151573	1.22e-31	137.159
monocyte cell count || id:ieu-b-31	rs41430449	G	C	-0.030007	0.00377	0.066381	1.82e-15	63.3523
monocyte cell count || id:ieu-b-31	rs4269828	G	A	0.012209	0.001915	0.560056	1.89e-10	40.6465
monocyte cell count || id:ieu-b-31	rs4335411	A	G	-0.017413	0.002412	0.762473	5.51e-13	52.1186
monocyte cell count || id:ieu-b-31	rs4365101	A	G	-0.026771	0.003761	0.068386	1.14e-12	50.6667
monocyte cell count || id:ieu-b-31	rs4385425	G	A	-0.060104	0.001999	0.323914	1.28e-198	904.027
monocyte cell count || id:ieu-b-31	rs4411554	G	C	0.012567	0.002108	0.714191	2.58e-09	35.5404
monocyte cell count || id:ieu-b-31	rs445611	G	A	0.016004	0.002607	0.844726	8.58e-10	37.6856
monocyte cell count || id:ieu-b-31	rs4462758	A	G	-0.032903	0.002155	0.750205	1.43e-52	233.118
monocyte cell count || id:ieu-b-31	rs45577137	G	A	-0.064614	0.004959	0.043857	9.05e-39	169.772
monocyte cell count || id:ieu-b-31	rs4566648	G	T	-0.025396	0.001975	0.342027	8.14e-38	165.347
monocyte cell count || id:ieu-b-31	rs4577206	T	C	-0.020765	0.003177	0.88902	6.5e-11	42.7198
monocyte cell count || id:ieu-b-31	rs458699	A	T	0.013577	0.002176	0.757042	4.52e-10	38.9305
monocyte cell count || id:ieu-b-31	rs4626924	T	C	-0.018347	0.00191	0.551005	8.2e-22	92.2706
monocyte cell count || id:ieu-b-31	rs4658231	G	A	-0.016005	0.002181	0.24867	2.23e-13	53.8518
monocyte cell count || id:ieu-b-31	rs4669869	C	T	0.020401	0.001889	0.44511	3.76e-27	116.638
monocyte cell count || id:ieu-b-31	rs4712652	A	G	0.015034	0.001898	0.579923	2.49e-15	62.7418
monocyte cell count || id:ieu-b-31	rs4721764	A	G	0.015617	0.00233	0.209536	2.12e-11	44.9245
monocyte cell count || id:ieu-b-31	rs47341	T	C	0.031081	0.001997	0.396	1.46e-54	242.233
monocyte cell count || id:ieu-b-31	rs4737009	A	G	0.015384	0.002209	0.235763	3.44e-12	48.5006
monocyte cell count || id:ieu-b-31	rs475616	G	A	0.01572	0.00199	0.65632	2.97e-15	62.4021
monocyte cell count || id:ieu-b-31	rs4763944	A	G	0.013087	0.002322	0.204423	1.77e-08	31.7655
monocyte cell count || id:ieu-b-31	rs4810832	A	G	0.012663	0.002027	0.325034	4.34e-10	39.027
monocyte cell count || id:ieu-b-31	rs4813619	T	G	0.016505	0.001902	0.510832	4.24e-18	75.3026
monocyte cell count || id:ieu-b-31	rs4865956	A	T	-0.018917	0.002041	0.696281	1.97e-20	85.905
monocyte cell count || id:ieu-b-31	rs4871844	C	T	0.015503	0.00201	0.343089	1.27e-14	59.4894
monocyte cell count || id:ieu-b-31	rs4886615	G	A	-0.018957	0.00212	0.724425	4.1e-19	79.959
monocyte cell count || id:ieu-b-31	rs4905043	A	G	0.018703	0.002008	0.399537	1.31e-20	86.7551
monocyte cell count || id:ieu-b-31	rs4907230	A	G	0.015584	0.002002	0.323539	7.24e-15	60.594
monocyte cell count || id:ieu-b-31	rs4952782	A	T	0.019255	0.002182	0.759932	1.17e-18	77.8713
monocyte cell count || id:ieu-b-31	rs4970966	T	G	-0.072638	0.002252	0.222433	1e-200	1040.38
monocyte cell count || id:ieu-b-31	rs4983387	A	G	0.019449	0.003249	0.899135	2.2e-09	35.834
monocyte cell count || id:ieu-b-31	rs4987353	A	G	-0.021886	0.002015	0.310381	1.93e-27	117.973
monocyte cell count || id:ieu-b-31	rs55684236	A	G	0.01153	0.001956	0.348464	3.89e-09	34.7473
monocyte cell count || id:ieu-b-31	rs55860328	A	G	-0.01367	0.002053	0.682365	2.88e-11	44.3363
monocyte cell count || id:ieu-b-31	rs56007794	T	A	0.039085	0.002177	0.24434	4.77e-72	322.332
monocyte cell count || id:ieu-b-31	rs56058420	G	A	0.01173	0.001975	0.356231	2.96e-09	35.2746
monocyte cell count || id:ieu-b-31	rs56344893	A	C	-0.044337	0.00195	0.372987	2.12e-114	516.968
monocyte cell count || id:ieu-b-31	rs56795609	T	A	-0.01493	0.002483	0.17201	1.87e-09	36.1548
monocyte cell count || id:ieu-b-31	rs56925909	G	C	0.01367	0.002253	0.218542	1.33e-09	36.8141
monocyte cell count || id:ieu-b-31	rs571497	A	G	-0.028174	0.002628	0.154612	8.94e-27	114.933
monocyte cell count || id:ieu-b-31	rs57221391	G	T	-0.022337	0.003693	0.07144	1.51e-09	36.584
monocyte cell count || id:ieu-b-31	rs573790	C	T	-0.016093	0.001947	0.613652	1.48e-16	68.3191
monocyte cell count || id:ieu-b-31	rs58011825	C	A	0.018373	0.002728	0.137161	1.69e-11	45.3598
monocyte cell count || id:ieu-b-31	rs58814158	G	T	-0.023512	0.002622	0.15736	3.24e-19	80.4107
monocyte cell count || id:ieu-b-31	rs59295685	T	C	-0.020043	0.002487	0.173015	7.99e-16	64.9492
monocyte cell count || id:ieu-b-31	rs6044081	G	A	0.012275	0.002186	0.758074	2e-08	31.5314
monocyte cell count || id:ieu-b-31	rs6055955	T	C	-0.028986	0.001876	0.508474	8.72e-54	238.732
monocyte cell count || id:ieu-b-31	rs60695341	T	C	-0.018162	0.00235	0.197081	1.14e-14	59.7299
monocyte cell count || id:ieu-b-31	rs60699901	C	T	0.021517	0.002926	0.118119	2.02e-13	54.0773
monocyte cell count || id:ieu-b-31	rs61165644	G	A	-0.026402	0.002716	0.14078	2.59e-22	94.4962
monocyte cell count || id:ieu-b-31	rs6120950	T	C	-0.019355	0.002341	0.202811	1.45e-16	68.3571
monocyte cell count || id:ieu-b-31	rs61985545	A	G	-0.01149	0.001887	0.495161	1.18e-09	37.0763
monocyte cell count || id:ieu-b-31	rs62011334	G	A	0.011932	0.00199	0.355185	2.1e-09	35.9518
monocyte cell count || id:ieu-b-31	rs62018159	A	G	0.015004	0.002338	0.209149	1.42e-10	41.1837
monocyte cell count || id:ieu-b-31	rs62054807	T	C	0.020073	0.002064	0.294764	2.45e-22	94.5813
monocyte cell count || id:ieu-b-31	rs62057793	A	G	-0.019484	0.002995	0.111608	8e-11	42.3216
monocyte cell count || id:ieu-b-31	rs62143205	A	G	-0.057574	0.003245	0.104321	2.18e-70	314.792
monocyte cell count || id:ieu-b-31	rs62176784	G	A	0.02263	0.002002	0.319489	1.36e-29	127.774
monocyte cell count || id:ieu-b-31	rs62261974	G	A	-0.016569	0.002414	0.183464	7.01e-12	47.1105
monocyte cell count || id:ieu-b-31	rs62454420	G	A	-0.034885	0.003675	0.070245	2.39e-21	90.1079
monocyte cell count || id:ieu-b-31	rs62470670	G	A	-0.023333	0.00323	0.092471	5.3e-13	52.1839
monocyte cell count || id:ieu-b-31	rs62491927	A	C	-0.012993	0.002145	0.256754	1.42e-09	36.6914
monocyte cell count || id:ieu-b-31	rs62501136	A	G	0.020496	0.002268	0.221444	1.72e-19	81.668
monocyte cell count || id:ieu-b-31	rs62502392	A	G	-0.017907	0.00267	0.143097	2.08e-11	44.9804
monocyte cell count || id:ieu-b-31	rs62513343	T	C	-0.015097	0.002695	0.142064	2.17e-08	31.3808
monocyte cell count || id:ieu-b-31	rs628615	C	T	-0.016969	0.002951	0.112511	9.16e-09	33.0654
monocyte cell count || id:ieu-b-31	rs628965	G	A	-0.012645	0.001982	0.630893	1.84e-10	40.7034
monocyte cell count || id:ieu-b-31	rs6429432	C	A	-0.079652	0.002993	0.891513	6.3e-156	708.239
monocyte cell count || id:ieu-b-31	rs6429438	G	A	0.02083	0.002957	0.886382	1.93e-12	49.6222
monocyte cell count || id:ieu-b-31	rs6434817	G	A	0.0116	0.002071	0.718131	2.17e-08	31.373
monocyte cell count || id:ieu-b-31	rs644492	G	A	-0.020069	0.002358	0.195876	1.84e-17	72.4376
monocyte cell count || id:ieu-b-31	rs6470759	A	G	-0.018194	0.001932	0.588502	5.04e-21	88.6834
monocyte cell count || id:ieu-b-31	rs647137	A	G	0.020504	0.002031	0.697455	6.26e-24	101.92
monocyte cell count || id:ieu-b-31	rs6493575	T	C	-0.01218	0.00191	0.395673	1.86e-10	40.6657
monocyte cell count || id:ieu-b-31	rs6512627	A	G	-0.047438	0.002378	0.19363	1.83e-88	397.95
monocyte cell count || id:ieu-b-31	rs6545873	C	T	-0.015343	0.001915	0.610495	1.18e-15	64.1923
monocyte cell count || id:ieu-b-31	rs6579771	T	C	0.033644	0.002115	0.268553	6.13e-57	253.043
monocyte cell count || id:ieu-b-31	rs6581124	A	G	-0.012765	0.002214	0.24468	8.4e-09	33.2419
monocyte cell count || id:ieu-b-31	rs6591578	A	G	0.021869	0.001941	0.633592	2.03e-29	126.942
monocyte cell count || id:ieu-b-31	rs662333	A	G	-0.01382	0.002263	0.779527	1.05e-09	37.2947
monocyte cell count || id:ieu-b-31	rs663202	C	G	-0.015065	0.002485	0.170566	1.39e-09	36.7524
monocyte cell count || id:ieu-b-31	rs6664626	T	G	0.018875	0.002862	0.142992	4.38e-11	43.4945
monocyte cell count || id:ieu-b-31	rs6687430	A	G	0.011892	0.001876	0.54337	2.41e-10	40.1832
monocyte cell count || id:ieu-b-31	rs6696074	T	C	0.018322	0.00192	0.562926	1.49e-21	91.0633
monocyte cell count || id:ieu-b-31	rs67224956	C	T	0.026909	0.002479	0.170315	2.01e-27	117.826
monocyte cell count || id:ieu-b-31	rs6736362	T	C	0.022174	0.001885	0.559146	6.45e-32	138.377
monocyte cell count || id:ieu-b-31	rs6740847	G	A	0.127269	0.001885	0.562078	1e-200	4558.51
monocyte cell count || id:ieu-b-31	rs6745920	C	T	0.012709	0.001997	0.619377	2.02e-10	40.5011
monocyte cell count || id:ieu-b-31	rs6753534	T	C	0.012908	0.001889	0.562248	8.58e-12	46.6932
monocyte cell count || id:ieu-b-31	rs6772164	A	C	-0.011543	0.002024	0.358647	1.21e-08	32.5249
monocyte cell count || id:ieu-b-31	rs6796	C	T	0.045504	0.002116	0.274261	1.66e-102	462.453
monocyte cell count || id:ieu-b-31	rs6799804	A	T	-0.027417	0.003565	0.075378	1.52e-14	59.1454
monocyte cell count || id:ieu-b-31	rs6800122	T	C	-0.021775	0.001911	0.399684	4.75e-30	129.836
monocyte cell count || id:ieu-b-31	rs6856799	C	T	-0.011101	0.002017	0.315049	3.81e-08	30.2909
monocyte cell count || id:ieu-b-31	rs6869021	T	C	-0.016905	0.002017	0.313259	5.47e-17	70.2455
monocyte cell count || id:ieu-b-31	rs6883116	C	T	-0.017985	0.001921	0.417349	8.21e-21	87.6529
monocyte cell count || id:ieu-b-31	rs695113	T	C	0.021098	0.002054	0.696592	1.04e-24	105.507
monocyte cell count || id:ieu-b-31	rs701905	C	G	0.021672	0.001955	0.352317	1.63e-28	122.887
monocyte cell count || id:ieu-b-31	rs7030655	T	G	0.020088	0.002019	0.308549	2.66e-23	98.9922
monocyte cell count || id:ieu-b-31	rs706819	C	T	0.018421	0.002154	0.738253	1.29e-17	73.1366
monocyte cell count || id:ieu-b-31	rs707793	C	T	-0.030323	0.001881	0.531284	2.13e-58	259.876
monocyte cell count || id:ieu-b-31	rs7095778	G	A	-0.020412	0.003252	0.091164	3.56e-10	39.3976
monocyte cell count || id:ieu-b-31	rs7097656	C	T	0.020177	0.002312	0.794776	2.8e-18	76.1619
monocyte cell count || id:ieu-b-31	rs7111769	C	A	-0.029162	0.003669	0.074664	1.99e-15	63.1741
monocyte cell count || id:ieu-b-31	rs71331613	A	C	-0.049775	0.005022	0.036301	3.98e-23	98.2356
monocyte cell count || id:ieu-b-31	rs71368117	C	T	-0.023586	0.003497	0.086908	1.58e-11	45.4901
monocyte cell count || id:ieu-b-31	rs7180079	G	A	0.059435	0.00287	0.876937	3.41e-95	428.865
monocyte cell count || id:ieu-b-31	rs7180804	A	G	-0.077442	0.002141	0.256783	1e-200	1308.34
monocyte cell count || id:ieu-b-31	rs7185007	T	C	-0.016721	0.002191	0.240169	2.4e-14	58.2425
monocyte cell count || id:ieu-b-31	rs718515	A	G	-0.019941	0.001891	0.552238	5.66e-26	111.202
monocyte cell count || id:ieu-b-31	rs7196129	C	T	0.025016	0.001905	0.530279	2.45e-39	172.443
monocyte cell count || id:ieu-b-31	rs723585	G	A	-0.016542	0.00187	0.483425	9.43e-19	78.2515
monocyte cell count || id:ieu-b-31	rs7249692	C	T	-0.017222	0.002004	0.670676	8.83e-18	73.8536
monocyte cell count || id:ieu-b-31	rs72673751	C	T	-0.016555	0.002389	0.189986	4.35e-12	48.0204
monocyte cell count || id:ieu-b-31	rs72675573	T	C	0.015967	0.001937	0.366495	1.76e-16	67.9497
monocyte cell count || id:ieu-b-31	rs72720206	A	G	-0.016183	0.001998	0.326922	5.82e-16	65.6035
monocyte cell count || id:ieu-b-31	rs72743796	A	G	0.040748	0.005471	0.030784	9.92e-14	55.4727
monocyte cell count || id:ieu-b-31	rs72759267	T	C	0.021443	0.002644	0.158886	5.36e-16	65.7731
monocyte cell count || id:ieu-b-31	rs72790862	C	T	-0.020289	0.002032	0.307082	1.92e-23	99.6951
monocyte cell count || id:ieu-b-31	rs72805138	A	G	0.029548	0.003399	0.090934	3.7e-18	75.5708
monocyte cell count || id:ieu-b-31	rs72836307	T	C	-0.040906	0.002579	0.156407	1.37e-56	251.577
monocyte cell count || id:ieu-b-31	rs72970406	G	A	-0.018533	0.00335	0.087376	3.24e-08	30.6057
monocyte cell count || id:ieu-b-31	rs72987040	A	C	-0.024778	0.002838	0.124193	2.71e-18	76.2268
monocyte cell count || id:ieu-b-31	rs73058593	C	G	0.037818	0.002267	0.217554	1.98e-62	278.288
monocyte cell count || id:ieu-b-31	rs73067080	C	T	-0.015721	0.002549	0.160101	7.11e-10	38.0383
monocyte cell count || id:ieu-b-31	rs7308348	C	T	0.015377	0.002468	0.182113	4.78e-10	38.8198
monocyte cell count || id:ieu-b-31	rs73142138	G	A	0.012783	0.001915	0.399541	2.57e-11	44.5582
monocyte cell count || id:ieu-b-31	rs731707	C	T	0.04713	0.001913	0.489214	5.31e-134	606.967
monocyte cell count || id:ieu-b-31	rs73201961	C	A	0.027169	0.003286	0.089234	1.44e-16	68.3616
monocyte cell count || id:ieu-b-31	rs73203055	G	C	-0.026093	0.003673	0.072008	1.27e-12	50.4668
monocyte cell count || id:ieu-b-31	rs73217470	G	A	0.064788	0.004478	0.046722	2.11e-47	209.325
monocyte cell count || id:ieu-b-31	rs73467599	C	T	0.018458	0.002363	0.199459	5.95e-15	61.0157
monocyte cell count || id:ieu-b-31	rs73784287	G	A	0.015482	0.002645	0.14927	4.93e-09	34.2612
monocyte cell count || id:ieu-b-31	rs73809166	C	T	0.046464	0.006392	0.023149	3.78e-13	52.8396
monocyte cell count || id:ieu-b-31	rs739241	A	G	0.018082	0.001948	0.606788	1.72e-20	86.1619
monocyte cell count || id:ieu-b-31	rs74233809	C	T	-0.02715	0.003444	0.080602	3.34e-15	62.146
monocyte cell count || id:ieu-b-31	rs74259566	G	C	0.028706	0.003145	0.100542	7.51e-20	83.3113
monocyte cell count || id:ieu-b-31	rs745570	G	A	0.014068	0.001948	0.513574	5.38e-13	52.1539
monocyte cell count || id:ieu-b-31	rs745822	G	T	0.016402	0.001942	0.375667	3.16e-17	71.3338
monocyte cell count || id:ieu-b-31	rs74735005	C	T	-0.016977	0.002327	0.206468	3.14e-13	53.2266
monocyte cell count || id:ieu-b-31	rs74765249	T	C	0.012761	0.002093	0.281465	1.12e-09	37.1733
monocyte cell count || id:ieu-b-31	rs7516138	G	A	-0.022592	0.00193	0.391091	1.31e-31	137.023
monocyte cell count || id:ieu-b-31	rs7522307	C	G	-0.023277	0.002862	0.124104	4.36e-16	66.1477
monocyte cell count || id:ieu-b-31	rs7524046	A	G	0.014654	0.002156	0.251336	1.11e-11	46.1971
monocyte cell count || id:ieu-b-31	rs754388	C	G	0.030305	0.002421	0.810895	6.43e-36	156.689
monocyte cell count || id:ieu-b-31	rs75475627	G	C	0.02413	0.003587	0.076659	1.8e-11	45.2535
monocyte cell count || id:ieu-b-31	rs7569084	T	C	0.027559	0.001895	0.583833	7.4e-48	211.499
monocyte cell count || id:ieu-b-31	rs7572278	A	T	0.021687	0.002355	0.206833	3.44e-20	84.8042
monocyte cell count || id:ieu-b-31	rs7574456	T	C	-0.040256	0.002125	0.739962	5.2e-80	358.875
monocyte cell count || id:ieu-b-31	rs7593080	T	C	0.010661	0.001892	0.574099	1.8e-08	31.7507
monocyte cell count || id:ieu-b-31	rs761841	C	T	0.012242	0.001903	0.576839	1.31e-10	41.3835
monocyte cell count || id:ieu-b-31	rs7620353	T	C	0.014253	0.002453	0.823086	6.42e-09	33.7612
monocyte cell count || id:ieu-b-31	rs7633965	C	A	0.025005	0.003657	0.929301	8.35e-12	46.7524
monocyte cell count || id:ieu-b-31	rs76427287	C	T	0.024864	0.002345	0.254121	3.04e-26	112.423
monocyte cell count || id:ieu-b-31	rs76428106	C	T	0.53552	0.00861	0.013445	1e-200	3868.52
monocyte cell count || id:ieu-b-31	rs77733744	A	G	-0.014026	0.002496	0.171887	1.96e-08	31.5776
monocyte cell count || id:ieu-b-31	rs7776054	G	A	-0.037905	0.002128	0.260831	6.09e-71	317.285
monocyte cell count || id:ieu-b-31	rs7785014	C	T	-0.025276	0.002005	0.670805	2.04e-36	158.923
monocyte cell count || id:ieu-b-31	rs7786376	G	A	0.012376	0.002112	0.275978	4.73e-09	34.3378
monocyte cell count || id:ieu-b-31	rs7787179	G	A	0.020818	0.002322	0.206875	3.31e-19	80.381
monocyte cell count || id:ieu-b-31	rs7803075	G	A	-0.014372	0.002148	0.735284	2.28e-11	44.7678
monocyte cell count || id:ieu-b-31	rs78218855	T	C	0.021951	0.003688	0.068442	2.73e-09	35.4264
monocyte cell count || id:ieu-b-31	rs7824937	G	A	0.01766	0.001942	0.368567	1.03e-19	82.6957
monocyte cell count || id:ieu-b-31	rs7826487	G	A	-0.040998	0.002967	0.115769	2.17e-43	190.937
monocyte cell count || id:ieu-b-31	rs7836456	G	T	-0.015046	0.00195	0.514396	1.26e-14	59.5351
monocyte cell count || id:ieu-b-31	rs7836786	A	G	-0.013244	0.002419	0.814951	4.46e-08	29.9755
monocyte cell count || id:ieu-b-31	rs7861055	G	A	-0.014062	0.00187	0.487561	5.66e-14	56.5472
monocyte cell count || id:ieu-b-31	rs7919533	C	T	0.02038	0.00191	0.487915	1.55e-26	113.852
monocyte cell count || id:ieu-b-31	rs79335847	C	G	-0.024625	0.003256	0.093816	4.14e-14	57.1984
monocyte cell count || id:ieu-b-31	rs79407714	A	G	-0.064354	0.005795	0.030003	1.28e-28	123.323
monocyte cell count || id:ieu-b-31	rs79446921	A	G	-0.022879	0.004141	0.053807	3.38e-08	30.5256
monocyte cell count || id:ieu-b-31	rs7971382	A	G	0.011735	0.001983	0.373961	3.34e-09	35.0204
monocyte cell count || id:ieu-b-31	rs7975680	C	A	0.012577	0.001978	0.60413	2.12e-10	40.4298
monocyte cell count || id:ieu-b-31	rs798563	C	A	0.017561	0.00208	0.297123	3.23e-17	71.2807
monocyte cell count || id:ieu-b-31	rs79894332	A	G	-0.048205	0.003116	0.10046	6.3e-54	239.326
monocyte cell count || id:ieu-b-31	rs8049116	T	C	0.022989	0.002903	0.118269	2.52e-15	62.7113
monocyte cell count || id:ieu-b-31	rs8077619	A	T	-0.019081	0.002765	0.132816	5.39e-12	47.6225
monocyte cell count || id:ieu-b-31	rs8207	G	A	0.013527	0.002103	0.26667	1.29e-10	41.3737
monocyte cell count || id:ieu-b-31	rs869785	C	T	-0.017204	0.001981	0.669622	3.97e-18	75.4206
monocyte cell count || id:ieu-b-31	rs871134	T	C	0.038297	0.001915	0.571095	7.06e-89	399.937
monocyte cell count || id:ieu-b-31	rs875890	A	T	-0.016861	0.002139	0.262208	3.38e-15	62.1363
monocyte cell count || id:ieu-b-31	rs907612	T	C	-0.033053	0.002022	0.380435	5.19e-60	267.214
monocyte cell count || id:ieu-b-31	rs915125	T	C	0.033833	0.002086	0.282198	4.34e-59	263.059
monocyte cell count || id:ieu-b-31	rs919217	C	T	-0.014617	0.002646	0.148898	3.38e-08	30.5166
monocyte cell count || id:ieu-b-31	rs9295484	T	G	-0.028574	0.004614	0.955853	6.1e-10	38.3519
monocyte cell count || id:ieu-b-31	rs932641	A	G	-0.01353	0.002174	0.251475	4.99e-10	38.7326
monocyte cell count || id:ieu-b-31	rs932905	A	G	0.021032	0.002083	0.28178	6.11e-24	101.949
monocyte cell count || id:ieu-b-31	rs9375150	G	T	-0.018406	0.001886	0.446815	1.84e-22	95.2435
monocyte cell count || id:ieu-b-31	rs9379077	G	A	0.02858	0.00233	0.200867	1.46e-34	150.457
monocyte cell count || id:ieu-b-31	rs9390460	C	T	0.011811	0.001874	0.53796	3.01e-10	39.7223
monocyte cell count || id:ieu-b-31	rs9410425	A	G	-0.030029	0.001994	0.324599	3.23e-51	226.794
monocyte cell count || id:ieu-b-31	rs9480737	G	A	-0.021684	0.002003	0.321131	2.74e-27	117.197
monocyte cell count || id:ieu-b-31	rs9494573	C	T	-0.015656	0.001905	0.588851	2.18e-16	67.5416
monocyte cell count || id:ieu-b-31	rs9526475	C	T	-0.012315	0.002103	0.727988	4.9e-09	34.2918
monocyte cell count || id:ieu-b-31	rs9532580	C	T	-0.028091	0.002128	0.263677	9.72e-40	174.257
monocyte cell count || id:ieu-b-31	rs954954	C	A	-0.028982	0.003072	0.105169	4.2e-21	89.005
monocyte cell count || id:ieu-b-31	rs9555596	C	T	0.022922	0.001929	0.383331	1.55e-32	141.202
monocyte cell count || id:ieu-b-31	rs9564870	C	A	0.03165	0.004584	0.05279	5.24e-12	47.6714
monocyte cell count || id:ieu-b-31	rs9625746	C	G	-0.021263	0.001942	0.412737	7.42e-28	119.881
monocyte cell count || id:ieu-b-31	rs9734613	G	A	0.028777	0.00505	0.963842	1.24e-08	32.4719
monocyte cell count || id:ieu-b-31	rs9783374	C	T	0.020919	0.002683	0.849046	6.69e-15	60.7912
monocyte cell count || id:ieu-b-31	rs9787298	C	A	-0.016032	0.00229	0.210661	2.66e-12	49.0122
monocyte cell count || id:ieu-b-31	rs9809116	G	A	0.01741	0.00191	0.408841	8.21e-20	83.0866
monocyte cell count || id:ieu-b-31	rs9815073	A	C	-0.021799	0.002061	0.345844	4.16e-26	111.871
monocyte cell count || id:ieu-b-31	rs9898876	T	G	0.017631	0.002367	0.197491	9.89e-14	55.4827
monocyte cell count || id:ieu-b-31	rs9915112	G	A	-0.026556	0.002328	0.203142	4.21e-30	130.125
monocyte cell count || id:ieu-b-31	rs9943753	G	A	0.013507	0.001953	0.627675	4.79e-12	47.8314
monocyte cell count || id:ieu-b-31	rs9963693	C	T	0.013323	0.002145	0.260621	5.39e-10	38.5789
monocyte cell count || id:ieu-b-31	rs9992013	G	C	0.022401	0.002796	0.136509	1.18e-15	64.189
lymphocyte cell count || id:ieu-b-32	rs1000329	T	C	-0.082387	0.002111	0.676463	1e-200	1523.14
lymphocyte cell count || id:ieu-b-32	rs1002607	C	T	-0.012987	0.001934	0.592852	1.93e-11	45.0925
lymphocyte cell count || id:ieu-b-32	rs10027415	T	C	-0.016333	0.001366	0.529463	6.33e-33	142.965
lymphocyte cell count || id:ieu-b-32	rs10076701	C	T	-0.022827	0.001907	0.55724	5.52e-33	143.284
lymphocyte cell count || id:ieu-b-32	rs10109370	A	C	-0.018902	0.002227	0.238495	2.26e-17	72.0402
lymphocyte cell count || id:ieu-b-32	rs10138752	T	C	-0.029776	0.003547	0.077325	4.89e-17	70.471
lymphocyte cell count || id:ieu-b-32	rs10145277	A	T	-0.014861	0.001956	0.624665	3.19e-14	57.7243
lymphocyte cell count || id:ieu-b-32	rs10174056	A	T	0.013981	0.001942	0.384429	6.38e-13	51.8296
lymphocyte cell count || id:ieu-b-32	rs1017875	T	C	-0.036085	0.002353	0.201673	5.01e-53	235.185
lymphocyte cell count || id:ieu-b-32	rs10179705	A	G	-0.021301	0.002079	0.294374	1.29e-24	104.976
lymphocyte cell count || id:ieu-b-32	rs10191329	A	C	-0.014199	0.0025	0.175233	1.39e-08	32.2579
lymphocyte cell count || id:ieu-b-32	rs10206961	T	C	-0.01062	0.001917	0.418223	3.1e-08	30.6906
lymphocyte cell count || id:ieu-b-32	rs10230506	A	T	0.021153	0.002584	0.1609	2.86e-16	67.013
lymphocyte cell count || id:ieu-b-32	rs10237524	A	G	-0.019182	0.002008	0.330226	1.35e-21	91.2558
lymphocyte cell count || id:ieu-b-32	rs10245472	A	G	-0.015883	0.002483	0.176635	1.65e-10	40.9177
lymphocyte cell count || id:ieu-b-32	rs1043996	A	G	0.013372	0.002139	0.716638	4.21e-10	39.0815
lymphocyte cell count || id:ieu-b-32	rs10445308	T	C	-0.029968	0.001892	0.479095	1.91e-56	250.884
lymphocyte cell count || id:ieu-b-32	rs10466905	A	G	0.061958	0.00246	0.190033	7.1e-140	634.344
lymphocyte cell count || id:ieu-b-32	rs10480003	G	A	-0.013338	0.00193	0.44679	4.97e-12	47.7603
lymphocyte cell count || id:ieu-b-32	rs10494783	A	G	-0.054095	0.004268	0.051764	8.95e-37	160.644
lymphocyte cell count || id:ieu-b-32	rs10503147	T	C	0.02071	0.003362	0.088907	7.48e-10	37.9459
lymphocyte cell count || id:ieu-b-32	rs1050979	G	A	0.024519	0.001898	0.525212	3.97e-38	166.883
lymphocyte cell count || id:ieu-b-32	rs10748526	C	T	0.01522	0.002339	0.793501	7.88e-11	42.3418
lymphocyte cell count || id:ieu-b-32	rs10761129	T	C	0.011391	0.002015	0.669401	1.62e-08	31.9576
lymphocyte cell count || id:ieu-b-32	rs10762264	A	G	-0.020403	0.002032	0.680729	1.06e-23	100.819
lymphocyte cell count || id:ieu-b-32	rs10774624	A	G	-0.087786	0.001917	0.514001	1e-200	2097.04
lymphocyte cell count || id:ieu-b-32	rs10783340	G	A	-0.011915	0.001964	0.639354	1.34e-09	36.8049
lymphocyte cell count || id:ieu-b-32	rs10794175	T	G	-0.021252	0.002001	0.416037	2.5e-26	112.799
lymphocyte cell count || id:ieu-b-32	rs10814138	A	C	-0.013683	0.00205	0.313929	2.55e-11	44.5507
lymphocyte cell count || id:ieu-b-32	rs10823631	G	A	-0.017011	0.002013	0.325475	3.11e-17	71.4122
lymphocyte cell count || id:ieu-b-32	rs10828725	T	G	-0.032062	0.001968	0.366094	1.29e-59	265.418
lymphocyte cell count || id:ieu-b-32	rs10838634	G	A	-0.026107	0.003192	0.901514	3e-16	66.8942
lymphocyte cell count || id:ieu-b-32	rs10846577	C	T	-0.014107	0.001924	0.442146	2.37e-13	53.76
lymphocyte cell count || id:ieu-b-32	rs10865331	G	A	0.013177	0.002022	0.625008	7.38e-11	42.4689
lymphocyte cell count || id:ieu-b-32	rs10932018	A	G	-0.0146	0.002118	0.729687	5.65e-12	47.5175
lymphocyte cell count || id:ieu-b-32	rs10956401	A	G	-0.025338	0.001992	0.345058	5.05e-37	161.795
lymphocyte cell count || id:ieu-b-32	rs10965124	G	T	-0.023401	0.00336	0.094818	3.42e-12	48.5054
lymphocyte cell count || id:ieu-b-32	rs10985915	G	A	-0.022597	0.003015	0.110633	6.9e-14	56.1729
lymphocyte cell count || id:ieu-b-32	rs10986338	A	G	-0.011609	0.002008	0.649791	7.6e-09	33.4243
lymphocyte cell count || id:ieu-b-32	rs11033388	T	A	0.019588	0.00192	0.418839	2.07e-24	104.083
lymphocyte cell count || id:ieu-b-32	rs11052877	G	A	0.068864	0.001958	0.371691	1e-200	1236.97
lymphocyte cell count || id:ieu-b-32	rs11073903	A	G	-0.012696	0.001925	0.567498	4.41e-11	43.4983
lymphocyte cell count || id:ieu-b-32	rs11084096	A	G	-0.018376	0.002067	0.296205	6.42e-19	79.0353
lymphocyte cell count || id:ieu-b-32	rs11134475	G	A	-0.014216	0.001962	0.635835	4.42e-13	52.4997
lymphocyte cell count || id:ieu-b-32	rs11160706	A	G	0.030499	0.002291	0.22222	2.12e-40	177.223
lymphocyte cell count || id:ieu-b-32	rs11168249	C	T	-0.019487	0.00193	0.461347	6.04e-24	101.947
lymphocyte cell count || id:ieu-b-32	rs1118866	T	C	0.014779	0.002075	0.703532	1.1e-12	50.7287
lymphocyte cell count || id:ieu-b-32	rs11218725	G	A	0.033008	0.001958	0.376523	1.03e-63	284.193
lymphocyte cell count || id:ieu-b-32	rs11224302	T	C	-0.0383	0.003174	0.098823	1.73e-33	145.607
lymphocyte cell count || id:ieu-b-32	rs11231804	T	C	0.07386	0.012425	0.007228	2.85e-09	35.3367
lymphocyte cell count || id:ieu-b-32	rs11246147	T	C	0.011393	0.001984	0.54935	9.52e-09	32.9756
lymphocyte cell count || id:ieu-b-32	rs11247712	T	C	-0.019902	0.00196	0.368908	3.38e-24	103.105
lymphocyte cell count || id:ieu-b-32	rs112992671	A	G	-0.026707	0.004632	0.045938	8.35e-09	33.244
lymphocyte cell count || id:ieu-b-32	rs113116201	C	T	0.041426	0.006895	0.019939	1.93e-09	36.0975
lymphocyte cell count || id:ieu-b-32	rs113142693	C	T	-0.017087	0.00222	0.247465	1.46e-14	59.2415
lymphocyte cell count || id:ieu-b-32	rs1132352	C	A	-0.023977	0.001895	0.538949	1.15e-36	160.093
lymphocyte cell count || id:ieu-b-32	rs113513990	C	T	-0.037749	0.003208	0.097132	6.37e-32	138.466
lymphocyte cell count || id:ieu-b-32	rs113542380	A	G	-0.067528	0.003634	0.074926	4.9e-77	345.301
lymphocyte cell count || id:ieu-b-32	rs11505019	G	T	-0.013376	0.001918	0.410932	3.18e-12	48.6357
lymphocyte cell count || id:ieu-b-32	rs11652760	G	T	-0.020963	0.003152	0.100157	3.01e-11	44.2318
lymphocyte cell count || id:ieu-b-32	rs11670621	T	C	0.010673	0.001927	0.48557	3.11e-08	30.6768
lymphocyte cell count || id:ieu-b-32	rs11676298	G	C	0.026968	0.0024	0.19074	2.86e-29	126.263
lymphocyte cell count || id:ieu-b-32	rs11684463	T	A	-0.04727	0.002015	0.327486	1.3e-121	550.327
lymphocyte cell count || id:ieu-b-32	rs11688303	T	C	0.01644	0.002956	0.119835	2.74e-08	30.9311
lymphocyte cell count || id:ieu-b-32	rs11706384	T	G	0.026978	0.002223	0.235888	7.44e-34	147.279
lymphocyte cell count || id:ieu-b-32	rs11712335	C	T	0.015222	0.002143	0.269338	1.26e-12	50.4544
lymphocyte cell count || id:ieu-b-32	rs11742873	T	C	-0.01661	0.002601	0.837406	1.75e-10	40.7811
lymphocyte cell count || id:ieu-b-32	rs117556162	A	G	0.044471	0.004114	0.05762	3.31e-27	116.849
lymphocyte cell count || id:ieu-b-32	rs11761199	G	A	-0.010761	0.001911	0.45427	1.84e-08	31.7091
lymphocyte cell count || id:ieu-b-32	rs1177268	G	A	-0.013625	0.001975	0.566052	5.45e-12	47.5925
lymphocyte cell count || id:ieu-b-32	rs117934175	A	G	-0.044564	0.004906	0.040534	1.12e-19	82.5113
lymphocyte cell count || id:ieu-b-32	rs11800059	T	C	-0.025613	0.001882	0.509954	3.88e-42	185.217
lymphocyte cell count || id:ieu-b-32	rs12021809	A	G	-0.026344	0.003018	0.109842	2.69e-18	76.1947
lymphocyte cell count || id:ieu-b-32	rs12038019	C	G	-0.016487	0.002129	0.268002	1.01e-14	59.9697
lymphocyte cell count || id:ieu-b-32	rs12045893	T	C	0.026783	0.002177	0.248069	9.7e-35	151.357
lymphocyte cell count || id:ieu-b-32	rs12088882	T	C	0.034026	0.001914	0.408499	1.3e-70	316.037
lymphocyte cell count || id:ieu-b-32	rs12127284	T	C	-0.016752	0.002089	0.710139	1.11e-15	64.3067
lymphocyte cell count || id:ieu-b-32	rs12133917	A	C	0.015624	0.001901	0.435692	2.15e-16	67.5492
lymphocyte cell count || id:ieu-b-32	rs12142033	A	G	-0.012976	0.002031	0.332829	1.73e-10	40.8189
lymphocyte cell count || id:ieu-b-32	rs12190136	A	G	0.01184	0.001892	0.526092	3.99e-10	39.1617
lymphocyte cell count || id:ieu-b-32	rs12330493	G	T	0.019277	0.001744	0.36489	2.36e-28	122.176
lymphocyte cell count || id:ieu-b-32	rs12463256	A	G	0.014581	0.00221	0.274793	4.32e-11	43.5301
lymphocyte cell count || id:ieu-b-32	rs12526696	A	G	0.037387	0.002688	0.160592	6.06e-44	193.456
lymphocyte cell count || id:ieu-b-32	rs12542907	G	C	-0.011147	0.00193	0.39893	7.87e-09	33.3581
lymphocyte cell count || id:ieu-b-32	rs12567173	C	T	0.013418	0.002229	0.235351	1.78e-09	36.2373
lymphocyte cell count || id:ieu-b-32	rs12586002	G	T	-0.013719	0.001984	0.352779	4.87e-12	47.8147
lymphocyte cell count || id:ieu-b-32	rs12598978	G	T	0.055094	0.001917	0.519622	1.58e-181	825.97
lymphocyte cell count || id:ieu-b-32	rs1260326	C	T	-0.02397	0.001925	0.602112	1.44e-35	155.051
lymphocyte cell count || id:ieu-b-32	rs12627489	A	G	0.017139	0.003116	0.106785	3.88e-08	30.2535
lymphocyte cell count || id:ieu-b-32	rs12636926	C	T	-0.013632	0.002139	0.729623	1.92e-10	40.616
lymphocyte cell count || id:ieu-b-32	rs12640189	T	C	0.016369	0.002605	0.175849	3.4e-10	39.4847
lymphocyte cell count || id:ieu-b-32	rs1264593	T	G	0.0146	0.001909	0.494948	2.15e-14	58.4916
lymphocyte cell count || id:ieu-b-32	rs12692735	T	G	-0.012472	0.001963	0.361134	2.17e-10	40.3675
lymphocyte cell count || id:ieu-b-32	rs12745411	T	G	0.016574	0.00192	0.60014	6.32e-18	74.5165
lymphocyte cell count || id:ieu-b-32	rs12811832	A	G	-0.01621	0.002002	0.353889	5.99e-16	65.5598
lymphocyte cell count || id:ieu-b-32	rs1291414	T	C	0.0123	0.002075	0.297616	3.18e-09	35.1378
lymphocyte cell count || id:ieu-b-32	rs1292069	C	T	-0.022504	0.001903	0.449582	3.09e-32	139.843
lymphocyte cell count || id:ieu-b-32	rs1297265	G	A	0.011767	0.00191	0.443092	7.44e-10	37.9546
lymphocyte cell count || id:ieu-b-32	rs13040989	C	T	0.018955	0.002084	0.291865	9.96e-20	82.7279
lymphocyte cell count || id:ieu-b-32	rs13105987	A	G	0.045686	0.002118	0.274165	3.64e-103	465.28
lymphocyte cell count || id:ieu-b-32	rs13133642	C	T	0.066249	0.002022	0.680761	1e-200	1073.49
lymphocyte cell count || id:ieu-b-32	rs1317575	C	G	0.013696	0.002056	0.696319	2.8e-11	44.3753
lymphocyte cell count || id:ieu-b-32	rs13199519	A	G	-0.014087	0.002146	0.298486	5.37e-11	43.0901
lymphocyte cell count || id:ieu-b-32	rs1320562	C	G	0.012709	0.002208	0.758464	8.86e-09	33.1302
lymphocyte cell count || id:ieu-b-32	rs13262073	G	C	-0.011887	0.002052	0.687591	7.1e-09	33.5575
lymphocyte cell count || id:ieu-b-32	rs1344603	C	T	0.029335	0.002022	0.67571	1.19e-47	210.48
lymphocyte cell count || id:ieu-b-32	rs1371076	C	T	0.014929	0.002153	0.740378	4.22e-12	48.081
lymphocyte cell count || id:ieu-b-32	rs1384804	A	C	-0.050249	0.002188	0.748054	1.08e-116	527.424
lymphocyte cell count || id:ieu-b-32	rs1399180	C	T	0.025838	0.002529	0.828961	1.82e-24	104.381
lymphocyte cell count || id:ieu-b-32	rs139974673	C	T	0.054097	0.005994	0.026033	1.89e-19	81.4541
lymphocyte cell count || id:ieu-b-32	rs140763487	T	C	-0.048897	0.007981	0.01433	9.26e-10	37.5362
lymphocyte cell count || id:ieu-b-32	rs141801008	T	C	-0.061427	0.010349	0.009564	3.01e-09	35.2307
lymphocyte cell count || id:ieu-b-32	rs1431545	T	C	0.021141	0.002045	0.653307	5.05e-25	106.872
lymphocyte cell count || id:ieu-b-32	rs143875179	A	G	-0.029883	0.004626	0.0442	1.08e-10	41.7289
lymphocyte cell count || id:ieu-b-32	rs144520705	A	C	0.066726	0.011459	0.007638	5.93e-09	33.9076
lymphocyte cell count || id:ieu-b-32	rs1448318	A	G	0.017849	0.001949	0.614888	5.49e-20	83.8695
lymphocyte cell count || id:ieu-b-32	rs1456059	G	A	0.01286	0.002236	0.766259	9.06e-09	33.0779
lymphocyte cell count || id:ieu-b-32	rs145719494	G	A	-0.030887	0.004077	0.058785	3.71e-14	57.3945
lymphocyte cell count || id:ieu-b-32	rs145947882	C	A	-0.035412	0.006051	0.026364	4.97e-09	34.2489
lymphocyte cell count || id:ieu-b-32	rs147700878	A	G	0.025886	0.004635	0.043802	2.39e-08	31.1911
lymphocyte cell count || id:ieu-b-32	rs148601577	G	A	-0.048791	0.00702	0.019608	3.79e-12	48.3065
lymphocyte cell count || id:ieu-b-32	rs1491664	A	G	-0.015346	0.002395	0.200884	1.54e-10	41.0563
lymphocyte cell count || id:ieu-b-32	rs1491765	A	G	-0.017265	0.002093	0.293219	1.67e-16	68.0448
lymphocyte cell count || id:ieu-b-32	rs1493694	T	C	0.020046	0.003045	0.10785	4.78e-11	43.3392
lymphocyte cell count || id:ieu-b-32	rs149453951	T	C	0.048621	0.006697	0.023606	4.04e-13	52.7093
lymphocyte cell count || id:ieu-b-32	rs149984502	T	C	0.047879	0.007054	0.018609	1.18e-11	46.0701
lymphocyte cell count || id:ieu-b-32	rs1523178	C	A	-0.025694	0.002292	0.22113	3.86e-29	125.671
lymphocyte cell count || id:ieu-b-32	rs1533065	T	C	0.01668	0.001987	0.345231	4.95e-17	70.4687
lymphocyte cell count || id:ieu-b-32	rs1533298	T	C	0.030959	0.002089	0.715263	1.19e-49	219.633
lymphocyte cell count || id:ieu-b-32	rs1611236	A	G	-0.04235	0.002028	0.322933	9.76e-97	436.085
lymphocyte cell count || id:ieu-b-32	rs1637366	G	C	0.01416	0.002205	0.289361	1.4e-10	41.2391
lymphocyte cell count || id:ieu-b-32	rs1677490	C	G	0.015901	0.002345	0.7912	1.25e-11	45.9794
lymphocyte cell count || id:ieu-b-32	rs16986308	A	G	-0.032274	0.002955	0.116161	9.95e-28	119.286
lymphocyte cell count || id:ieu-b-32	rs17005891	A	G	-0.024312	0.001766	0.184405	4.43e-43	189.522
lymphocyte cell count || id:ieu-b-32	rs17041439	C	A	0.040938	0.004104	0.056517	2.11e-23	99.5035
lymphocyte cell count || id:ieu-b-32	rs17093026	T	C	-0.021868	0.003134	0.101478	3.13e-12	48.6878
lymphocyte cell count || id:ieu-b-32	rs17138740	G	A	-0.01345	0.002312	0.214538	6.13e-09	33.843
lymphocyte cell count || id:ieu-b-32	rs17180155	C	T	-0.01113	0.001936	0.394048	9.21e-09	33.0506
lymphocyte cell count || id:ieu-b-32	rs17229044	T	C	-0.019172	0.002326	0.210111	1.78e-16	67.9384
lymphocyte cell count || id:ieu-b-32	rs17366643	C	T	0.014557	0.001889	0.537795	1.35e-14	59.3854
lymphocyte cell count || id:ieu-b-32	rs17507693	T	A	0.016236	0.002275	0.222733	9.86e-13	50.9325
lymphocyte cell count || id:ieu-b-32	rs175714	C	T	0.026141	0.00193	0.577477	9.2e-42	183.455
lymphocyte cell count || id:ieu-b-32	rs17703261	T	A	0.009635	0.001731	0.188591	2.67e-08	30.982
lymphocyte cell count || id:ieu-b-32	rs17710008	A	G	0.020604	0.002451	0.18168	4.45e-17	70.667
lymphocyte cell count || id:ieu-b-32	rs1807669	T	C	-0.027074	0.002346	0.793541	9e-31	133.183
lymphocyte cell count || id:ieu-b-32	rs187856913	A	G	0.048221	0.005006	0.038815	6.24e-22	92.7878
lymphocyte cell count || id:ieu-b-32	rs1883801	G	A	-0.017015	0.002443	0.195421	3.39e-12	48.5084
lymphocyte cell count || id:ieu-b-32	rs1893033	T	C	-0.028193	0.003607	0.074578	5.7e-15	61.0928
lymphocyte cell count || id:ieu-b-32	rs1893592	C	A	0.014656	0.002084	0.295994	2.13e-12	49.4579
lymphocyte cell count || id:ieu-b-32	rs1894692	A	G	-0.037559	0.006572	0.978082	1.12e-08	32.6613
lymphocyte cell count || id:ieu-b-32	rs1923403	G	A	0.020005	0.003543	0.922075	1.68e-08	31.8812
lymphocyte cell count || id:ieu-b-32	rs1966865	A	G	0.027118	0.002032	0.317295	1.36e-40	178.102
lymphocyte cell count || id:ieu-b-32	rs1971429	A	C	0.012768	0.002127	0.728952	2.01e-09	36.0339
lymphocyte cell count || id:ieu-b-32	rs1976055	A	C	-0.017162	0.002597	0.156208	4.05e-11	43.6709
lymphocyte cell count || id:ieu-b-32	rs1991431	A	G	0.023776	0.001903	0.440507	8.91e-36	156.099
lymphocyte cell count || id:ieu-b-32	rs2055101	T	C	-0.013407	0.001901	0.527164	1.84e-12	49.7392
lymphocyte cell count || id:ieu-b-32	rs2057340	G	A	0.013805	0.001995	0.65339	4.66e-12	47.8836
lymphocyte cell count || id:ieu-b-32	rs2065500	G	A	-0.04804	0.002582	0.159764	3.29e-77	346.173
lymphocyte cell count || id:ieu-b-32	rs2068485	G	T	0.010843	0.001945	0.446837	2.55e-08	31.0785
lymphocyte cell count || id:ieu-b-32	rs2089979	G	A	-0.034539	0.001922	0.414403	4.1e-72	322.933
lymphocyte cell count || id:ieu-b-32	rs2100139	C	T	0.015201	0.00199	0.65839	2.32e-14	58.3496
lymphocyte cell count || id:ieu-b-32	rs2145270	T	C	-0.010827	0.001946	0.618853	2.7e-08	30.955
lymphocyte cell count || id:ieu-b-32	rs2161118	C	T	0.011343	0.002075	0.327972	4.74e-08	29.8827
lymphocyte cell count || id:ieu-b-32	rs2180369	C	T	0.020125	0.003138	0.110884	1.47e-10	41.1307
lymphocyte cell count || id:ieu-b-32	rs2230604	T	C	0.030004	0.003451	0.084354	3.65e-18	75.5907
lymphocyte cell count || id:ieu-b-32	rs2270968	G	T	-0.012829	0.002149	0.738399	2.46e-09	35.638
lymphocyte cell count || id:ieu-b-32	rs2273215	A	G	-0.014956	0.001984	0.458202	5.04e-14	56.8261
lymphocyte cell count || id:ieu-b-32	rs2275902	C	G	-0.016113	0.002059	0.297647	5.22e-15	61.2407
lymphocyte cell count || id:ieu-b-32	rs2276566	C	G	-0.025247	0.003159	0.100134	1.4e-15	63.8734
lymphocyte cell count || id:ieu-b-32	rs2282680	T	C	-0.013672	0.002079	0.289428	4.98e-11	43.2469
lymphocyte cell count || id:ieu-b-32	rs2282718	A	G	-0.017559	0.002016	0.372092	3.25e-18	75.861
lymphocyte cell count || id:ieu-b-32	rs2291900	A	G	0.016877	0.002114	0.29054	1.49e-15	63.7354
lymphocyte cell count || id:ieu-b-32	rs2294421	C	T	-0.010721	0.001911	0.431921	2.07e-08	31.4738
lymphocyte cell count || id:ieu-b-32	rs2294630	G	A	0.012992	0.001899	0.493105	8.15e-12	46.8061
lymphocyte cell count || id:ieu-b-32	rs2294752	G	T	0.012451	0.002215	0.238115	1.95e-08	31.5981
lymphocyte cell count || id:ieu-b-32	rs2294861	T	C	0.019028	0.002069	0.294117	3.84e-20	84.5795
lymphocyte cell count || id:ieu-b-32	rs2295797	C	T	0.020015	0.002073	0.295417	4.99e-22	93.2207
lymphocyte cell count || id:ieu-b-32	rs2297508	G	C	-0.022432	0.002068	0.647622	2.2e-27	117.662
lymphocyte cell count || id:ieu-b-32	rs2298552	T	C	0.016509	0.001891	0.52553	2.71e-18	76.2182
lymphocyte cell count || id:ieu-b-32	rs2298979	A	G	-0.019569	0.001926	0.405953	3.2e-24	103.234
lymphocyte cell count || id:ieu-b-32	rs2313532	A	G	-0.014305	0.001943	0.40082	1.87e-13	54.2038
lymphocyte cell count || id:ieu-b-32	rs2322830	C	T	-0.0107	0.001916	0.580473	2.42e-08	31.1872
lymphocyte cell count || id:ieu-b-32	rs2327531	G	A	0.016613	0.002328	0.20699	9.93e-13	50.9249
lymphocyte cell count || id:ieu-b-32	rs2403246	G	C	0.011959	0.00192	0.414485	4.81e-10	38.796
lymphocyte cell count || id:ieu-b-32	rs2412544	T	C	-0.016169	0.001949	0.393588	1.13e-16	68.8244
lymphocyte cell count || id:ieu-b-32	rs2453582	T	C	0.017742	0.001989	0.391346	4.88e-19	79.5675
lymphocyte cell count || id:ieu-b-32	rs2453628	A	G	0.010777	0.001898	0.52576	1.39e-08	32.2406
lymphocyte cell count || id:ieu-b-32	rs2462017	A	G	0.013995	0.002002	0.652335	2.87e-12	48.8672
lymphocyte cell count || id:ieu-b-32	rs246524	C	G	0.012404	0.002022	0.318481	8.79e-10	37.6323
lymphocyte cell count || id:ieu-b-32	rs247557	G	T	-0.010997	0.00189	0.52424	6.05e-09	33.8552
lymphocyte cell count || id:ieu-b-32	rs247826	T	C	0.038651	0.002294	0.220693	1.19e-63	283.88
lymphocyte cell count || id:ieu-b-32	rs2489279	G	C	0.017602	0.001997	0.333667	1.28e-18	77.6905
lymphocyte cell count || id:ieu-b-32	rs251391	T	C	0.019773	0.002179	0.747429	1.21e-19	82.3438
lymphocyte cell count || id:ieu-b-32	rs251398	C	T	-0.017302	0.001922	0.446922	2.39e-19	81.0375
lymphocyte cell count || id:ieu-b-32	rs2542573	C	T	-0.014819	0.002005	0.330988	1.52e-13	54.6272
lymphocyte cell count || id:ieu-b-32	rs2548256	T	G	0.014003	0.001946	0.62009	6.49e-13	51.7793
lymphocyte cell count || id:ieu-b-32	rs2569693	T	C	-0.042002	0.002018	0.384414	3.36e-96	433.209
lymphocyte cell count || id:ieu-b-32	rs259981	A	T	-0.027105	0.001992	0.360441	3.91e-42	185.148
lymphocyte cell count || id:ieu-b-32	rs2665960	G	A	0.012196	0.002071	0.668615	4.03e-09	34.6796
lymphocyte cell count || id:ieu-b-32	rs2710804	C	T	0.013802	0.001953	0.376124	1.63e-12	49.9436
lymphocyte cell count || id:ieu-b-32	rs2727487	C	A	-0.012631	0.001955	0.629239	1.08e-10	41.7428
lymphocyte cell count || id:ieu-b-32	rs2738783	G	T	-0.015649	0.00243	0.78963	1.24e-10	41.4725
lymphocyte cell count || id:ieu-b-32	rs2755253	T	C	-0.030903	0.002072	0.70898	2.87e-50	222.445
lymphocyte cell count || id:ieu-b-32	rs2807303	A	G	0.021641	0.001999	0.346234	2.79e-27	117.2
lymphocyte cell count || id:ieu-b-32	rs2847468	T	C	-0.011935	0.002151	0.26371	2.94e-08	30.7868
lymphocyte cell count || id:ieu-b-32	rs28533432	T	C	-0.025074	0.002098	0.699647	7.17e-33	142.836
lymphocyte cell count || id:ieu-b-32	rs28539372	A	T	0.038051	0.002032	0.319096	3.38e-78	350.659
lymphocyte cell count || id:ieu-b-32	rs28588745	T	A	0.02245	0.002348	0.205718	1.25e-21	91.419
lymphocyte cell count || id:ieu-b-32	rs28710104	G	A	-0.014333	0.002031	0.683305	1.75e-12	49.8029
lymphocyte cell count || id:ieu-b-32	rs2908425	A	G	0.014205	0.002044	0.332187	3.78e-12	48.2971
lymphocyte cell count || id:ieu-b-32	rs2980821	A	C	-0.013245	0.001916	0.425051	4.97e-12	47.7873
lymphocyte cell count || id:ieu-b-32	rs2980888	C	T	-0.01534	0.002067	0.697079	1.21e-13	55.0769
lymphocyte cell count || id:ieu-b-32	rs3012415	T	C	0.014327	0.002574	0.822853	2.65e-08	30.9809
lymphocyte cell count || id:ieu-b-32	rs304154	C	T	0.011965	0.002045	0.307959	5e-09	34.2325
lymphocyte cell count || id:ieu-b-32	rs309375	A	C	0.019206	0.001951	0.574699	7.84e-23	96.9079
lymphocyte cell count || id:ieu-b-32	rs3118469	T	A	0.029198	0.00206	0.299989	1.5e-45	200.896
lymphocyte cell count || id:ieu-b-32	rs3134754	G	A	-0.050449	0.001903	0.445616	8.67e-155	702.793
lymphocyte cell count || id:ieu-b-32	rs3136685	T	C	-0.020315	0.002708	0.16434	6.51e-14	56.2777
lymphocyte cell count || id:ieu-b-32	rs332507	C	T	-0.01527	0.002298	0.222163	3.12e-11	44.1548
lymphocyte cell count || id:ieu-b-32	rs34025077	G	A	-0.032806	0.003133	0.101398	1.25e-25	109.644
lymphocyte cell count || id:ieu-b-32	rs34030812	C	T	-0.018195	0.001956	0.367406	1.49e-20	86.5299
lymphocyte cell count || id:ieu-b-32	rs34140544	C	G	0.017044	0.001996	0.648484	1.4e-17	72.9159
lymphocyte cell count || id:ieu-b-32	rs34229224	A	G	-0.047882	0.008049	0.014131	2.78e-09	35.3884
lymphocyte cell count || id:ieu-b-32	rs34323943	C	T	0.022339	0.00304	0.110592	2.08e-13	53.9983
lymphocyte cell count || id:ieu-b-32	rs34423734	A	C	-0.010815	0.001965	0.266467	3.8e-08	30.292
lymphocyte cell count || id:ieu-b-32	rs34499378	A	G	0.011141	0.002015	0.329853	3.27e-08	30.5702
lymphocyte cell count || id:ieu-b-32	rs34662054	C	G	0.014295	0.002067	0.299106	4.8e-12	47.8286
lymphocyte cell count || id:ieu-b-32	rs34664889	A	C	0.020387	0.002574	0.159961	2.47e-15	62.7321
lymphocyte cell count || id:ieu-b-32	rs34850939	A	G	0.048075	0.002086	0.346116	1.63e-117	531.141
lymphocyte cell count || id:ieu-b-32	rs35010780	A	G	-0.021308	0.002875	0.130713	1.3e-13	54.93
lymphocyte cell count || id:ieu-b-32	rs35114152	G	A	0.024676	0.00227	0.225583	1.73e-27	118.167
lymphocyte cell count || id:ieu-b-32	rs35121828	A	G	0.013147	0.002162	0.258961	1.22e-09	36.9779
lymphocyte cell count || id:ieu-b-32	rs35186877	A	G	0.031862	0.002332	0.213822	1.94e-42	186.676
lymphocyte cell count || id:ieu-b-32	rs35345753	G	C	-0.026515	0.002334	0.207147	6.95e-30	129.057
lymphocyte cell count || id:ieu-b-32	rs35592432	C	G	0.108539	0.006203	0.027317	1.68e-68	306.174
lymphocyte cell count || id:ieu-b-32	rs35993840	C	A	0.038227	0.00382	0.070154	1.5e-23	100.141
lymphocyte cell count || id:ieu-b-32	rs360017	G	A	-0.021106	0.002273	0.775253	1.69e-20	86.221
lymphocyte cell count || id:ieu-b-32	rs36084354	A	G	-0.060717	0.003409	0.091708	6.6e-71	317.224
lymphocyte cell count || id:ieu-b-32	rs36108061	G	C	-0.025308	0.004077	0.057188	5.54e-10	38.5331
lymphocyte cell count || id:ieu-b-32	rs3731211	A	T	0.043598	0.002107	0.719794	5.14e-95	428.158
lymphocyte cell count || id:ieu-b-32	rs3735485	G	A	0.044361	0.002643	0.844816	3.56e-63	281.714
lymphocyte cell count || id:ieu-b-32	rs3739756	C	T	-0.031845	0.005047	0.036302	2.88e-10	39.8122
lymphocyte cell count || id:ieu-b-32	rs3744399	C	T	-0.022072	0.002716	0.143155	4.61e-16	66.0426
lymphocyte cell count || id:ieu-b-32	rs3760456	T	C	-0.01472	0.001911	0.439121	1.4e-14	59.3327
lymphocyte cell count || id:ieu-b-32	rs3761846	T	C	0.020501	0.001907	0.569525	6.26e-27	115.571
lymphocyte cell count || id:ieu-b-32	rs3797727	A	T	0.019727	0.002999	0.112161	4.94e-11	43.2682
lymphocyte cell count || id:ieu-b-32	rs3810818	C	A	-0.018248	0.002353	0.773356	9.13e-15	60.1432
lymphocyte cell count || id:ieu-b-32	rs3812316	G	C	-0.016662	0.002841	0.127464	4.63e-09	34.3963
lymphocyte cell count || id:ieu-b-32	rs3812849	C	A	0.04349	0.002142	0.266158	1.32e-91	412.23
lymphocyte cell count || id:ieu-b-32	rs3848132	A	T	-0.011769	0.002084	0.292109	1.66e-08	31.8921
lymphocyte cell count || id:ieu-b-32	rs3851820	T	A	-0.017551	0.002175	0.744961	7.37e-16	65.1156
lymphocyte cell count || id:ieu-b-32	rs3992621	C	T	-0.010384	0.001894	0.535606	4.31e-08	30.0586
lymphocyte cell count || id:ieu-b-32	rs41267765	T	C	-0.046076	0.006484	0.021741	1.24e-12	50.4968
lymphocyte cell count || id:ieu-b-32	rs4129560	A	C	-0.011182	0.001961	0.369955	1.21e-08	32.515
lymphocyte cell count || id:ieu-b-32	rs41317270	T	C	-0.018469	0.002479	0.177256	9.82e-14	55.5052
lymphocyte cell count || id:ieu-b-32	rs419470	G	A	0.014977	0.002097	0.716626	9.5e-13	51.0097
lymphocyte cell count || id:ieu-b-32	rs4319365	A	G	-0.01934	0.001904	0.544871	3.26e-24	103.176
lymphocyte cell count || id:ieu-b-32	rs4368798	G	A	0.012354	0.001912	0.426501	1.07e-10	41.7484
lymphocyte cell count || id:ieu-b-32	rs4406174	T	C	0.018355	0.003281	0.101238	2.27e-08	31.2965
lymphocyte cell count || id:ieu-b-32	rs4411786	C	T	-0.045103	0.002147	0.265295	6.39e-98	441.313
lymphocyte cell count || id:ieu-b-32	rs444613	G	A	0.015352	0.001911	0.42489	1e-15	64.537
lymphocyte cell count || id:ieu-b-32	rs4497886	A	G	-0.071743	0.003963	0.075265	3.47e-73	327.726
lymphocyte cell count || id:ieu-b-32	rs45528934	T	C	-0.020532	0.00258	0.161765	1.85e-15	63.332
lymphocyte cell count || id:ieu-b-32	rs4578474	G	A	-0.012404	0.002144	0.265376	7.47e-09	33.4714
lymphocyte cell count || id:ieu-b-32	rs464609	A	G	0.011801	0.001899	0.544347	5.3e-10	38.6178
lymphocyte cell count || id:ieu-b-32	rs4660128	C	T	-0.024767	0.003138	0.896961	3.12e-15	62.2932
lymphocyte cell count || id:ieu-b-32	rs4685105	G	A	-0.010734	0.00194	0.414708	3.21e-08	30.614
lymphocyte cell count || id:ieu-b-32	rs4696314	C	T	0.014209	0.001906	0.515076	9.33e-14	55.5752
lymphocyte cell count || id:ieu-b-32	rs4714431	C	A	-0.010808	0.001969	0.371057	4.15e-08	30.13
lymphocyte cell count || id:ieu-b-32	rs4718976	C	T	-0.017869	0.002085	0.694537	1.1e-17	73.4494
lymphocyte cell count || id:ieu-b-32	rs4737010	A	G	0.026819	0.002264	0.228863	2.47e-32	140.324
lymphocyte cell count || id:ieu-b-32	rs4760278	A	C	-0.014029	0.002269	0.222685	6.48e-10	38.2283
lymphocyte cell count || id:ieu-b-32	rs4789294	G	A	0.02652	0.002301	0.219391	1.05e-30	132.835
lymphocyte cell count || id:ieu-b-32	rs4805881	C	A	-0.015028	0.00203	0.665288	1.41e-13	54.8038
lymphocyte cell count || id:ieu-b-32	rs4812804	T	C	0.013444	0.002397	0.198107	2.1e-08	31.4573
lymphocyte cell count || id:ieu-b-32	rs4833031	C	T	0.017943	0.002737	0.139012	5.7e-11	42.9774
lymphocyte cell count || id:ieu-b-32	rs4849169	C	A	0.020898	0.0019	0.482168	4.14e-28	120.977
lymphocyte cell count || id:ieu-b-32	rs4869745	T	C	0.012563	0.002081	0.28937	1.61e-09	36.4454
lymphocyte cell count || id:ieu-b-32	rs4880192	G	A	0.029356	0.002198	0.720804	1.16e-40	178.377
lymphocyte cell count || id:ieu-b-32	rs4907236	T	C	0.011477	0.002095	0.283222	4.41e-08	30.0116
lymphocyte cell count || id:ieu-b-32	rs4925547	T	A	0.012002	0.001924	0.402366	4.55e-10	38.9132
lymphocyte cell count || id:ieu-b-32	rs4948492	T	C	-0.021918	0.001998	0.661671	5.69e-28	120.34
lymphocyte cell count || id:ieu-b-32	rs4948822	G	T	0.012732	0.002238	0.231555	1.32e-08	32.3648
lymphocyte cell count || id:ieu-b-32	rs4972950	A	C	0.021567	0.003043	0.107585	1.42e-12	50.2314
lymphocyte cell count || id:ieu-b-32	rs4976642	A	T	0.024419	0.002519	0.831367	3.44e-22	93.9722
lymphocyte cell count || id:ieu-b-32	rs4987855	T	C	-0.024077	0.003242	0.096307	1.16e-13	55.1542
lymphocyte cell count || id:ieu-b-32	rs501461	T	G	-0.017739	0.001941	0.599659	6.76e-20	83.5232
lymphocyte cell count || id:ieu-b-32	rs5026470	G	A	0.036884	0.001892	0.517317	1.45e-84	380.044
lymphocyte cell count || id:ieu-b-32	rs529002	G	T	-0.011348	0.001933	0.550891	4.46e-09	34.4647
lymphocyte cell count || id:ieu-b-32	rs533483	A	G	-0.014327	0.002238	0.244075	1.58e-10	40.9817
lymphocyte cell count || id:ieu-b-32	rs55938093	T	G	0.015967	0.00189	0.530458	3.16e-17	71.3712
lymphocyte cell count || id:ieu-b-32	rs55977949	A	G	-0.030462	0.003183	0.097555	1.15e-21	91.589
lymphocyte cell count || id:ieu-b-32	rs55982282	A	G	0.061557	0.002764	0.135291	8.71e-110	495.997
lymphocyte cell count || id:ieu-b-32	rs56094005	G	A	-0.040102	0.004704	0.042917	1.61e-17	72.6771
lymphocyte cell count || id:ieu-b-32	rs56179616	T	G	0.031193	0.002167	0.258737	6.22e-47	207.203
lymphocyte cell count || id:ieu-b-32	rs56252104	T	C	0.018921	0.002172	0.260661	3.12e-18	75.8872
lymphocyte cell count || id:ieu-b-32	rs56308324	T	A	0.017813	0.002809	0.130681	2.36e-10	40.2134
lymphocyte cell count || id:ieu-b-32	rs56850780	T	G	-0.02142	0.003625	0.077731	3.55e-09	34.9159
lymphocyte cell count || id:ieu-b-32	rs58265751	C	T	-0.012247	0.001914	0.52078	1.61e-10	40.9426
lymphocyte cell count || id:ieu-b-32	rs58408429	C	T	-0.023618	0.002428	0.186094	2.42e-22	94.6213
lymphocyte cell count || id:ieu-b-32	rs58667319	T	C	-0.02322	0.00289	0.122978	9.91e-16	64.5548
lymphocyte cell count || id:ieu-b-32	rs6001858	G	A	-0.015263	0.002175	0.735573	2.37e-12	49.2449
lymphocyte cell count || id:ieu-b-32	rs6021231	C	T	-0.011461	0.001915	0.470967	2.21e-09	35.8185
lymphocyte cell count || id:ieu-b-32	rs603424	A	G	0.020453	0.002498	0.174511	2.78e-16	67.0393
lymphocyte cell count || id:ieu-b-32	rs60633358	C	T	-0.02173	0.00279	0.131836	7.19e-15	60.6612
lymphocyte cell count || id:ieu-b-32	rs6072080	T	C	0.019842	0.001942	0.585279	1.77e-24	104.393
lymphocyte cell count || id:ieu-b-32	rs607465	G	A	0.034284	0.003842	0.065545	4.83e-19	79.6284
lymphocyte cell count || id:ieu-b-32	rs6103270	G	A	-0.013672	0.002275	0.226397	1.91e-09	36.1161
lymphocyte cell count || id:ieu-b-32	rs611847	G	A	0.014579	0.002003	0.635502	3.53e-13	52.9778
lymphocyte cell count || id:ieu-b-32	rs61387190	T	C	0.031603	0.0026	0.157437	5.81e-34	147.744
lymphocyte cell count || id:ieu-b-32	rs616154	T	C	-0.010374	0.001891	0.514528	4.19e-08	30.096
lymphocyte cell count || id:ieu-b-32	rs61750929	T	C	-0.070296	0.004108	0.056331	1.36e-65	292.82
lymphocyte cell count || id:ieu-b-32	rs61778219	T	C	0.023251	0.002746	0.140899	2.67e-17	71.6939
lymphocyte cell count || id:ieu-b-32	rs61850684	A	G	-0.032458	0.002245	0.233502	2.59e-47	209.031
lymphocyte cell count || id:ieu-b-32	rs61867141	A	G	-0.017128	0.002531	0.194944	1.37e-11	45.7962
lymphocyte cell count || id:ieu-b-32	rs62091998	G	A	-0.022325	0.002049	0.307469	1.33e-27	118.713
lymphocyte cell count || id:ieu-b-32	rs62160910	C	G	-0.024345	0.004149	0.05783	4.53e-09	34.4297
lymphocyte cell count || id:ieu-b-32	rs62241216	G	A	-0.012414	0.001982	0.492468	3.88e-10	39.2298
lymphocyte cell count || id:ieu-b-32	rs62334097	G	A	-0.018812	0.002993	0.112515	3.38e-10	39.5054
lymphocyte cell count || id:ieu-b-32	rs62389639	G	A	0.017946	0.002675	0.165938	2.03e-11	45.0078
lymphocyte cell count || id:ieu-b-32	rs62485905	T	C	-0.0177	0.001909	0.551492	1.97e-20	85.9676
lymphocyte cell count || id:ieu-b-32	rs62621812	A	G	0.055993	0.006836	0.020688	2.73e-16	67.0909
lymphocyte cell count || id:ieu-b-32	rs631864	C	T	0.013864	0.001958	0.471706	1.48e-12	50.1362
lymphocyte cell count || id:ieu-b-32	rs6445826	C	T	0.019885	0.001931	0.498133	7.68e-25	106.044
lymphocyte cell count || id:ieu-b-32	rs6474359	C	T	-0.051371	0.005006	0.037682	1.13e-24	105.306
lymphocyte cell count || id:ieu-b-32	rs6487543	A	G	0.019723	0.002284	0.770994	6.2e-18	74.5682
lymphocyte cell count || id:ieu-b-32	rs6488548	A	C	0.017148	0.001938	0.598761	9.43e-19	78.2924
lymphocyte cell count || id:ieu-b-32	rs6502555	C	T	0.028939	0.002252	0.269464	9.26e-38	165.132
lymphocyte cell count || id:ieu-b-32	rs6546881	T	C	0.012654	0.001992	0.657162	2.17e-10	40.3531
lymphocyte cell count || id:ieu-b-32	rs6554158	A	G	0.014203	0.00224	0.231214	2.34e-10	40.2035
lymphocyte cell count || id:ieu-b-32	rs6586777	A	C	-0.01282	0.001906	0.437803	1.79e-11	45.2408
lymphocyte cell count || id:ieu-b-32	rs6679677	A	C	-0.053841	0.00313	0.100262	2.96e-66	295.895
lymphocyte cell count || id:ieu-b-32	rs6700896	T	C	-0.017362	0.001939	0.378957	3.67e-19	80.1759
lymphocyte cell count || id:ieu-b-32	rs6721663	A	G	-0.026133	0.0026	0.158697	9.83e-24	101.026
lymphocyte cell count || id:ieu-b-32	rs6742799	C	A	-0.039239	0.002357	0.199766	3.54e-62	277.151
lymphocyte cell count || id:ieu-b-32	rs6743068	G	A	0.031438	0.002125	0.729732	1.69e-49	218.873
lymphocyte cell count || id:ieu-b-32	rs67483792	T	C	-0.035358	0.00473	0.042874	8.06e-14	55.8796
lymphocyte cell count || id:ieu-b-32	rs67516712	A	G	0.014929	0.001925	0.422528	9.11e-15	60.1451
lymphocyte cell count || id:ieu-b-32	rs6755786	T	C	0.026573	0.002252	0.773393	4.2e-32	139.234
lymphocyte cell count || id:ieu-b-32	rs6755895	C	T	-0.023423	0.002291	0.230958	1.65e-24	104.529
lymphocyte cell count || id:ieu-b-32	rs678393	G	T	-0.015416	0.002196	0.261711	2.32e-12	49.2809
lymphocyte cell count || id:ieu-b-32	rs6808949	C	T	0.022715	0.003046	0.11098	9.16e-14	55.6116
lymphocyte cell count || id:ieu-b-32	rs6926219	A	G	0.026814	0.001896	0.547273	2.23e-45	200.008
lymphocyte cell count || id:ieu-b-32	rs6929523	G	A	0.017001	0.002074	0.707092	2.58e-16	67.1941
lymphocyte cell count || id:ieu-b-32	rs6955702	G	A	-0.022276	0.001916	0.522122	3.36e-31	135.171
lymphocyte cell count || id:ieu-b-32	rs696	T	C	0.025359	0.001966	0.364762	4.94e-38	166.379
lymphocyte cell count || id:ieu-b-32	rs6966893	A	G	0.018708	0.002471	0.178557	3.91e-14	57.3204
lymphocyte cell count || id:ieu-b-32	rs7007986	A	G	-0.022001	0.002012	0.601181	8.5e-28	119.572
lymphocyte cell count || id:ieu-b-32	rs707833	A	G	0.015021	0.001969	0.636292	2.51e-14	58.1978
lymphocyte cell count || id:ieu-b-32	rs7093481	G	A	-0.016588	0.002053	0.307178	6.84e-16	65.2845
lymphocyte cell count || id:ieu-b-32	rs7127911	T	G	0.024096	0.002147	0.266421	3.44e-29	125.958
lymphocyte cell count || id:ieu-b-32	rs71318973	T	G	-0.015452	0.002253	0.240872	7.29e-12	47.0378
lymphocyte cell count || id:ieu-b-32	rs71420836	T	C	0.030214	0.003343	0.097097	1.67e-19	81.6853
lymphocyte cell count || id:ieu-b-32	rs7161799	T	C	0.034112	0.0036	0.076225	2.79e-21	89.7862
lymphocyte cell count || id:ieu-b-32	rs716723	T	A	-0.017001	0.002762	0.134335	7.76e-10	37.888
lymphocyte cell count || id:ieu-b-32	rs7192652	G	A	0.022219	0.001915	0.480623	4.32e-31	134.621
lymphocyte cell count || id:ieu-b-32	rs721377	T	C	0.019951	0.003209	0.102169	5.23e-10	38.6536
lymphocyte cell count || id:ieu-b-32	rs7249236	C	G	0.025664	0.002443	0.801652	8.62e-26	110.357
lymphocyte cell count || id:ieu-b-32	rs7252565	A	G	0.027591	0.002536	0.787553	1.55e-27	118.369
lymphocyte cell count || id:ieu-b-32	rs7254517	A	G	0.029033	0.002022	0.384999	1.05e-46	206.168
lymphocyte cell count || id:ieu-b-32	rs72634819	T	C	-0.014315	0.002296	0.263613	4.67e-10	38.8722
lymphocyte cell count || id:ieu-b-32	rs72740550	A	G	-0.018732	0.002269	0.222059	1.58e-16	68.1552
lymphocyte cell count || id:ieu-b-32	rs72835315	C	T	0.035058	0.004198	0.060241	7.09e-17	69.7412
lymphocyte cell count || id:ieu-b-32	rs72928038	A	G	-0.033322	0.002481	0.176926	4.24e-41	180.388
lymphocyte cell count || id:ieu-b-32	rs73000965	A	T	0.012926	0.002044	0.315412	2.63e-10	39.9914
lymphocyte cell count || id:ieu-b-32	rs7308380	C	A	0.015969	0.00218	0.750511	2.47e-13	53.659
lymphocyte cell count || id:ieu-b-32	rs7312770	T	C	0.012056	0.001909	0.505626	2.8e-10	39.8836
lymphocyte cell count || id:ieu-b-32	rs73142294	T	C	0.015158	0.002212	0.247603	7.51e-12	46.9584
lymphocyte cell count || id:ieu-b-32	rs73165514	A	G	0.020861	0.003359	0.086367	5.47e-10	38.5701
lymphocyte cell count || id:ieu-b-32	rs73207610	T	G	-0.034098	0.005875	0.027199	6.65e-09	33.6854
lymphocyte cell count || id:ieu-b-32	rs73961715	C	T	-0.04895	0.002823	0.127705	2.79e-67	300.666
lymphocyte cell count || id:ieu-b-32	rs74227709	A	G	-0.028903	0.00365	0.071527	2.51e-15	62.7047
lymphocyte cell count || id:ieu-b-32	rs74280151	T	C	0.028848	0.002226	0.174782	2.22e-38	167.95
lymphocyte cell count || id:ieu-b-32	rs74344617	A	G	-0.013208	0.002399	0.192087	3.79e-08	30.3119
lymphocyte cell count || id:ieu-b-32	rs74408817	A	C	-0.023367	0.003486	0.08075	2.1e-11	44.9315
lymphocyte cell count || id:ieu-b-32	rs744222	C	T	-0.011738	0.002061	0.666159	1.26e-08	32.4364
lymphocyte cell count || id:ieu-b-32	rs74526869	A	G	0.034829	0.002856	0.125385	3.6e-34	148.719
lymphocyte cell count || id:ieu-b-32	rs74679312	G	A	0.031268	0.004262	0.056702	2.28e-13	53.8237
lymphocyte cell count || id:ieu-b-32	rs74911261	A	G	0.044672	0.005984	0.025691	8.68e-14	55.7298
lymphocyte cell count || id:ieu-b-32	rs75018496	G	C	0.024538	0.003639	0.075981	1.6e-11	45.4689
lymphocyte cell count || id:ieu-b-32	rs75049211	T	C	-0.030705	0.004887	0.039779	3.42e-10	39.476
lymphocyte cell count || id:ieu-b-32	rs7548606	G	A	0.016235	0.001951	0.625851	9.26e-17	69.2453
lymphocyte cell count || id:ieu-b-32	rs75628831	A	G	0.030433	0.003456	0.085709	1.38e-18	77.5429
lymphocyte cell count || id:ieu-b-32	rs75653581	T	C	0.061126	0.00886	0.012672	5.45e-12	47.5975
lymphocyte cell count || id:ieu-b-32	rs7572278	A	T	0.020437	0.002383	0.206818	1.04e-17	73.5506
lymphocyte cell count || id:ieu-b-32	rs7596846	T	G	-0.02122	0.003547	0.920631	2.27e-09	35.7906
lymphocyte cell count || id:ieu-b-32	rs760908	T	G	-0.015204	0.002649	0.15316	9.7e-09	32.9421
lymphocyte cell count || id:ieu-b-32	rs7661349	C	T	0.02523	0.001961	0.63683	7.87e-38	165.531
lymphocyte cell count || id:ieu-b-32	rs766228	T	G	-0.010513	0.001903	0.502115	3.37e-08	30.5194
lymphocyte cell count || id:ieu-b-32	rs7672879	A	T	0.013474	0.001981	0.352792	1.08e-11	46.262
lymphocyte cell count || id:ieu-b-32	rs7696969	G	T	-0.012466	0.002023	0.619889	7.36e-10	37.9719
lymphocyte cell count || id:ieu-b-32	rs77057307	A	G	0.02818	0.005024	0.040114	2.08e-08	31.4617
lymphocyte cell count || id:ieu-b-32	rs77101566	A	G	0.031592	0.005074	0.036931	4.94e-10	38.7662
lymphocyte cell count || id:ieu-b-32	rs77265382	T	C	-0.033169	0.004662	0.045014	1.17e-12	50.6198
lymphocyte cell count || id:ieu-b-32	rs7757316	G	A	-0.04939	0.003516	0.078773	8.7e-45	197.324
lymphocyte cell count || id:ieu-b-32	rs7780328	G	A	0.037325	0.003773	0.06709	4.75e-23	97.8647
lymphocyte cell count || id:ieu-b-32	rs77876222	T	C	0.044726	0.007065	0.019648	2.53e-10	40.0771
lymphocyte cell count || id:ieu-b-32	rs7790229	A	G	0.012114	0.001896	0.492994	1.71e-10	40.8224
lymphocyte cell count || id:ieu-b-32	rs77954449	G	A	-0.036769	0.005678	0.028289	9.78e-11	41.9346
lymphocyte cell count || id:ieu-b-32	rs780669	T	C	-0.02226	0.003089	0.887133	5.95e-13	51.9295
lymphocyte cell count || id:ieu-b-32	rs78270096	A	G	-0.034471	0.003887	0.070435	7.79e-19	78.6464
lymphocyte cell count || id:ieu-b-32	rs78394891	A	T	-0.025584	0.004479	0.046663	1.14e-08	32.6268
lymphocyte cell count || id:ieu-b-32	rs78487935	G	A	-0.023648	0.00356	0.077712	3.2e-11	44.1254
lymphocyte cell count || id:ieu-b-32	rs7855586	G	A	0.014877	0.002086	0.290115	1.03e-12	50.863
lymphocyte cell count || id:ieu-b-32	rs7893800	A	G	0.010749	0.001946	0.389841	3.43e-08	30.5106
lymphocyte cell count || id:ieu-b-32	rs78976959	A	G	0.032841	0.004804	0.041092	8.41e-12	46.7333
lymphocyte cell count || id:ieu-b-32	rs78983078	A	G	-0.062374	0.009806	0.009511	2.07e-10	40.4598
lymphocyte cell count || id:ieu-b-32	rs79237520	T	C	0.08538	0.006437	0.022839	4.14e-40	175.932
lymphocyte cell count || id:ieu-b-32	rs7924213	A	G	-0.013322	0.002066	0.307157	1.18e-10	41.5794
lymphocyte cell count || id:ieu-b-32	rs79503	G	A	-0.027888	0.001942	0.447419	1.02e-46	206.223
lymphocyte cell count || id:ieu-b-32	rs79805393	C	T	0.017037	0.002503	0.173015	1.04e-11	46.3302
lymphocyte cell count || id:ieu-b-32	rs7983682	T	C	0.013727	0.002028	0.322752	1.34e-11	45.8158
lymphocyte cell count || id:ieu-b-32	rs80006387	G	A	-0.031722	0.005464	0.031539	6.59e-09	33.7054
lymphocyte cell count || id:ieu-b-32	rs8004780	C	A	0.018324	0.001972	0.366436	1.6e-20	86.3429
lymphocyte cell count || id:ieu-b-32	rs80177247	G	A	-0.01435	0.002545	0.167793	1.76e-08	31.7928
lymphocyte cell count || id:ieu-b-32	rs8046391	C	G	-0.024472	0.002122	0.273776	9.68e-31	132.999
lymphocyte cell count || id:ieu-b-32	rs8052370	T	C	-0.021027	0.002036	0.609467	5.82e-25	106.659
lymphocyte cell count || id:ieu-b-32	rs8075090	C	T	0.020988	0.001897	0.523681	2.01e-28	122.407
lymphocyte cell count || id:ieu-b-32	rs8096327	G	A	-0.012637	0.001974	0.391461	1.59e-10	40.982
lymphocyte cell count || id:ieu-b-32	rs8181326	A	G	0.012303	0.001994	0.659461	6.99e-10	38.069
lymphocyte cell count || id:ieu-b-32	rs853198	C	A	-0.020396	0.001969	0.639646	4e-25	107.3
lymphocyte cell count || id:ieu-b-32	rs9328393	A	C	0.0234	0.002021	0.668424	5.74e-31	134.06
lymphocyte cell count || id:ieu-b-32	rs937283	G	A	0.010584	0.001922	0.405224	3.72e-08	30.3244
lymphocyte cell count || id:ieu-b-32	rs9375486	T	C	-0.013808	0.001948	0.379599	1.4e-12	50.2439
lymphocyte cell count || id:ieu-b-32	rs949349	C	T	0.014189	0.002137	0.271122	3.26e-11	44.0854
lymphocyte cell count || id:ieu-b-32	rs9525619	T	C	-0.020294	0.001896	0.534266	1.08e-26	114.567
lymphocyte cell count || id:ieu-b-32	rs9532679	C	A	-0.032336	0.002704	0.148984	6.33e-33	143.008
lymphocyte cell count || id:ieu-b-32	rs9534338	C	T	0.015145	0.001895	0.459888	1.38e-15	63.8734
lymphocyte cell count || id:ieu-b-32	rs9592965	C	A	-0.014448	0.00202	0.326994	8.83e-13	51.1579
lymphocyte cell count || id:ieu-b-32	rs9605047	T	G	0.019972	0.002109	0.327768	2.99e-21	89.6788
lymphocyte cell count || id:ieu-b-32	rs9662343	C	G	-0.014993	0.002166	0.737197	4.61e-12	47.9138
lymphocyte cell count || id:ieu-b-32	rs968478	G	A	0.014727	0.001938	0.397325	3.11e-14	57.7459
lymphocyte cell count || id:ieu-b-32	rs9835571	G	T	0.022014	0.002037	0.689834	3.49e-27	116.793
lymphocyte cell count || id:ieu-b-32	rs9864087	C	T	0.013996	0.001909	0.575539	2.4e-13	53.7522
lymphocyte cell count || id:ieu-b-32	rs9864216	A	G	0.023706	0.002268	0.776354	1.57e-25	109.252
lymphocyte cell count || id:ieu-b-32	rs9898958	G	T	0.015551	0.002632	0.153458	3.56e-09	34.9096
lymphocyte cell count || id:ieu-b-32	rs9906320	A	G	0.024622	0.002296	0.775113	8.67e-27	115.001
lymphocyte cell count || id:ieu-b-32	rs9939124	T	C	-0.016734	0.002051	0.306976	3.6e-16	66.5684
eosinophil cell count || id:ieu-b-33	rs1004870	T	C	0.026184	0.002014	0.588952	1.27e-38	169.026
eosinophil cell count || id:ieu-b-33	rs10059018	T	G	-0.023358	0.00247	0.200806	3.38e-21	89.4288
eosinophil cell count || id:ieu-b-33	rs10062687	G	T	0.024145	0.002349	0.232866	9.47e-25	105.655
eosinophil cell count || id:ieu-b-33	rs10100356	A	G	-0.013422	0.002387	0.227209	1.91e-08	31.6177
eosinophil cell count || id:ieu-b-33	rs10165678	A	G	-0.014675	0.002302	0.757518	1.9e-10	40.6392
eosinophil cell count || id:ieu-b-33	rs10174238	A	G	0.013265	0.002402	0.765591	3.41e-08	30.4978
eosinophil cell count || id:ieu-b-33	rs10195713	T	C	0.02494	0.002947	0.864395	2.74e-17	71.6197
eosinophil cell count || id:ieu-b-33	rs10208293	A	G	-0.078905	0.002186	0.286689	1e-200	1302.89
eosinophil cell count || id:ieu-b-33	rs10243429	C	T	0.016938	0.002182	0.29026	8.82e-15	60.258
eosinophil cell count || id:ieu-b-33	rs10275896	C	T	-0.013773	0.002304	0.24411	2.32e-09	35.7349
eosinophil cell count || id:ieu-b-33	rs1036332	C	A	-0.032696	0.002257	0.737405	1.61e-47	209.858
eosinophil cell count || id:ieu-b-33	rs1037674	T	G	0.013204	0.002188	0.292292	1.63e-09	36.418
eosinophil cell count || id:ieu-b-33	rs10472984	G	C	-0.034985	0.00209	0.339875	7.62e-63	280.202
eosinophil cell count || id:ieu-b-33	rs1047891	A	C	0.016967	0.002127	0.315457	1.55e-15	63.6319
eosinophil cell count || id:ieu-b-33	rs1057258	T	C	-0.032126	0.002589	0.178094	2.52e-35	153.975
eosinophil cell count || id:ieu-b-33	rs1059091	G	A	0.033841	0.002141	0.321344	3.08e-56	249.835
eosinophil cell count || id:ieu-b-33	rs10777378	A	G	-0.022488	0.001989	0.535724	1.28e-29	127.83
eosinophil cell count || id:ieu-b-33	rs10782957	T	C	0.022538	0.002042	0.621606	2.81e-28	121.82
eosinophil cell count || id:ieu-b-33	rs10876550	A	G	0.013811	0.001998	0.559198	4.92e-12	47.7814
eosinophil cell count || id:ieu-b-33	rs10900595	A	C	0.015482	0.002189	0.713282	1.59e-12	50.0222
eosinophil cell count || id:ieu-b-33	rs10930337	T	C	0.01471	0.002192	0.284759	2.03e-11	45.0344
eosinophil cell count || id:ieu-b-33	rs1099448	T	C	0.017702	0.001998	0.466357	8.32e-19	78.4971
eosinophil cell count || id:ieu-b-33	rs10995240	C	G	-0.043838	0.002049	0.368331	1.55e-101	457.739
eosinophil cell count || id:ieu-b-33	rs11024646	T	C	0.017085	0.002411	0.218739	1.45e-12	50.2152
eosinophil cell count || id:ieu-b-33	rs11071559	T	C	-0.0222	0.002945	0.13051	4.94e-14	56.8245
eosinophil cell count || id:ieu-b-33	rs11079340	C	T	0.012271	0.002121	0.321638	7.49e-09	33.4718
eosinophil cell count || id:ieu-b-33	rs11088236	T	C	0.018316	0.001998	0.453012	5.17e-20	84.037
eosinophil cell count || id:ieu-b-33	rs11120043	T	C	0.011114	0.002036	0.608251	4.93e-08	29.7979
eosinophil cell count || id:ieu-b-33	rs111759324	T	C	-0.043024	0.00316	0.110759	3.56e-42	185.373
eosinophil cell count || id:ieu-b-33	rs1120275	G	T	-0.023893	0.002142	0.3108	7.53e-29	124.424
eosinophil cell count || id:ieu-b-33	rs11204682	T	G	-0.041331	0.002388	0.223016	4.89e-67	299.56
eosinophil cell count || id:ieu-b-33	rs112255429	A	G	-0.046211	0.007975	0.016576	7.05e-09	33.576
eosinophil cell count || id:ieu-b-33	rs11228990	T	A	0.02926	0.004953	0.044508	3.56e-09	34.8989
eosinophil cell count || id:ieu-b-33	rs11236813	C	G	-0.030337	0.003306	0.101862	4.78e-20	84.2053
eosinophil cell count || id:ieu-b-33	rs11255507	G	T	0.020196	0.00261	0.17824	1.05e-14	59.8756
eosinophil cell count || id:ieu-b-33	rs113473633	G	A	-0.063217	0.006522	0.026223	3.47e-22	93.952
eosinophil cell count || id:ieu-b-33	rs113496608	A	G	-0.044847	0.005802	0.030304	1.13e-14	59.7463
eosinophil cell count || id:ieu-b-33	rs113542380	A	G	-0.026862	0.003797	0.075059	1.55e-12	50.049
eosinophil cell count || id:ieu-b-33	rs113859409	A	G	-0.029345	0.00537	0.039661	4.75e-08	29.8621
eosinophil cell count || id:ieu-b-33	rs114152720	A	G	-0.036252	0.005897	0.030153	8.08e-10	37.7922
eosinophil cell count || id:ieu-b-33	rs114741563	C	T	0.119573	0.011508	0.007538	2.94e-25	107.961
eosinophil cell count || id:ieu-b-33	rs11495865	A	G	0.028355	0.003673	0.086693	1.21e-14	59.596
eosinophil cell count || id:ieu-b-33	rs11555542	C	T	0.06384	0.004108	0.062749	2.12e-54	241.504
eosinophil cell count || id:ieu-b-33	rs115647629	A	G	-0.067273	0.006524	0.026499	6.69e-25	106.329
eosinophil cell count || id:ieu-b-33	rs115697464	C	T	-0.065055	0.008158	0.015017	1.61e-15	63.5908
eosinophil cell count || id:ieu-b-33	rs11628569	G	A	-0.016588	0.002198	0.289982	4.7e-14	56.9551
eosinophil cell count || id:ieu-b-33	rs11648292	A	C	-0.013036	0.002158	0.693342	1.59e-09	36.491
eosinophil cell count || id:ieu-b-33	rs11684770	G	A	-0.014768	0.002222	0.270352	3.1e-11	44.1728
eosinophil cell count || id:ieu-b-33	rs116888884	A	G	-0.057741	0.010199	0.009792	1.54e-08	32.0519
eosinophil cell count || id:ieu-b-33	rs11695281	T	C	-0.022977	0.00198	0.514407	4.09e-31	134.665
eosinophil cell count || id:ieu-b-33	rs11701475	C	T	0.014907	0.002442	0.22262	1.06e-09	37.264
eosinophil cell count || id:ieu-b-33	rs11702918	T	C	-0.022316	0.00328	0.102562	1.06e-11	46.2898
eosinophil cell count || id:ieu-b-33	rs1170439	C	T	0.022511	0.002403	0.779264	7.86e-21	87.7571
eosinophil cell count || id:ieu-b-33	rs117068593	T	C	-0.026091	0.002543	0.190092	1.17e-24	105.266
eosinophil cell count || id:ieu-b-33	rs117481629	C	T	0.035585	0.00617	0.027904	8.25e-09	33.2632
eosinophil cell count || id:ieu-b-33	rs117577334	A	G	0.017343	0.002915	0.14402	2.75e-09	35.3974
eosinophil cell count || id:ieu-b-33	rs1178016	T	C	0.011342	0.001987	0.495413	1.17e-08	32.5824
eosinophil cell count || id:ieu-b-33	rs11786536	A	G	-0.026746	0.002705	0.164896	5.11e-23	97.7649
eosinophil cell count || id:ieu-b-33	rs117955557	T	G	-0.030385	0.002277	0.256399	1.44e-40	178.071
eosinophil cell count || id:ieu-b-33	rs117961539	A	G	-0.03098	0.0052	0.039583	2.63e-09	35.4941
eosinophil cell count || id:ieu-b-33	rs118013485	A	G	-0.033602	0.004068	0.06696	1.54e-16	68.2289
eosinophil cell count || id:ieu-b-33	rs11869228	T	C	0.020575	0.002712	0.840958	3.45e-14	57.5573
eosinophil cell count || id:ieu-b-33	rs11886928	G	T	-0.014387	0.00214	0.30847	1.86e-11	45.1973
eosinophil cell count || id:ieu-b-33	rs11888323	G	A	-0.01729	0.002383	0.778072	4.18e-13	52.6432
eosinophil cell count || id:ieu-b-33	rs11890306	T	C	0.012913	0.002026	0.423414	1.91e-10	40.6233
eosinophil cell count || id:ieu-b-33	rs11931711	T	C	0.019253	0.002213	0.282445	3.48e-18	75.6892
eosinophil cell count || id:ieu-b-33	rs12100034	A	G	-0.017045	0.002079	0.359122	2.6e-16	67.2179
eosinophil cell count || id:ieu-b-33	rs12154498	C	A	-0.032542	0.002817	0.854434	7.76e-31	133.449
eosinophil cell count || id:ieu-b-33	rs121564	T	G	-0.016564	0.002233	0.270023	1.26e-13	55.0241
eosinophil cell count || id:ieu-b-33	rs12208103	T	C	-0.030736	0.002069	0.378399	6.83e-50	220.685
eosinophil cell count || id:ieu-b-33	rs12408934	A	G	-0.041319	0.00328	0.10259	2.36e-36	158.691
eosinophil cell count || id:ieu-b-33	rs12487980	A	C	0.012539	0.002073	0.633844	1.5e-09	36.587
eosinophil cell count || id:ieu-b-33	rs12515180	T	C	-0.072098	0.002004	0.425948	1e-200	1294.35
eosinophil cell count || id:ieu-b-33	rs12530946	G	A	0.042755	0.002044	0.613323	3.99e-97	437.534
eosinophil cell count || id:ieu-b-33	rs12540285	G	A	0.014646	0.002396	0.22062	1.01e-09	37.365
eosinophil cell count || id:ieu-b-33	rs12545733	C	T	-0.030733	0.002188	0.703401	8.9e-45	197.295
eosinophil cell count || id:ieu-b-33	rs1257192	G	A	0.014595	0.002535	0.812097	8.81e-09	33.1476
eosinophil cell count || id:ieu-b-33	rs12581511	G	C	-0.017643	0.002631	0.173045	2.07e-11	44.968
eosinophil cell count || id:ieu-b-33	rs12705849	A	G	-0.020577	0.002021	0.406896	2.55e-24	103.665
eosinophil cell count || id:ieu-b-33	rs12820863	T	C	0.022466	0.002142	0.351578	1.07e-25	110.005
eosinophil cell count || id:ieu-b-33	rs12827988	G	A	-0.015853	0.001987	0.456703	1.57e-15	63.6542
eosinophil cell count || id:ieu-b-33	rs12861824	C	T	-0.020977	0.002402	0.275439	2.59e-18	76.2677
eosinophil cell count || id:ieu-b-33	rs12878610	C	T	-0.013183	0.001994	0.475864	3.95e-11	43.7097
eosinophil cell count || id:ieu-b-33	rs12882281	C	T	-0.0136	0.00235	0.238599	7.37e-09	33.4921
eosinophil cell count || id:ieu-b-33	rs12928503	T	C	-0.048995	0.007294	0.019564	1.92e-11	45.1203
eosinophil cell count || id:ieu-b-33	rs12941068	A	G	-0.013905	0.002272	0.285851	9.59e-10	37.4563
eosinophil cell count || id:ieu-b-33	rs13033333	G	C	0.012393	0.002113	0.32279	4.62e-09	34.3996
eosinophil cell count || id:ieu-b-33	rs13073683	C	T	0.015579	0.002021	0.399148	1.32e-14	59.4219
eosinophil cell count || id:ieu-b-33	rs13105682	G	T	-0.026611	0.00433	0.059685	8.22e-10	37.77
eosinophil cell count || id:ieu-b-33	rs13120371	G	A	0.015459	0.002118	0.327238	3e-13	53.2735
eosinophil cell count || id:ieu-b-33	rs13138355	T	C	-0.054823	0.002551	0.185539	2.35e-102	461.854
eosinophil cell count || id:ieu-b-33	rs13139941	G	A	-0.01384	0.002491	0.802896	2.84e-08	30.8692
eosinophil cell count || id:ieu-b-33	rs13207791	G	A	0.025659	0.003539	0.088551	4.3e-13	52.5676
eosinophil cell count || id:ieu-b-33	rs13226583	T	A	-0.061865	0.0031	0.115701	1.59e-88	398.26
eosinophil cell count || id:ieu-b-33	rs1323650	T	G	-0.013614	0.002151	0.680787	2.53e-10	40.0581
eosinophil cell count || id:ieu-b-33	rs13251643	T	A	0.030412	0.004844	0.044409	3.54e-10	39.4168
eosinophil cell count || id:ieu-b-33	rs13511	C	T	-0.016355	0.002009	0.57742	4.13e-16	66.2737
eosinophil cell count || id:ieu-b-33	rs1353286	G	T	0.020226	0.00199	0.453022	3.09e-24	103.303
eosinophil cell count || id:ieu-b-33	rs1365623	T	C	0.011627	0.00206	0.37246	1.71e-08	31.8567
eosinophil cell count || id:ieu-b-33	rs139640694	G	A	0.024854	0.003415	0.092902	3.54e-13	52.9677
eosinophil cell count || id:ieu-b-33	rs140411271	A	G	0.030273	0.004681	0.05614	1.03e-10	41.8248
eosinophil cell count || id:ieu-b-33	rs140509806	A	G	0.099069	0.012308	0.008506	8.74e-16	64.7889
eosinophil cell count || id:ieu-b-33	rs1406449	C	T	-0.012188	0.001986	0.461666	8.69e-10	37.6623
eosinophil cell count || id:ieu-b-33	rs1414517	G	C	-0.024977	0.002552	0.187298	1.36e-22	95.7898
eosinophil cell count || id:ieu-b-33	rs1427499	G	A	0.018666	0.002183	0.710269	1.3e-17	73.1131
eosinophil cell count || id:ieu-b-33	rs143491704	G	C	-0.03128	0.005517	0.035786	1.47e-08	32.146
eosinophil cell count || id:ieu-b-33	rs145823386	A	G	0.060811	0.010312	0.010365	3.81e-09	34.7759
eosinophil cell count || id:ieu-b-33	rs145947882	C	A	-0.059933	0.006329	0.0263	2.98e-21	89.673
eosinophil cell count || id:ieu-b-33	rs146078144	A	G	0.085887	0.010438	0.009579	2e-16	67.7049
eosinophil cell count || id:ieu-b-33	rs14713	A	G	-0.013594	0.002464	0.20454	3.53e-08	30.4378
eosinophil cell count || id:ieu-b-33	rs1471816	A	G	0.010911	0.001985	0.503325	3.94e-08	30.214
eosinophil cell count || id:ieu-b-33	rs1479918	T	A	-0.018776	0.002261	0.259813	1.05e-16	68.9612
eosinophil cell count || id:ieu-b-33	rs149110519	T	C	0.038205	0.005388	0.035905	1.39e-12	50.2788
eosinophil cell count || id:ieu-b-33	rs150640087	T	G	0.099543	0.008004	0.016244	1.8e-35	154.67
eosinophil cell count || id:ieu-b-33	rs1516527	C	T	-0.032276	0.004596	0.951148	2.25e-12	49.3173
eosinophil cell count || id:ieu-b-33	rs152197	T	C	0.049978	0.002605	0.175499	5.48e-82	368.08
eosinophil cell count || id:ieu-b-33	rs1539174	G	C	0.038017	0.002332	0.23738	1.12e-59	265.765
eosinophil cell count || id:ieu-b-33	rs159963	A	C	0.01933	0.002017	0.581974	9.88e-22	91.8442
eosinophil cell count || id:ieu-b-33	rs1611236	A	G	-0.042947	0.002125	0.322915	8.34e-91	408.458
eosinophil cell count || id:ieu-b-33	rs1672753	T	C	-0.01748	0.002545	0.811014	6.74e-12	47.1745
eosinophil cell count || id:ieu-b-33	rs1684578	T	G	0.016362	0.002017	0.415559	5.15e-16	65.8053
eosinophil cell count || id:ieu-b-33	rs1689510	C	G	0.026511	0.002094	0.337746	1.06e-36	160.287
eosinophil cell count || id:ieu-b-33	rs16903574	G	C	0.028502	0.003838	0.077849	1.17e-13	55.1494
eosinophil cell count || id:ieu-b-33	rs16956811	G	T	-0.029348	0.003685	0.080686	1.75e-15	63.4281
eosinophil cell count || id:ieu-b-33	rs17061503	A	G	0.035528	0.002159	0.307403	8.04e-61	270.792
eosinophil cell count || id:ieu-b-33	rs17175830	A	G	0.032179	0.002365	0.237656	4.13e-42	185.133
eosinophil cell count || id:ieu-b-33	rs17293632	T	C	0.02962	0.002337	0.236264	8.92e-37	160.64
eosinophil cell count || id:ieu-b-33	rs174548	G	C	-0.023058	0.002137	0.313571	4.08e-27	116.422
eosinophil cell count || id:ieu-b-33	rs17482472	A	G	-0.031481	0.003346	0.098902	5.34e-21	88.5208
eosinophil cell count || id:ieu-b-33	rs175705	G	C	0.03822	0.002213	0.718533	8.8e-67	298.276
eosinophil cell count || id:ieu-b-33	rs17668272	T	G	-0.041656	0.003072	0.117796	7.48e-42	183.871
eosinophil cell count || id:ieu-b-33	rs17682575	T	C	-0.017647	0.002487	0.201301	1.33e-12	50.3489
eosinophil cell count || id:ieu-b-33	rs17689024	C	G	-0.014282	0.002135	0.314415	2.31e-11	44.7489
eosinophil cell count || id:ieu-b-33	rs17758695	T	C	-0.122123	0.005948	0.029555	1.32e-93	421.554
eosinophil cell count || id:ieu-b-33	rs17849501	T	C	-0.026789	0.004469	0.052001	2.1e-09	35.9329
eosinophil cell count || id:ieu-b-33	rs1800692	G	A	-0.018051	0.002039	0.58754	8.92e-19	78.3733
eosinophil cell count || id:ieu-b-33	rs180506	A	G	-0.02299	0.002385	0.776272	5.82e-22	92.9183
eosinophil cell count || id:ieu-b-33	rs1828803	A	C	0.013079	0.002033	0.392417	1.28e-10	41.388
eosinophil cell count || id:ieu-b-33	rs1861489	A	T	0.013285	0.00242	0.782181	4.14e-08	30.1365
eosinophil cell count || id:ieu-b-33	rs201798	A	G	0.020184	0.002044	0.614944	5.71e-23	97.5108
eosinophil cell count || id:ieu-b-33	rs2025489	G	A	0.015769	0.00199	0.526005	2.42e-15	62.7917
eosinophil cell count || id:ieu-b-33	rs2043293	A	C	-0.014881	0.002619	0.825801	1.36e-08	32.2844
eosinophil cell count || id:ieu-b-33	rs2053927	T	G	-0.014448	0.002521	0.80327	1.02e-08	32.845
eosinophil cell count || id:ieu-b-33	rs2089979	G	A	-0.014931	0.002013	0.415851	1.25e-13	55.0162
eosinophil cell count || id:ieu-b-33	rs2095044	C	T	-0.093857	0.002265	0.742759	1e-200	1717.11
eosinophil cell count || id:ieu-b-33	rs2182885	A	G	0.026326	0.00203	0.605228	2.05e-38	168.181
eosinophil cell count || id:ieu-b-33	rs2223043	G	A	0.019382	0.002295	0.306981	3.23e-17	71.3234
eosinophil cell count || id:ieu-b-33	rs2228467	C	T	0.062272	0.004111	0.061584	8.83e-52	229.451
eosinophil cell count || id:ieu-b-33	rs2239633	A	G	0.034771	0.001986	0.483519	1.5e-68	306.532
eosinophil cell count || id:ieu-b-33	rs2242193	A	G	0.012279	0.002018	0.421302	1.2e-09	37.024
eosinophil cell count || id:ieu-b-33	rs2253427	C	T	-0.013805	0.002397	0.778112	8.68e-09	33.1693
eosinophil cell count || id:ieu-b-33	rs2255531	A	G	-0.016385	0.002079	0.350975	3.39e-15	62.1132
eosinophil cell count || id:ieu-b-33	rs2282718	A	G	-0.011422	0.002078	0.37278	3.95e-08	30.213
eosinophil cell count || id:ieu-b-33	rs2399441	C	T	-0.018868	0.002069	0.350554	8.08e-20	83.1631
eosinophil cell count || id:ieu-b-33	rs2419313	A	G	-0.020727	0.002869	0.142533	5.21e-13	52.1929
eosinophil cell count || id:ieu-b-33	rs2431097	T	C	0.015023	0.001999	0.485547	5.95e-14	56.4791
eosinophil cell count || id:ieu-b-33	rs244689	G	A	-0.02124	0.00303	0.876598	2.46e-12	49.1387
eosinophil cell count || id:ieu-b-33	rs2497318	T	C	-0.029864	0.00202	0.442619	1.96e-49	218.571
eosinophil cell count || id:ieu-b-33	rs2502995	C	T	0.021853	0.002002	0.57046	1.06e-27	119.15
eosinophil cell count || id:ieu-b-33	rs2505521	T	C	-0.015171	0.002675	0.829154	1.45e-08	32.1648
eosinophil cell count || id:ieu-b-33	rs2566133	C	T	-0.014365	0.002015	0.583621	1.06e-12	50.8231
eosinophil cell count || id:ieu-b-33	rs2568928	G	A	0.015221	0.002308	0.756846	4.38e-11	43.4925
eosinophil cell count || id:ieu-b-33	rs2579506	A	G	0.047465	0.002032	0.386176	1.17e-120	545.632
eosinophil cell count || id:ieu-b-33	rs2646438	A	G	-0.020516	0.002001	0.565689	1.2e-24	105.121
eosinophil cell count || id:ieu-b-33	rs2683913	G	A	-0.015075	0.002618	0.826856	8.68e-09	33.157
eosinophil cell count || id:ieu-b-33	rs2713548	T	C	0.012505	0.002046	0.632646	1.02e-09	37.3556
eosinophil cell count || id:ieu-b-33	rs2788211	C	T	0.016029	0.002573	0.81734	4.79e-10	38.8091
eosinophil cell count || id:ieu-b-33	rs2807740	T	C	0.035325	0.002358	0.76966	1.05e-50	224.428
eosinophil cell count || id:ieu-b-33	rs28362902	A	G	0.016579	0.002935	0.132809	1.66e-08	31.9081
eosinophil cell count || id:ieu-b-33	rs2838317	C	A	0.012853	0.001994	0.550072	1.2e-10	41.5488
eosinophil cell count || id:ieu-b-33	rs28421324	T	A	0.0358	0.003291	0.102092	1.57e-27	118.334
eosinophil cell count || id:ieu-b-33	rs2847266	T	C	-0.014442	0.002242	0.716855	1.22e-10	41.4938
eosinophil cell count || id:ieu-b-33	rs28532037	A	G	-0.029653	0.003416	0.906507	4.19e-18	75.3532
eosinophil cell count || id:ieu-b-33	rs2894401	G	A	-0.020541	0.002187	0.705252	6.16e-21	88.2156
eosinophil cell count || id:ieu-b-33	rs290430	T	C	-0.012081	0.002095	0.344859	8.31e-09	33.2535
eosinophil cell count || id:ieu-b-33	rs2920505	A	G	-0.029644	0.002019	0.601796	9.47e-49	215.576
eosinophil cell count || id:ieu-b-33	rs2942062	G	A	-0.022708	0.004079	0.937362	2.65e-08	30.9921
eosinophil cell count || id:ieu-b-33	rs295	C	A	0.015869	0.002337	0.235064	1.16e-11	46.1086
eosinophil cell count || id:ieu-b-33	rs295273	A	G	0.020579	0.002274	0.255616	1.5e-19	81.8969
eosinophil cell count || id:ieu-b-33	rs2979489	A	G	0.013752	0.002266	0.741697	1.33e-09	36.8309
eosinophil cell count || id:ieu-b-33	rs2992333	A	G	-0.034153	0.002028	0.598657	1.35e-63	283.61
eosinophil cell count || id:ieu-b-33	rs301162	G	A	0.026139	0.002803	0.853049	1.16e-20	86.9624
eosinophil cell count || id:ieu-b-33	rs3024971	G	T	-0.040232	0.003209	0.107204	5.04e-36	157.182
eosinophil cell count || id:ieu-b-33	rs3093023	A	G	0.012677	0.001998	0.43381	2.27e-10	40.2571
eosinophil cell count || id:ieu-b-33	rs3096309	T	C	0.014823	0.002608	0.824069	1.36e-08	32.3041
eosinophil cell count || id:ieu-b-33	rs3110791	C	T	0.015409	0.002059	0.623422	7.49e-14	56.0062
eosinophil cell count || id:ieu-b-33	rs3218148	A	G	-0.017678	0.001991	0.539783	7.08e-19	78.8358
eosinophil cell count || id:ieu-b-33	rs33982662	A	C	0.020435	0.002192	0.285267	1.19e-20	86.9097
eosinophil cell count || id:ieu-b-33	rs34173062	A	G	0.054559	0.004091	0.072995	1.55e-40	177.858
eosinophil cell count || id:ieu-b-33	rs34210653	A	G	-0.175565	0.006973	0.020746	8.11e-140	633.923
eosinophil cell count || id:ieu-b-33	rs34212866	G	A	0.020115	0.002401	0.220743	5.74e-17	70.1869
eosinophil cell count || id:ieu-b-33	rs34290285	A	G	-0.045886	0.002267	0.257132	4.73e-91	409.692
eosinophil cell count || id:ieu-b-33	rs34363176	G	C	0.01341	0.002326	0.243607	8.43e-09	33.2382
eosinophil cell count || id:ieu-b-33	rs34439695	T	C	-0.037944	0.005456	0.035263	3.67e-12	48.3657
eosinophil cell count || id:ieu-b-33	rs34448954	T	C	-0.025253	0.003211	0.106374	3.87e-15	61.8508
eosinophil cell count || id:ieu-b-33	rs34466956	T	C	-0.01354	0.002029	0.5676	2.6e-11	44.5321
eosinophil cell count || id:ieu-b-33	rs34495	T	G	-0.01983	0.002155	0.304172	3.67e-20	84.6742
eosinophil cell count || id:ieu-b-33	rs34505104	G	A	-0.026127	0.00216	0.306171	1.22e-33	146.309
eosinophil cell count || id:ieu-b-33	rs346835	T	C	-0.02669	0.002104	0.328293	7.55e-37	160.918
eosinophil cell count || id:ieu-b-33	rs350836	T	C	-0.017201	0.002205	0.709927	6.41e-15	60.8542
eosinophil cell count || id:ieu-b-33	rs35249183	G	A	0.039991	0.003364	0.099837	1.46e-32	141.323
eosinophil cell count || id:ieu-b-33	rs35409523	A	G	0.050096	0.003754	0.075881	1.43e-40	178.081
eosinophil cell count || id:ieu-b-33	rs35850753	T	C	0.043576	0.007273	0.019768	2.14e-09	35.8978
eosinophil cell count || id:ieu-b-33	rs36084354	A	G	-0.045367	0.003441	0.091843	1.17e-39	173.824
eosinophil cell count || id:ieu-b-33	rs3731211	A	T	0.017545	0.002213	0.720317	2.34e-15	62.8556
eosinophil cell count || id:ieu-b-33	rs3742704	C	A	0.01948	0.003441	0.091601	1.54e-08	32.0486
eosinophil cell count || id:ieu-b-33	rs3746420	C	G	-0.031805	0.004163	0.061219	2.26e-14	58.3684
eosinophil cell count || id:ieu-b-33	rs3747869	C	A	0.019825	0.003316	0.90083	2.31e-09	35.7435
eosinophil cell count || id:ieu-b-33	rs3756374	T	G	0.016911	0.00307	0.119107	3.71e-08	30.3432
eosinophil cell count || id:ieu-b-33	rs3759332	C	T	-0.011935	0.002064	0.390595	7.54e-09	33.4369
eosinophil cell count || id:ieu-b-33	rs3785356	T	C	0.030168	0.00218	0.298035	1.7e-43	191.505
eosinophil cell count || id:ieu-b-33	rs3786586	G	A	0.031904	0.00275	0.154646	4.42e-31	134.594
eosinophil cell count || id:ieu-b-33	rs3790163	G	A	-0.015292	0.002521	0.792407	1.35e-09	36.7945
eosinophil cell count || id:ieu-b-33	rs3812206	T	C	-0.012238	0.002181	0.300301	2.07e-08	31.4854
eosinophil cell count || id:ieu-b-33	rs3823536	A	G	-0.017818	0.001986	0.467209	3.16e-19	80.4932
eosinophil cell count || id:ieu-b-33	rs3824867	G	A	0.016826	0.002193	0.712364	1.77e-14	58.8687
eosinophil cell count || id:ieu-b-33	rs3846855	A	G	0.028194	0.002567	0.182937	5.01e-28	120.632
eosinophil cell count || id:ieu-b-33	rs3850107	G	C	-0.013751	0.002196	0.29438	3.94e-10	39.2106
eosinophil cell count || id:ieu-b-33	rs3950296	G	C	0.023638	0.002297	0.244421	8.3e-25	105.901
eosinophil cell count || id:ieu-b-33	rs397187	C	T	-0.012281	0.002022	0.429693	1.28e-09	36.8897
eosinophil cell count || id:ieu-b-33	rs4074672	T	C	0.014516	0.00205	0.369285	1.48e-12	50.1402
eosinophil cell count || id:ieu-b-33	rs410867	G	A	-0.059414	0.00241	0.216683	4.12e-134	607.776
eosinophil cell count || id:ieu-b-33	rs412884	C	T	0.057634	0.002109	0.672171	2.22e-164	746.8
eosinophil cell count || id:ieu-b-33	rs41313381	A	C	0.050131	0.005645	0.030679	7.05e-19	78.8651
eosinophil cell count || id:ieu-b-33	rs4148757	C	A	-0.017147	0.002441	0.210055	2.24e-12	49.3447
eosinophil cell count || id:ieu-b-33	rs4149909	G	A	-0.0334	0.005569	0.032649	2.07e-09	35.9698
eosinophil cell count || id:ieu-b-33	rs4236746	G	A	0.056854	0.006399	0.975145	6.78e-19	78.9401
eosinophil cell count || id:ieu-b-33	rs4240624	A	G	-0.020391	0.003453	0.909011	3.62e-09	34.8726
eosinophil cell count || id:ieu-b-33	rs4243951	G	A	-0.013907	0.00232	0.755956	2.1e-09	35.9328
eosinophil cell count || id:ieu-b-33	rs4280242	T	C	-0.032913	0.002318	0.754112	1.03e-45	201.608
eosinophil cell count || id:ieu-b-33	rs4310436	A	G	0.018785	0.003065	0.119611	9.15e-10	37.5631
eosinophil cell count || id:ieu-b-33	rs4366169	C	A	0.012354	0.002145	0.310424	8.7e-09	33.1712
eosinophil cell count || id:ieu-b-33	rs4409785	C	T	0.016435	0.00263	0.172343	4.25e-10	39.0506
eosinophil cell count || id:ieu-b-33	rs45577137	G	A	-0.059758	0.005157	0.045218	5.1e-31	134.276
eosinophil cell count || id:ieu-b-33	rs4652560	T	A	-0.015397	0.002044	0.617764	5.23e-14	56.7428
eosinophil cell count || id:ieu-b-33	rs466547	G	A	0.019109	0.002846	0.857978	1.95e-11	45.0823
eosinophil cell count || id:ieu-b-33	rs4675190	T	C	-0.011666	0.002017	0.591061	7.57e-09	33.4528
eosinophil cell count || id:ieu-b-33	rs4680250	G	C	-0.015734	0.002175	0.692997	4.85e-13	52.3311
eosinophil cell count || id:ieu-b-33	rs4703589	C	T	0.014451	0.001983	0.532652	3.26e-13	53.1068
eosinophil cell count || id:ieu-b-33	rs4703730	T	C	-0.016026	0.001984	0.516976	6.91e-16	65.248
eosinophil cell count || id:ieu-b-33	rs4722171	G	A	-0.027253	0.002019	0.592101	1.83e-41	182.203
eosinophil cell count || id:ieu-b-33	rs473739	G	T	-0.013882	0.002128	0.31889	7.07e-11	42.556
eosinophil cell count || id:ieu-b-33	rs4739140	T	C	-0.014554	0.002057	0.611355	1.53e-12	50.0606
eosinophil cell count || id:ieu-b-33	rs4746153	C	G	0.015663	0.002552	0.185407	8.58e-10	37.6694
eosinophil cell count || id:ieu-b-33	rs4849748	C	T	-0.014362	0.002511	0.266942	1.09e-08	32.7142
eosinophil cell count || id:ieu-b-33	rs4857909	G	A	0.120719	0.003053	0.87972	1e-200	1563.5
eosinophil cell count || id:ieu-b-33	rs4870977	C	G	-0.01875	0.002958	0.870857	2.4e-10	40.1797
eosinophil cell count || id:ieu-b-33	rs4908835	C	T	0.019184	0.002719	0.161355	1.8e-12	49.7806
eosinophil cell count || id:ieu-b-33	rs4931002	A	C	-0.02158	0.002388	0.779279	1.73e-19	81.6647
eosinophil cell count || id:ieu-b-33	rs495149	T	C	0.024275	0.002674	0.164184	1.15e-19	82.413
eosinophil cell count || id:ieu-b-33	rs496475	G	T	0.035017	0.002033	0.387008	1.83e-66	296.676
eosinophil cell count || id:ieu-b-33	rs520461	G	A	-0.013748	0.00239	0.2218	9.08e-09	33.089
eosinophil cell count || id:ieu-b-33	rs526369	G	A	0.018996	0.002863	0.143107	3.39e-11	44.0232
eosinophil cell count || id:ieu-b-33	rs556063	G	A	0.012802	0.002003	0.573536	1.68e-10	40.8502
eosinophil cell count || id:ieu-b-33	rs55868524	A	G	0.013148	0.002031	0.605887	9.91e-11	41.9083
eosinophil cell count || id:ieu-b-33	rs55879743	T	C	0.077662	0.004051	0.066369	7.07e-82	367.53
eosinophil cell count || id:ieu-b-33	rs55955211	C	A	0.031363	0.003822	0.07362	2.42e-16	67.337
eosinophil cell count || id:ieu-b-33	rs56117721	A	T	-0.104406	0.003874	0.071639	6.64e-160	726.326
eosinophil cell count || id:ieu-b-33	rs56179563	A	G	0.017858	0.002055	0.389076	3.87e-18	75.5165
eosinophil cell count || id:ieu-b-33	rs56195338	A	G	-0.030068	0.004266	0.057715	1.88e-12	49.6784
eosinophil cell count || id:ieu-b-33	rs56330463	C	T	0.039484	0.002008	0.55326	5.38e-86	386.647
eosinophil cell count || id:ieu-b-33	rs574183	G	A	-0.013813	0.002036	0.388961	1.2e-11	46.0278
eosinophil cell count || id:ieu-b-33	rs5747308	C	A	0.015575	0.001987	0.504517	4.82e-15	61.4413
eosinophil cell count || id:ieu-b-33	rs57633475	G	A	-0.02465	0.003048	0.121715	6.36e-16	65.4039
eosinophil cell count || id:ieu-b-33	rs57834782	A	T	-0.058285	0.002306	0.244809	7.78e-141	638.844
eosinophil cell count || id:ieu-b-33	rs58745116	A	G	-0.015201	0.002034	0.391451	8.21e-14	55.8525
eosinophil cell count || id:ieu-b-33	rs58833930	T	C	-0.023363	0.003139	0.112968	1.03e-13	55.3955
eosinophil cell count || id:ieu-b-33	rs60175411	A	G	-0.029781	0.002681	0.166741	1.25e-28	123.391
eosinophil cell count || id:ieu-b-33	rs60600003	G	T	0.042906	0.003317	0.100334	3.05e-38	167.319
eosinophil cell count || id:ieu-b-33	rs60646393	A	G	-0.024038	0.004027	0.065569	2.45e-09	35.6314
eosinophil cell count || id:ieu-b-33	rs6103572	C	T	-0.024061	0.002237	0.729098	5.96e-27	115.69
eosinophil cell count || id:ieu-b-33	rs6139104	T	A	-0.019392	0.003441	0.092532	1.78e-08	31.7597
eosinophil cell count || id:ieu-b-33	rs6141755	T	G	-0.016817	0.002348	0.236009	8.3e-13	51.2981
eosinophil cell count || id:ieu-b-33	rs61426394	C	G	-0.024582	0.003983	0.067297	6.99e-10	38.0902
eosinophil cell count || id:ieu-b-33	rs61798836	C	T	0.014532	0.002639	0.17025	3.75e-08	30.323
eosinophil cell count || id:ieu-b-33	rs62005030	T	C	-0.016605	0.003028	0.123915	4.26e-08	30.0723
eosinophil cell count || id:ieu-b-33	rs62006172	A	G	-0.037536	0.004973	0.041969	4.62e-14	56.9717
eosinophil cell count || id:ieu-b-33	rs62011287	G	A	-0.01269	0.002091	0.344259	1.32e-09	36.8311
eosinophil cell count || id:ieu-b-33	rs62061733	G	A	-0.032296	0.002364	0.229432	1.92e-42	186.639
eosinophil cell count || id:ieu-b-33	rs62086903	C	T	0.030422	0.00238	0.231992	2.27e-37	163.389
eosinophil cell count || id:ieu-b-33	rs62105489	T	C	-0.030245	0.004452	0.052894	1.13e-11	46.1527
eosinophil cell count || id:ieu-b-33	rs62117160	A	G	-0.047573	0.00477	0.045256	2.15e-23	99.4682
eosinophil cell count || id:ieu-b-33	rs62183994	T	C	0.026904	0.004517	0.050879	2.65e-09	35.4759
eosinophil cell count || id:ieu-b-33	rs62308111	T	G	0.015386	0.0024	0.221457	1.5e-10	41.0988
eosinophil cell count || id:ieu-b-33	rs62385501	A	T	-0.014427	0.002142	0.308103	1.68e-11	45.3642
eosinophil cell count || id:ieu-b-33	rs62395833	C	G	0.036768	0.004882	0.043064	5.27e-14	56.7211
eosinophil cell count || id:ieu-b-33	rs62408224	G	A	-0.042179	0.002073	0.350368	5.69e-92	413.994
eosinophil cell count || id:ieu-b-33	rs62473720	G	A	0.014247	0.002136	0.317118	2.64e-11	44.4882
eosinophil cell count || id:ieu-b-33	rs62539154	A	G	0.027464	0.003402	0.097259	7.2e-16	65.1717
eosinophil cell count || id:ieu-b-33	rs634534	G	A	0.032917	0.001998	0.542475	5.83e-61	271.425
eosinophil cell count || id:ieu-b-33	rs637064	T	C	0.024251	0.001994	0.556128	5.43e-34	147.914
eosinophil cell count || id:ieu-b-33	rs6490291	A	T	-0.066084	0.005837	0.964087	1.11e-29	128.178
eosinophil cell count || id:ieu-b-33	rs6496717	T	C	0.018867	0.00232	0.759996	4.42e-16	66.1348
eosinophil cell count || id:ieu-b-33	rs6556313	G	A	0.019467	0.002102	0.332338	2.16e-20	85.7695
eosinophil cell count || id:ieu-b-33	rs6573020	T	C	0.020574	0.002019	0.433436	2.31e-24	103.84
eosinophil cell count || id:ieu-b-33	rs6670664	A	T	-0.015066	0.002099	0.662541	7.38e-13	51.5194
eosinophil cell count || id:ieu-b-33	rs66735324	G	A	-0.013812	0.002386	0.220762	7.3e-09	33.5098
eosinophil cell count || id:ieu-b-33	rs668248	C	G	-0.016501	0.002036	0.61554	5.49e-16	65.6848
eosinophil cell count || id:ieu-b-33	rs6684992	T	A	0.037659	0.003052	0.119465	6.06e-35	152.254
eosinophil cell count || id:ieu-b-33	rs6731125	C	T	0.017166	0.002002	0.564761	1.04e-17	73.5208
eosinophil cell count || id:ieu-b-33	rs6741307	T	C	0.014022	0.002144	0.639529	6.32e-11	42.7731
eosinophil cell count || id:ieu-b-33	rs6750754	G	T	-0.063977	0.002243	0.264203	8.36e-179	813.559
eosinophil cell count || id:ieu-b-33	rs67856193	G	C	0.023655	0.002175	0.308431	1.63e-27	118.284
eosinophil cell count || id:ieu-b-33	rs6787336	A	G	0.036335	0.002238	0.287462	3.29e-59	263.591
eosinophil cell count || id:ieu-b-33	rs6904506	C	T	-0.05238	0.003544	0.088477	2.25e-49	218.446
eosinophil cell count || id:ieu-b-33	rs6924350	C	A	0.050023	0.002537	0.18447	1.76e-86	388.775
eosinophil cell count || id:ieu-b-33	rs6924387	G	A	0.016659	0.002027	0.410173	2.19e-16	67.5446
eosinophil cell count || id:ieu-b-33	rs6930635	C	T	-0.037712	0.003739	0.078494	6.83e-24	101.73
eosinophil cell count || id:ieu-b-33	rs6956283	T	C	-0.01568	0.002237	0.732752	2.48e-12	49.1315
eosinophil cell count || id:ieu-b-33	rs6971710	A	G	0.028325	0.002475	0.201035	2.75e-30	130.975
eosinophil cell count || id:ieu-b-33	rs6979947	G	A	0.013224	0.002242	0.266399	3.75e-09	34.79
eosinophil cell count || id:ieu-b-33	rs6986109	T	G	-0.016486	0.002181	0.704331	4.24e-14	57.1372
eosinophil cell count || id:ieu-b-33	rs6989099	C	T	-0.017763	0.002133	0.317295	8.58e-17	69.3507
eosinophil cell count || id:ieu-b-33	rs699664	T	C	-0.015655	0.002102	0.329576	1e-13	55.4678
eosinophil cell count || id:ieu-b-33	rs6999452	A	G	0.011632	0.001991	0.517717	5.33e-09	34.1324
eosinophil cell count || id:ieu-b-33	rs7009579	G	A	-0.012203	0.002006	0.428946	1.22e-09	37.0059
eosinophil cell count || id:ieu-b-33	rs7026022	C	A	0.012099	0.002045	0.377752	3.38e-09	35.0036
eosinophil cell count || id:ieu-b-33	rs7080536	A	G	-0.043694	0.004952	0.043176	1.17e-18	77.8543
eosinophil cell count || id:ieu-b-33	rs708776	T	G	0.026773	0.004244	0.940532	2.91e-10	39.7964
eosinophil cell count || id:ieu-b-33	rs7123726	C	T	0.016914	0.002436	0.210494	3.95e-12	48.2101
eosinophil cell count || id:ieu-b-33	rs7141943	G	A	0.015879	0.002038	0.394677	7e-15	60.7069
eosinophil cell count || id:ieu-b-33	rs71429414	A	G	-0.018575	0.002496	0.196207	1.03e-13	55.382
eosinophil cell count || id:ieu-b-33	rs71508968	A	G	0.036234	0.006364	0.025836	1.28e-08	32.417
eosinophil cell count || id:ieu-b-33	rs7158239	A	G	0.01556	0.002037	0.395176	2.28e-14	58.3495
eosinophil cell count || id:ieu-b-33	rs71628184	T	C	0.021187	0.003449	0.094165	8.32e-10	37.7357
eosinophil cell count || id:ieu-b-33	rs7173571	C	T	0.013979	0.001993	0.526604	2.4e-12	49.1969
eosinophil cell count || id:ieu-b-33	rs7215391	T	C	-0.012672	0.002272	0.257019	2.49e-08	31.1081
eosinophil cell count || id:ieu-b-33	rs7220649	T	C	-0.028223	0.004951	0.043218	1.23e-08	32.4953
eosinophil cell count || id:ieu-b-33	rs725613	G	T	-0.047446	0.002071	0.355982	4.78e-116	524.855
eosinophil cell count || id:ieu-b-33	rs7257	A	G	0.033603	0.002002	0.567153	3.6e-63	281.727
eosinophil cell count || id:ieu-b-33	rs7267752	C	T	0.020618	0.003599	0.083489	1.04e-08	32.8193
eosinophil cell count || id:ieu-b-33	rs72695582	A	G	-0.050092	0.005908	0.02972	2.4e-17	71.8879
eosinophil cell count || id:ieu-b-33	rs72766638	A	C	-0.024311	0.002673	0.164331	9.94e-20	82.7195
eosinophil cell count || id:ieu-b-33	rs72800841	A	G	-0.015808	0.002293	0.249931	5.63e-12	47.5276
eosinophil cell count || id:ieu-b-33	rs72834751	T	C	-0.071743	0.009325	0.01273	1.5e-14	59.1918
eosinophil cell count || id:ieu-b-33	rs72987040	A	C	-0.021632	0.00298	0.126171	4.07e-13	52.694
eosinophil cell count || id:ieu-b-33	rs73046033	G	T	-0.021552	0.003092	0.116838	3.29e-12	48.5843
eosinophil cell count || id:ieu-b-33	rs73072498	C	T	0.060029	0.010455	0.009171	9.63e-09	32.9666
eosinophil cell count || id:ieu-b-33	rs73086541	A	C	-0.011789	0.002035	0.395121	7.07e-09	33.5602
eosinophil cell count || id:ieu-b-33	rs73118830	C	T	-0.029368	0.003538	0.08553	1.08e-16	68.9022
eosinophil cell count || id:ieu-b-33	rs73191842	G	T	0.053919	0.006882	0.021394	4.9e-15	61.3839
eosinophil cell count || id:ieu-b-33	rs73205140	C	T	0.037235	0.003255	0.104781	2.91e-30	130.858
eosinophil cell count || id:ieu-b-33	rs73232881	C	T	0.067388	0.002418	0.213178	8.22e-171	776.699
eosinophil cell count || id:ieu-b-33	rs73238201	T	C	-0.016486	0.002573	0.179352	1.52e-10	41.0536
eosinophil cell count || id:ieu-b-33	rs73272842	A	G	-0.025354	0.003019	0.122779	4.84e-17	70.5288
eosinophil cell count || id:ieu-b-33	rs7327960	C	T	0.017659	0.002629	0.826621	1.91e-11	45.1181
eosinophil cell count || id:ieu-b-33	rs73322872	T	C	0.014569	0.002327	0.241917	3.91e-10	39.1983
eosinophil cell count || id:ieu-b-33	rs73428834	T	C	0.029847	0.003774	0.074788	2.72e-15	62.5457
eosinophil cell count || id:ieu-b-33	rs7382061	C	T	-0.054579	0.002014	0.590665	1.13e-161	734.399
eosinophil cell count || id:ieu-b-33	rs73963711	T	C	0.022097	0.002465	0.210821	3.28e-19	80.3587
eosinophil cell count || id:ieu-b-33	rs7423615	T	C	0.023183	0.002529	0.187322	5.1e-20	84.0314
eosinophil cell count || id:ieu-b-33	rs743002	C	T	-0.058857	0.00403	0.065649	2.9e-48	213.298
eosinophil cell count || id:ieu-b-33	rs74331768	A	G	0.019483	0.003368	0.098145	7.49e-09	33.4632
eosinophil cell count || id:ieu-b-33	rs7441808	G	A	0.013917	0.002161	0.301163	1.22e-10	41.4746
eosinophil cell count || id:ieu-b-33	rs74480102	A	G	-0.083018	0.00494	0.042751	2.52e-63	282.417
eosinophil cell count || id:ieu-b-33	rs74612091	A	T	0.060952	0.004113	0.063075	1.23e-49	219.613
eosinophil cell count || id:ieu-b-33	rs746550	T	C	0.023016	0.002342	0.235899	9.03e-23	96.5797
eosinophil cell count || id:ieu-b-33	rs7556106	A	G	-0.033306	0.004033	0.064255	1.57e-16	68.2006
eosinophil cell count || id:ieu-b-33	rs7569084	T	C	0.018707	0.002006	0.584311	1.19e-20	86.9654
eosinophil cell count || id:ieu-b-33	rs75737219	A	C	0.051583	0.008568	0.013709	1.79e-09	36.2455
eosinophil cell count || id:ieu-b-33	rs7591231	G	C	0.01319	0.002318	0.237633	1.3e-08	32.3789
eosinophil cell count || id:ieu-b-33	rs7593992	C	T	0.03047	0.002346	0.768386	1.52e-38	168.69
eosinophil cell count || id:ieu-b-33	rs7636495	A	G	-0.024041	0.002591	0.180819	1.84e-20	86.0935
eosinophil cell count || id:ieu-b-33	rs7646283	T	C	0.025996	0.002063	0.367733	2.33e-36	158.787
eosinophil cell count || id:ieu-b-33	rs7646695	T	C	0.017597	0.002617	0.17966	1.82e-11	45.2137
eosinophil cell count || id:ieu-b-33	rs7649812	G	C	0.016017	0.002304	0.242796	3.74e-12	48.3278
eosinophil cell count || id:ieu-b-33	rs76793172	T	C	-0.041676	0.003436	0.091583	8.07e-34	147.118
eosinophil cell count || id:ieu-b-33	rs76830965	A	C	-0.023407	0.003083	0.117642	3.27e-14	57.6427
eosinophil cell count || id:ieu-b-33	rs7687708	G	T	-0.014708	0.002434	0.219981	1.56e-09	36.5146
eosinophil cell count || id:ieu-b-33	rs76908370	G	A	-0.032272	0.005559	0.036338	6.57e-09	33.7022
eosinophil cell count || id:ieu-b-33	rs76981581	G	C	-0.026078	0.004658	0.047887	2.22e-08	31.3437
eosinophil cell count || id:ieu-b-33	rs7700687	T	C	0.040023	0.002035	0.617223	4.82e-86	386.804
eosinophil cell count || id:ieu-b-33	rs77331334	A	G	0.038344	0.006985	0.020938	4.12e-08	30.1344
eosinophil cell count || id:ieu-b-33	rs77625297	C	G	-0.045912	0.005607	0.035282	2.79e-16	67.0488
eosinophil cell count || id:ieu-b-33	rs7764278	T	G	0.01731	0.002455	0.205108	1.84e-12	49.7154
eosinophil cell count || id:ieu-b-33	rs778756	G	A	-0.015959	0.002001	0.579738	1.57e-15	63.6088
eosinophil cell count || id:ieu-b-33	rs7797428	T	C	0.012392	0.001999	0.469244	5.85e-10	38.4288
eosinophil cell count || id:ieu-b-33	rs783646	C	G	-0.018804	0.002566	0.816656	2.41e-13	53.7016
eosinophil cell count || id:ieu-b-33	rs7839946	C	T	0.024301	0.004327	0.056991	2e-08	31.5409
eosinophil cell count || id:ieu-b-33	rs7840212	T	C	-0.040204	0.00211	0.336961	7.11e-81	363.056
eosinophil cell count || id:ieu-b-33	rs7846314	T	A	-0.032851	0.002543	0.186954	3.92e-38	166.88
eosinophil cell count || id:ieu-b-33	rs7868130	T	C	0.03239	0.002269	0.258801	3.35e-46	203.776
eosinophil cell count || id:ieu-b-33	rs7897422	C	T	0.020768	0.002521	0.192058	1.85e-16	67.8647
eosinophil cell count || id:ieu-b-33	rs79716587	A	G	-0.024455	0.003003	0.126529	3.99e-16	66.317
eosinophil cell count || id:ieu-b-33	rs7975	A	G	-0.012123	0.002124	0.324166	1.17e-08	32.577
eosinophil cell count || id:ieu-b-33	rs7986796	T	G	0.024263	0.002058	0.6277	4.91e-32	138.995
eosinophil cell count || id:ieu-b-33	rs79881201	T	C	0.040325	0.002063	0.35982	4.72e-85	382.076
eosinophil cell count || id:ieu-b-33	rs8	T	C	0.021919	0.002545	0.204252	7.63e-18	74.1764
eosinophil cell count || id:ieu-b-33	rs80054178	C	T	-0.081789	0.006746	0.022394	8.57e-34	146.993
eosinophil cell count || id:ieu-b-33	rs80066203	T	C	-0.024133	0.003931	0.067935	8.53e-10	37.6892
eosinophil cell count || id:ieu-b-33	rs8012643	T	C	0.015461	0.002194	0.286432	1.91e-12	49.6595
eosinophil cell count || id:ieu-b-33	rs8020739	T	G	0.02471	0.002087	0.64383	2.57e-32	140.185
eosinophil cell count || id:ieu-b-33	rs8026803	C	T	-0.031256	0.002259	0.260856	1.67e-43	191.441
eosinophil cell count || id:ieu-b-33	rs8044920	T	C	0.012096	0.002048	0.376333	3.59e-09	34.8838
eosinophil cell count || id:ieu-b-33	rs8050508	T	C	0.034941	0.005716	0.030896	1.01e-09	37.3668
eosinophil cell count || id:ieu-b-33	rs8076052	C	A	-0.018335	0.00218	0.296433	4.33e-17	70.7374
eosinophil cell count || id:ieu-b-33	rs8083368	A	G	0.015482	0.002364	0.230071	5.99e-11	42.8903
eosinophil cell count || id:ieu-b-33	rs8113367	G	A	0.017185	0.002056	0.632307	6.68e-17	69.8639
eosinophil cell count || id:ieu-b-33	rs884634	C	T	0.012422	0.002012	0.415032	6.83e-10	38.1177
eosinophil cell count || id:ieu-b-33	rs900382	T	C	-0.050934	0.006129	0.027281	1e-16	69.0616
eosinophil cell count || id:ieu-b-33	rs911603	A	C	-0.024681	0.002043	0.40355	1.42e-33	145.945
eosinophil cell count || id:ieu-b-33	rs925966	G	C	-0.018295	0.002373	0.759472	1.32e-14	59.4387
eosinophil cell count || id:ieu-b-33	rs9349322	C	A	0.022029	0.002803	0.146915	4.04e-15	61.7651
eosinophil cell count || id:ieu-b-33	rs9389268	G	A	-0.045367	0.002292	0.2561	3.69e-87	391.788
eosinophil cell count || id:ieu-b-33	rs9392525	C	T	0.01321	0.002024	0.57553	6.95e-11	42.5975
eosinophil cell count || id:ieu-b-33	rs941616	T	C	-0.011801	0.002034	0.609564	6.69e-09	33.6617
eosinophil cell count || id:ieu-b-33	rs9428321	C	T	0.015638	0.002185	0.666938	8.56e-13	51.2224
eosinophil cell count || id:ieu-b-33	rs9430574	A	G	-0.01969	0.002128	0.325122	2.35e-20	85.6147
eosinophil cell count || id:ieu-b-33	rs954954	C	A	-0.03522	0.00326	0.104889	3.57e-27	116.72
eosinophil cell count || id:ieu-b-33	rs962993	T	C	-0.040434	0.002009	0.422478	4.92e-90	405.073
eosinophil cell count || id:ieu-b-33	rs964184	C	G	0.028842	0.002913	0.866592	4.39e-23	98.0324
eosinophil cell count || id:ieu-b-33	rs9666598	G	C	-0.019706	0.002778	0.842874	1.36e-12	50.3191
eosinophil cell count || id:ieu-b-33	rs9675999	A	G	0.016403	0.002057	0.626697	1.59e-15	63.5884
eosinophil cell count || id:ieu-b-33	rs9815874	T	C	0.028359	0.002157	0.299538	1.93e-39	172.855
eosinophil cell count || id:ieu-b-33	rs9818987	T	C	0.013608	0.002151	0.305904	2.6e-10	40.0228
eosinophil cell count || id:ieu-b-33	rs9835307	C	T	0.026306	0.002187	0.658298	2.69e-33	144.681
eosinophil cell count || id:ieu-b-33	rs9837045	A	G	0.011264	0.001984	0.455368	1.41e-08	32.2331
eosinophil cell count || id:ieu-b-33	rs9840310	G	A	-0.012742	0.002239	0.734621	1.3e-08	32.3867
eosinophil cell count || id:ieu-b-33	rs9872485	G	T	-0.018354	0.00269	0.164017	9.26e-12	46.554
eosinophil cell count || id:ieu-b-33	rs9894839	C	T	0.012116	0.00213	0.63524	1.33e-08	32.3563
eosinophil cell count || id:ieu-b-33	rs9939774	T	C	-0.029236	0.00202	0.404524	1.98e-47	209.475
eosinophil cell count || id:ieu-b-33	rs9965489	A	G	0.016264	0.001991	0.53313	3.3e-16	66.7286
eosinophil cell count || id:ieu-b-33	rs9979383	T	C	0.028371	0.002067	0.629829	8e-43	188.395
neutrophil cell count || id:ieu-b-34	rs10252457	G	A	-0.013839	0.001962	0.425632	1.82e-12	49.7521
neutrophil cell count || id:ieu-b-34	rs1042725	T	C	0.012765	0.001924	0.494436	3.33e-11	44.0181
neutrophil cell count || id:ieu-b-34	rs10447304	A	G	-0.016591	0.001919	0.505743	5.58e-18	74.7472
neutrophil cell count || id:ieu-b-34	rs1047891	A	C	-0.019307	0.002064	0.315122	8.79e-21	87.5004
neutrophil cell count || id:ieu-b-34	rs10498635	T	C	-0.030199	0.002491	0.183683	8.73e-34	146.973
neutrophil cell count || id:ieu-b-34	rs10509912	A	T	-0.021052	0.00281	0.134894	7.02e-14	56.1273
neutrophil cell count || id:ieu-b-34	rs10750623	A	G	-0.010965	0.001926	0.457717	1.28e-08	32.4119
neutrophil cell count || id:ieu-b-34	rs10760690	T	G	0.011474	0.002038	0.374011	1.85e-08	31.6972
neutrophil cell count || id:ieu-b-34	rs10786325	G	C	0.042348	0.001955	0.595938	6.05e-104	469.215
neutrophil cell count || id:ieu-b-34	rs10833024	T	C	0.01633	0.002081	0.310102	4.51e-15	61.5784
neutrophil cell count || id:ieu-b-34	rs10846411	G	A	0.016659	0.002076	0.687379	1.08e-15	64.3937
neutrophil cell count || id:ieu-b-34	rs10849020	G	C	-0.024062	0.002361	0.210147	2.34e-24	103.866
neutrophil cell count || id:ieu-b-34	rs10864368	C	T	0.023683	0.001914	0.502691	4.01e-35	153.105
neutrophil cell count || id:ieu-b-34	rs10868825	A	T	0.011508	0.002066	0.338117	2.6e-08	31.0269
neutrophil cell count || id:ieu-b-34	rs10945542	T	C	0.011993	0.001925	0.521167	4.82e-10	38.8145
neutrophil cell count || id:ieu-b-34	rs10948036	A	C	0.029687	0.002362	0.210175	3.49e-36	157.969
neutrophil cell count || id:ieu-b-34	rs10992394	A	G	0.01389	0.002279	0.230846	1.14e-09	37.1463
neutrophil cell count || id:ieu-b-34	rs10995477	C	T	-0.030415	0.001923	0.473501	2.86e-56	250.16
neutrophil cell count || id:ieu-b-34	rs11039195	A	G	0.018481	0.00207	0.317401	4.53e-19	79.7095
neutrophil cell count || id:ieu-b-34	rs11064881	A	G	-0.034163	0.003693	0.073489	2.37e-20	85.5763
neutrophil cell count || id:ieu-b-34	rs11080133	A	G	0.01197	0.002148	0.305941	2.59e-08	31.0542
neutrophil cell count || id:ieu-b-34	rs11104881	C	T	-0.025942	0.002106	0.701718	7.84e-35	151.737
neutrophil cell count || id:ieu-b-34	rs112203773	A	C	-0.011916	0.002062	0.082773	7.7e-09	33.3952
neutrophil cell count || id:ieu-b-34	rs1135172	G	A	0.012078	0.002164	0.729972	2.46e-08	31.1513
neutrophil cell count || id:ieu-b-34	rs114050631	T	C	-0.16255	0.010051	0.011126	8.74e-59	261.55
neutrophil cell count || id:ieu-b-34	rs114427170	A	G	0.031948	0.005372	0.036578	2.81e-09	35.3684
[truncated: 368 more rows]

## Sheet: IVs of renal malignant neoplasm
exposure	SNP	effect_allele.exposure	other_allele.exposure	beta.exposure	se.exposure	eaf.exposure	pval.exposure	F value
basophil cell count || id:ieu-b-29	rs10006833	C	T	-0.015606	0.002521	0.209061	6.22e-10	38.3211
basophil cell count || id:ieu-b-29	rs10734121	A	G	-0.025432	0.002837	0.845295	3.28e-19	80.3604
basophil cell count || id:ieu-b-29	rs10746147	G	A	-0.022399	0.003927	0.926163	1.2e-08	32.5338
basophil cell count || id:ieu-b-29	rs10806232	T	A	-0.014739	0.002097	0.597775	2.17e-12	49.4014
basophil cell count || id:ieu-b-29	rs10835333	G	A	0.014555	0.002161	0.349229	1.68e-11	45.3644
basophil cell count || id:ieu-b-29	rs10844657	T	C	0.012373	0.002168	0.339731	1.18e-08	32.571
basophil cell count || id:ieu-b-29	rs1086893	C	T	0.029865	0.002162	0.343174	2.41e-43	190.816
basophil cell count || id:ieu-b-29	rs10883359	G	A	-0.01313	0.002268	0.284616	7.3e-09	33.5153
basophil cell count || id:ieu-b-29	rs10906375	G	A	-0.012492	0.002234	0.300993	2.29e-08	31.2678
basophil cell count || id:ieu-b-29	rs10927074	C	T	0.079216	0.0033	0.892265	3e-127	576.233
basophil cell count || id:ieu-b-29	rs11064881	A	G	-0.032268	0.003923	0.073509	2.05e-16	67.6562
basophil cell count || id:ieu-b-29	rs11097787	T	C	-0.014501	0.002087	0.402632	3.83e-12	48.2782
basophil cell count || id:ieu-b-29	rs11121246	G	T	0.012743	0.002043	0.502219	4.59e-10	38.9051
basophil cell count || id:ieu-b-29	rs11158159	C	G	0.028179	0.002564	0.769788	4.59e-28	120.786
basophil cell count || id:ieu-b-29	rs11187969	A	G	-0.016771	0.003058	0.130137	4.24e-08	30.0776
basophil cell count || id:ieu-b-29	rs112352373	G	C	-0.013924	0.002547	0.203153	4.71e-08	29.8862
basophil cell count || id:ieu-b-29	rs1128099	A	G	-0.014562	0.002268	0.28544	1.41e-10	41.2246
basophil cell count || id:ieu-b-29	rs11633707	A	G	0.012395	0.002136	0.636389	6.66e-09	33.6737
basophil cell count || id:ieu-b-29	rs11710737	G	A	0.01157	0.002065	0.438906	2.15e-08	31.3926
basophil cell count || id:ieu-b-29	rs11756802	A	T	-0.029351	0.004935	0.048151	2.8e-09	35.373
basophil cell count || id:ieu-b-29	rs11772895	C	G	0.034127	0.0023	0.277783	9.23e-50	220.161
basophil cell count || id:ieu-b-29	rs118013485	A	G	0.023734	0.004201	0.066978	1.65e-08	31.9181
basophil cell count || id:ieu-b-29	rs1186222	T	C	-0.022015	0.002077	0.461919	3.21e-26	112.348
basophil cell count || id:ieu-b-29	rs12075	A	G	0.027771	0.002071	0.579533	6.02e-41	179.814
basophil cell count || id:ieu-b-29	rs12123922	A	G	-0.027772	0.002057	0.440557	1.73e-41	182.283
basophil cell count || id:ieu-b-29	rs12143614	A	T	-0.023163	0.0032	0.116955	4.72e-13	52.395
basophil cell count || id:ieu-b-29	rs12376511	C	T	-0.020682	0.002779	0.162947	1.03e-13	55.387
basophil cell count || id:ieu-b-29	rs12443468	G	A	0.014544	0.002451	0.225894	3.04e-09	35.2112
basophil cell count || id:ieu-b-29	rs12447180	C	T	0.023452	0.002204	0.323627	2.06e-26	113.224
basophil cell count || id:ieu-b-29	rs12453682	T	C	-0.01827	0.00224	0.695293	3.6e-16	66.5244
basophil cell count || id:ieu-b-29	rs12459419	T	C	-0.016693	0.002188	0.322962	2.44e-14	58.2069
basophil cell count || id:ieu-b-29	rs12497690	C	A	0.014579	0.002121	0.371338	6.48e-12	47.247
basophil cell count || id:ieu-b-29	rs12921873	T	C	0.015838	0.002547	0.210936	5.19e-10	38.6672
basophil cell count || id:ieu-b-29	rs12941811	C	T	-0.046353	0.002071	0.578198	7.71e-111	500.951
basophil cell count || id:ieu-b-29	rs1295927	G	A	-0.024975	0.002055	0.447843	5.83e-34	147.702
basophil cell count || id:ieu-b-29	rs13089722	A	G	-0.087989	0.0033	0.107756	1.44e-156	710.933
basophil cell count || id:ieu-b-29	rs13188960	T	G	-0.019117	0.002278	0.27945	5.08e-17	70.4258
basophil cell count || id:ieu-b-29	rs13267723	A	G	-0.014047	0.002437	0.231732	8.46e-09	33.2243
basophil cell count || id:ieu-b-29	rs13386606	A	G	-0.011941	0.002131	0.358085	2.15e-08	31.3989
basophil cell count || id:ieu-b-29	rs13419763	T	C	0.016215	0.002066	0.562498	4.43e-15	61.5989
basophil cell count || id:ieu-b-29	rs138595256	G	C	0.064177	0.006916	0.025574	1.82e-20	86.1091
basophil cell count || id:ieu-b-29	rs142405270	G	A	0.050739	0.008204	0.018962	6.41e-10	38.2501
basophil cell count || id:ieu-b-29	rs1427499	G	A	0.021037	0.002263	0.710264	1.57e-20	86.4169
basophil cell count || id:ieu-b-29	rs146970669	A	G	0.022392	0.003534	0.094107	2.43e-10	40.147
basophil cell count || id:ieu-b-29	rs149007767	T	C	0.026584	0.002887	0.162151	3.48e-20	84.7905
basophil cell count || id:ieu-b-29	rs1537061	C	T	-0.025079	0.003425	0.098713	2.55e-13	53.6166
basophil cell count || id:ieu-b-29	rs1539174	G	C	0.046398	0.00241	0.237332	1.51e-82	370.65
basophil cell count || id:ieu-b-29	rs1598207	G	A	0.020189	0.002229	0.302655	1.41e-19	82.0369
basophil cell count || id:ieu-b-29	rs1633768	T	C	-0.016647	0.002317	0.275307	7.02e-13	51.6202
basophil cell count || id:ieu-b-29	rs1669340	T	G	-0.033996	0.002785	0.839194	3.09e-34	149.007
basophil cell count || id:ieu-b-29	rs16923637	T	G	0.014168	0.002274	0.286039	4.79e-10	38.8183
basophil cell count || id:ieu-b-29	rs16928084	G	A	-0.027734	0.003242	0.11345	1.24e-17	73.1811
basophil cell count || id:ieu-b-29	rs16989483	C	T	-0.021088	0.002287	0.274125	3.15e-20	85.0234
basophil cell count || id:ieu-b-29	rs17613339	T	C	-0.016822	0.003077	0.128384	4.71e-08	29.8882
basophil cell count || id:ieu-b-29	rs17625587	A	G	0.01499	0.002328	0.263625	1.25e-10	41.4608
basophil cell count || id:ieu-b-29	rs17758695	T	C	-0.124742	0.006145	0.029551	1.47e-91	412.08
basophil cell count || id:ieu-b-29	rs17860282	T	C	0.104693	0.009859	0.011189	2.62e-26	112.764
basophil cell count || id:ieu-b-29	rs1804999	G	A	0.011333	0.002053	0.505883	3.48e-08	30.4728
basophil cell count || id:ieu-b-29	rs182090955	A	G	-0.087651	0.010695	0.009832	2.62e-16	67.1664
basophil cell count || id:ieu-b-29	rs2028900	T	C	-0.01396	0.002059	0.449306	1.25e-11	45.9683
basophil cell count || id:ieu-b-29	rs2070596	A	T	0.022675	0.002529	0.211403	3.3e-19	80.3891
basophil cell count || id:ieu-b-29	rs2074585	A	G	-0.030894	0.00205	0.514859	2.71e-51	227.112
basophil cell count || id:ieu-b-29	rs2089979	G	A	-0.013908	0.002084	0.415685	2.59e-11	44.5383
basophil cell count || id:ieu-b-29	rs2118140	G	A	0.018347	0.002052	0.528383	4.03e-19	79.9421
basophil cell count || id:ieu-b-29	rs2229092	C	A	0.025697	0.004247	0.062139	1.48e-09	36.6101
basophil cell count || id:ieu-b-29	rs2239635	C	G	0.034388	0.002255	0.70425	1.89e-52	232.552
basophil cell count || id:ieu-b-29	rs2271352	C	G	0.042265	0.00247	0.225593	1.44e-65	292.798
basophil cell count || id:ieu-b-29	rs2273770	T	C	0.011659	0.002124	0.398729	4.16e-08	30.131
basophil cell count || id:ieu-b-29	rs2276066	G	A	0.013903	0.002145	0.648326	9.38e-11	42.0109
basophil cell count || id:ieu-b-29	rs2282986	C	T	-0.088653	0.007728	0.018065	1.98e-30	131.599
basophil cell count || id:ieu-b-29	rs2286599	A	G	0.023189	0.003001	0.141728	1.15e-14	59.7079
basophil cell count || id:ieu-b-29	rs2289511	A	G	-0.016386	0.002078	0.582293	3.3e-15	62.1806
basophil cell count || id:ieu-b-29	rs2294199	C	T	-0.016318	0.00205	0.470274	1.81e-15	63.3616
basophil cell count || id:ieu-b-29	rs2298989	C	T	-0.011597	0.002083	0.425369	2.65e-08	30.9965
basophil cell count || id:ieu-b-29	rs2524079	A	G	0.031209	0.002077	0.419059	5.46e-51	225.781
basophil cell count || id:ieu-b-29	rs2594836	A	G	-0.017777	0.002319	0.722276	1.87e-14	58.7646
basophil cell count || id:ieu-b-29	rs2606724	A	G	0.015734	0.002124	0.453028	1.33e-13	54.8743
basophil cell count || id:ieu-b-29	rs2607278	T	C	0.022731	0.002225	0.306108	1.79e-24	104.37
basophil cell count || id:ieu-b-29	rs2738104	A	G	0.018357	0.00218	0.67231	4.01e-17	70.9072
basophil cell count || id:ieu-b-29	rs2805921	A	G	0.012974	0.002377	0.247972	4.92e-08	29.7913
basophil cell count || id:ieu-b-29	rs2811708	T	G	-0.017265	0.00233	0.266088	1.32e-13	54.9062
basophil cell count || id:ieu-b-29	rs2834670	G	A	0.028259	0.003218	0.17203	1.69e-18	77.1155
basophil cell count || id:ieu-b-29	rs2836241	C	T	0.013945	0.002086	0.404821	2.37e-11	44.6898
basophil cell count || id:ieu-b-29	rs28364390	A	T	0.020338	0.003019	0.132089	1.69e-11	45.3827
basophil cell count || id:ieu-b-29	rs2860773	T	G	0.019124	0.002085	0.407715	5.03e-20	84.1289
basophil cell count || id:ieu-b-29	rs28647824	A	C	-0.017508	0.002312	0.267348	3.84e-14	57.3452
basophil cell count || id:ieu-b-29	rs2959356	G	A	0.014017	0.002241	0.298096	4.14e-10	39.1225
basophil cell count || id:ieu-b-29	rs2967595	T	C	-0.026046	0.00277	0.167857	5.59e-21	88.4143
basophil cell count || id:ieu-b-29	rs2977799	G	A	0.027476	0.002057	0.50924	1.17e-40	178.418
basophil cell count || id:ieu-b-29	rs2998286	C	T	0.020883	0.002443	0.769831	1.31e-17	73.07
basophil cell count || id:ieu-b-29	rs3071	C	A	-0.01635	0.002239	0.298273	2.95e-13	53.3246
basophil cell count || id:ieu-b-29	rs310631	A	C	0.012281	0.002091	0.411889	4.42e-09	34.4953
basophil cell count || id:ieu-b-29	rs3181077	T	C	-0.037064	0.00228	0.718492	2.23e-59	264.262
basophil cell count || id:ieu-b-29	rs3184504	C	T	-0.02822	0.002051	0.518576	5.08e-43	189.314
basophil cell count || id:ieu-b-29	rs34097845	T	C	0.043291	0.004593	0.056678	4.58e-21	88.8387
basophil cell count || id:ieu-b-29	rs34158728	A	G	0.094813	0.006172	0.028263	3.24e-53	235.985
basophil cell count || id:ieu-b-29	rs34288539	T	C	-0.015157	0.002317	0.273948	6.34e-11	42.7932
basophil cell count || id:ieu-b-29	rs34377578	C	A	0.013372	0.002363	0.251754	1.56e-08	32.0232
basophil cell count || id:ieu-b-29	rs34500	A	G	-0.026288	0.003721	0.084024	1.67e-12	49.9109
basophil cell count || id:ieu-b-29	rs34638654	C	G	0.012153	0.002151	0.354416	1.66e-08	31.9217
basophil cell count || id:ieu-b-29	rs34780507	G	A	0.03512	0.004154	0.065683	2.96e-17	71.4786
basophil cell count || id:ieu-b-29	rs34850939	A	G	0.013806	0.002243	0.349046	7.75e-10	37.8859
basophil cell count || id:ieu-b-29	rs35045014	A	C	-0.011383	0.002069	0.455669	3.87e-08	30.2686
basophil cell count || id:ieu-b-29	rs357613	A	G	-0.01519	0.002179	0.507364	3.26e-12	48.5961
basophil cell count || id:ieu-b-29	rs3731332	T	C	-0.103985	0.007064	0.022182	5.36e-49	216.691
basophil cell count || id:ieu-b-29	rs377763	A	C	-0.027298	0.002499	0.214238	9.38e-28	119.324
basophil cell count || id:ieu-b-29	rs3781452	T	C	0.019847	0.002131	0.632095	1.34e-20	86.7407
basophil cell count || id:ieu-b-29	rs3892360	G	C	0.043053	0.005941	0.306641	4.46e-13	52.5155
basophil cell count || id:ieu-b-29	rs4060971	T	C	-0.02066	0.002069	0.551092	1.85e-23	99.7102
basophil cell count || id:ieu-b-29	rs42030	A	G	0.030212	0.003869	0.076053	6.09e-15	60.9764
basophil cell count || id:ieu-b-29	rs4324460	G	T	0.024167	0.002509	0.218923	6.15e-22	92.7778
basophil cell count || id:ieu-b-29	rs4475963	G	T	-0.013524	0.002127	0.370213	2.11e-10	40.4274
basophil cell count || id:ieu-b-29	rs45577137	G	A	-0.045322	0.005335	0.045208	2.08e-17	72.1688
basophil cell count || id:ieu-b-29	rs4602187	T	C	0.014094	0.002227	0.683135	2.53e-10	40.0524
basophil cell count || id:ieu-b-29	rs4705908	A	G	-0.01166	0.002089	0.419818	2.43e-08	31.1545
basophil cell count || id:ieu-b-29	rs4763817	T	C	0.013462	0.002359	0.738634	1.18e-08	32.5659
basophil cell count || id:ieu-b-29	rs4876400	G	A	-0.017086	0.002111	0.626316	6e-16	65.5095
basophil cell count || id:ieu-b-29	rs4911102	T	C	-0.021694	0.00244	0.234267	6.46e-19	79.0496
basophil cell count || id:ieu-b-29	rs4912807	C	G	0.012874	0.002107	0.617494	1.02e-09	37.3334
basophil cell count || id:ieu-b-29	rs4941839	A	G	-0.013376	0.002291	0.714109	5.43e-09	34.0881
basophil cell count || id:ieu-b-29	rs55690609	A	G	-0.03494	0.0022	0.322693	8.93e-57	252.232
basophil cell count || id:ieu-b-29	rs56043070	A	G	-0.026025	0.003975	0.071468	6.04e-11	42.8654
basophil cell count || id:ieu-b-29	rs561102	T	C	-0.01406	0.002162	0.65494	8.12e-11	42.2921
basophil cell count || id:ieu-b-29	rs56179563	A	G	0.014617	0.002124	0.389066	6.1e-12	47.3595
basophil cell count || id:ieu-b-29	rs56388170	T	G	0.031399	0.002277	0.293002	3.34e-43	190.154
basophil cell count || id:ieu-b-29	rs56406125	T	G	-0.034946	0.002607	0.190072	6.04e-41	179.685
basophil cell count || id:ieu-b-29	rs5750494	G	T	-0.013117	0.002121	0.629062	6.46e-10	38.2461
basophil cell count || id:ieu-b-29	rs59107033	T	C	-0.013992	0.002451	0.224774	1.17e-08	32.5891
basophil cell count || id:ieu-b-29	rs602229	C	G	0.012728	0.002221	0.692937	1.03e-08	32.8415
basophil cell count || id:ieu-b-29	rs6029234	C	G	0.012547	0.002122	0.625866	3.46e-09	34.9614
basophil cell count || id:ieu-b-29	rs6045612	T	C	-0.016734	0.00233	0.26377	7.18e-13	51.5808
basophil cell count || id:ieu-b-29	rs6091176	T	C	0.01369	0.002337	0.261115	4.8e-09	34.3154
basophil cell count || id:ieu-b-29	rs6141781	T	C	0.032512	0.002901	0.147056	4.12e-29	125.601
basophil cell count || id:ieu-b-29	rs62021606	G	T	-0.03429	0.004663	0.050595	2e-13	54.0759
basophil cell count || id:ieu-b-29	rs62105478	A	G	-0.031667	0.004658	0.051684	1.09e-11	46.2184
basophil cell count || id:ieu-b-29	rs62160676	C	T	-0.016626	0.002285	0.296123	3.57e-13	52.9423
basophil cell count || id:ieu-b-29	rs6421984	C	T	0.018366	0.002068	0.514051	6.97e-19	78.873
basophil cell count || id:ieu-b-29	rs6543144	G	A	0.013669	0.002219	0.312924	7.43e-10	37.9454
basophil cell count || id:ieu-b-29	rs6557615	A	G	-0.018779	0.002208	0.681024	1.9e-17	72.3347
basophil cell count || id:ieu-b-29	rs6671847	A	G	0.01357	0.002058	0.508234	4.44e-11	43.4779
basophil cell count || id:ieu-b-29	rs67175901	T	C	0.026075	0.003356	0.108202	8.24e-15	60.3677
basophil cell count || id:ieu-b-29	rs6734238	G	A	0.012064	0.002085	0.402301	7.37e-09	33.4789
basophil cell count || id:ieu-b-29	rs6780544	A	G	-0.016363	0.00211	0.62255	9.32e-15	60.1397
basophil cell count || id:ieu-b-29	rs6927569	C	T	0.021693	0.002051	0.523015	4.22e-26	111.869
basophil cell count || id:ieu-b-29	rs695113	T	C	0.01697	0.002242	0.696269	3.93e-14	57.2918
basophil cell count || id:ieu-b-29	rs6993770	T	A	-0.018236	0.00226	0.287084	7.5e-16	65.1092
basophil cell count || id:ieu-b-29	rs7044519	G	T	0.016724	0.002799	0.16139	2.37e-09	35.7005
basophil cell count || id:ieu-b-29	rs7078507	G	A	-0.016071	0.002107	0.609239	2.54e-14	58.1777
basophil cell count || id:ieu-b-29	rs71391089	T	G	0.015904	0.002723	0.170388	5.34e-09	34.1128
basophil cell count || id:ieu-b-29	rs71562671	C	T	0.020951	0.003836	0.07867	4.84e-08	29.8299
basophil cell count || id:ieu-b-29	rs7196129	C	T	0.016801	0.002081	0.529408	7.19e-16	65.1818
basophil cell count || id:ieu-b-29	rs7250849	T	G	0.021532	0.003328	0.107192	1.01e-10	41.8603
basophil cell count || id:ieu-b-29	rs7253094	C	G	-0.015638	0.002267	0.671446	5.51e-12	47.5838
basophil cell count || id:ieu-b-29	rs72697295	C	G	-0.017529	0.002694	0.180908	8e-11	42.3369
basophil cell count || id:ieu-b-29	rs72721631	A	C	-0.019316	0.002422	0.237093	1.6e-15	63.6042
basophil cell count || id:ieu-b-29	rs72786903	T	C	-0.013947	0.002461	0.222439	1.48e-08	32.1173
basophil cell count || id:ieu-b-29	rs7285377	T	G	0.014495	0.002273	0.284156	1.86e-10	40.6666
basophil cell count || id:ieu-b-29	rs73022294	T	C	-0.057212	0.010051	0.010925	1.29e-08	32.4008
basophil cell count || id:ieu-b-29	rs73049252	A	G	-0.037196	0.004388	0.058507	2.42e-17	71.8554
basophil cell count || id:ieu-b-29	rs73078376	A	C	-0.025405	0.004578	0.055641	2.94e-08	30.7955
basophil cell count || id:ieu-b-29	rs73110111	G	A	-0.037409	0.006689	0.026813	2.29e-08	31.2773
basophil cell count || id:ieu-b-29	rs73987603	A	G	0.024035	0.002752	0.166369	2.64e-18	76.2766
basophil cell count || id:ieu-b-29	rs7420	T	C	-0.01315	0.002061	0.53772	1.81e-10	40.7095
basophil cell count || id:ieu-b-29	rs742631	T	C	-0.01662	0.002297	0.28374	4.83e-13	52.3528
basophil cell count || id:ieu-b-29	rs74472890	C	T	0.102642	0.004745	0.04944	1.02e-103	467.927
basophil cell count || id:ieu-b-29	rs74524365	T	A	0.022709	0.004011	0.070312	1.54e-08	32.0546
basophil cell count || id:ieu-b-29	rs74535412	A	G	0.038458	0.005749	0.034635	2.31e-11	44.7496
basophil cell count || id:ieu-b-29	rs748113	C	T	-0.011699	0.002089	0.436133	2.19e-08	31.3632
basophil cell count || id:ieu-b-29	rs7503461	T	C	-0.01342	0.002193	0.318513	9.6e-10	37.4479
basophil cell count || id:ieu-b-29	rs75084335	G	C	0.028439	0.004091	0.069244	3.75e-12	48.3248
basophil cell count || id:ieu-b-29	rs7515985	G	A	0.013605	0.002078	0.415798	6.05e-11	42.8653
basophil cell count || id:ieu-b-29	rs7573465	T	G	0.015498	0.002064	0.556148	6.26e-14	56.3809
basophil cell count || id:ieu-b-29	rs7613595	C	A	-0.036371	0.002483	0.217603	1.55e-48	214.564
basophil cell count || id:ieu-b-29	rs76427287	C	T	-0.028841	0.002472	0.254032	2.07e-31	136.121
basophil cell count || id:ieu-b-29	rs76428106	C	T	0.081896	0.009385	0.013391	2.78e-18	76.1477
basophil cell count || id:ieu-b-29	rs7684939	A	G	-0.011854	0.002048	0.488692	7.35e-09	33.5019
basophil cell count || id:ieu-b-29	rs7832357	G	A	-0.015431	0.002158	0.342269	8.9e-13	51.1311
basophil cell count || id:ieu-b-29	rs78744187	T	C	-0.130213	0.003757	0.081739	1e-200	1201.23
basophil cell count || id:ieu-b-29	rs79140637	A	G	-0.027476	0.004583	0.054158	2.09e-09	35.9424
basophil cell count || id:ieu-b-29	rs80194822	G	A	0.060817	0.010479	0.010834	6.66e-09	33.683
basophil cell count || id:ieu-b-29	rs8113682	G	T	-0.021612	0.002364	0.747423	6.41e-20	83.5786
basophil cell count || id:ieu-b-29	rs8178414	T	C	0.073906	0.00909	0.012939	4.48e-16	66.1046
basophil cell count || id:ieu-b-29	rs875740	A	C	-0.017944	0.002172	0.665329	1.52e-16	68.2525
basophil cell count || id:ieu-b-29	rs905670	A	G	-0.014307	0.002142	0.350304	2.49e-11	44.6127
basophil cell count || id:ieu-b-29	rs915125	T	C	-0.029254	0.002288	0.281093	2.18e-37	163.478
basophil cell count || id:ieu-b-29	rs9376098	A	T	0.023167	0.002147	0.349186	4.15e-27	116.433
basophil cell count || id:ieu-b-29	rs9819371	T	C	-0.0301	0.00419	0.064572	7.05e-13	51.6066
basophil cell count || id:ieu-b-29	rs9928015	T	G	-0.014985	0.002233	0.302009	2.01e-11	45.0335
white blood cell count || id:ieu-b-30	rs10006495	G	T	-0.015667	0.001959	0.353947	1.35e-15	63.9592
white blood cell count || id:ieu-b-30	rs1007938	G	A	-0.011156	0.001884	0.40493	3.26e-09	35.0635
white blood cell count || id:ieu-b-30	rs10087240	T	C	0.019951	0.001855	0.457631	6.13e-27	115.676
white blood cell count || id:ieu-b-30	rs10102877	A	G	-0.013208	0.001997	0.684662	3.91e-11	43.7439
white blood cell count || id:ieu-b-30	rs10138752	T	C	-0.040319	0.003453	0.077277	1.85e-31	136.341
white blood cell count || id:ieu-b-30	rs10146962	C	T	-0.015367	0.00197	0.338281	6.45e-15	60.8479
white blood cell count || id:ieu-b-30	rs10164769	T	C	0.027162	0.002111	0.74307	7.73e-38	165.557
white blood cell count || id:ieu-b-30	rs10203838	C	T	0.012292	0.001866	0.417873	4.66e-11	43.3932
white blood cell count || id:ieu-b-30	rs10205474	A	C	-0.012945	0.002325	0.201408	2.65e-08	30.9998
white blood cell count || id:ieu-b-30	rs1024091	T	C	0.013797	0.001848	0.557743	8.71e-14	55.7398
white blood cell count || id:ieu-b-30	rs10260281	C	G	0.013403	0.002157	0.236987	5.33e-10	38.6104
white blood cell count || id:ieu-b-30	rs1033415	G	A	0.012676	0.002046	0.650368	6.01e-10	38.3843
white blood cell count || id:ieu-b-30	rs1042725	T	C	0.010899	0.001847	0.494933	3.71e-09	34.8209
white blood cell count || id:ieu-b-30	rs1047891	A	C	-0.021105	0.001979	0.314955	1.6e-26	113.731
white blood cell count || id:ieu-b-30	rs10494783	A	G	-0.043813	0.004145	0.052086	4.43e-26	111.727
white blood cell count || id:ieu-b-30	rs10498635	T	C	-0.031169	0.002388	0.18322	6.58e-39	170.364
white blood cell count || id:ieu-b-30	rs10808139	A	G	0.017618	0.002845	0.118535	6.06e-10	38.3485
white blood cell count || id:ieu-b-30	rs10808536	A	G	0.011839	0.002018	0.295428	4.56e-09	34.4182
white blood cell count || id:ieu-b-30	rs10814191	T	C	0.011216	0.002038	0.713413	3.84e-08	30.2878
white blood cell count || id:ieu-b-30	rs10828725	T	G	-0.049726	0.001914	0.364782	1.1e-148	674.968
white blood cell count || id:ieu-b-30	rs10844682	C	T	0.025362	0.001952	0.341835	1.43e-38	168.814
white blood cell count || id:ieu-b-30	rs10864368	C	T	0.021532	0.001838	0.502821	1.15e-31	137.239
white blood cell count || id:ieu-b-30	rs10872223	T	C	0.014143	0.002394	0.18332	3.57e-09	34.9008
white blood cell count || id:ieu-b-30	rs10889574	A	G	-0.043688	0.001998	0.356606	6.64e-106	478.116
white blood cell count || id:ieu-b-30	rs10931934	C	T	0.01504	0.001882	0.600163	1.38e-15	63.864
white blood cell count || id:ieu-b-30	rs10936588	A	G	-0.014309	0.001909	0.636322	6.95e-14	56.1832
white blood cell count || id:ieu-b-30	rs10940474	T	C	-0.013374	0.001946	0.659356	6.53e-12	47.2321
white blood cell count || id:ieu-b-30	rs10980797	G	A	-0.026981	0.00184	0.487935	1.19e-48	215.021
white blood cell count || id:ieu-b-30	rs10986338	A	G	-0.016612	0.001953	0.649839	1.93e-17	72.3501
white blood cell count || id:ieu-b-30	rs11002309	T	C	0.012677	0.00195	0.340114	8.28e-11	42.2633
white blood cell count || id:ieu-b-30	rs11022177	G	C	-0.018063	0.002016	0.311138	3.43e-19	80.2784
white blood cell count || id:ieu-b-30	rs11064881	A	G	-0.032266	0.003547	0.073548	9.92e-20	82.75
white blood cell count || id:ieu-b-30	rs1109278	G	A	-0.014404	0.001932	0.483817	9.32e-14	55.5843
white blood cell count || id:ieu-b-30	rs11104881	C	T	-0.024735	0.002017	0.702031	1.59e-34	150.388
white blood cell count || id:ieu-b-30	rs11114149	T	A	-0.013653	0.001991	0.683244	7.3e-12	47.0234
white blood cell count || id:ieu-b-30	rs11159261	C	T	-0.01437	0.001851	0.534241	8.68e-15	60.2699
white blood cell count || id:ieu-b-30	rs11169302	G	T	0.018563	0.001889	0.392444	9.45e-23	96.5678
white blood cell count || id:ieu-b-30	rs11198788	C	T	0.011894	0.001855	0.430983	1.47e-10	41.1119
white blood cell count || id:ieu-b-30	rs11221394	C	T	0.016288	0.002877	0.117605	1.54e-08	32.052
white blood cell count || id:ieu-b-30	rs112282032	T	C	-0.01779	0.002073	0.271206	9.93e-18	73.6467
white blood cell count || id:ieu-b-30	rs11242109	T	G	-0.033069	0.001842	0.477227	5.08e-72	322.302
white blood cell count || id:ieu-b-30	rs11250076	G	A	0.021379	0.001867	0.574673	2.44e-30	131.125
white blood cell count || id:ieu-b-30	rs11252331	G	T	0.016749	0.00249	0.836619	1.8e-11	45.2459
white blood cell count || id:ieu-b-30	rs112750178	C	T	0.015327	0.002179	0.23854	2.06e-12	49.4766
white blood cell count || id:ieu-b-30	rs112880875	A	G	0.025752	0.003204	0.090039	9.68e-16	64.6007
white blood cell count || id:ieu-b-30	rs113473633	G	A	-0.050832	0.006222	0.025546	3.24e-16	66.7443
white blood cell count || id:ieu-b-30	rs113519804	A	C	-0.032444	0.005656	0.028736	9.92e-09	32.9041
white blood cell count || id:ieu-b-30	rs114050631	T	C	-0.138239	0.00975	0.011062	1.38e-45	201.026
white blood cell count || id:ieu-b-30	rs114427331	G	C	-0.036288	0.004834	0.03761	6.36e-14	56.3524
white blood cell count || id:ieu-b-30	rs115433278	A	G	-0.024206	0.004232	0.053082	1.09e-08	32.7156
white blood cell count || id:ieu-b-30	rs11644125	T	C	-0.017778	0.001893	0.59737	6.36e-21	88.1992
white blood cell count || id:ieu-b-30	rs11669443	A	G	0.013882	0.002267	0.236724	9.5e-10	37.4974
white blood cell count || id:ieu-b-30	rs11688303	T	C	0.021084	0.002892	0.120295	3.19e-13	53.1508
white blood cell count || id:ieu-b-30	rs11723621	G	A	-0.029079	0.002022	0.29001	7.57e-47	206.822
white blood cell count || id:ieu-b-30	rs11735662	T	C	0.052247	0.005162	0.033197	4.74e-24	102.444
white blood cell count || id:ieu-b-30	rs11744663	A	G	-0.018732	0.002351	0.190499	1.72e-15	63.4838
white blood cell count || id:ieu-b-30	rs117556162	A	G	0.027237	0.004058	0.056886	1.99e-11	45.05
white blood cell count || id:ieu-b-30	rs11854390	T	C	0.013665	0.00186	0.562198	2.13e-13	53.9751
white blood cell count || id:ieu-b-30	rs11874453	A	G	-0.011551	0.001904	0.532635	1.36e-09	36.8049
white blood cell count || id:ieu-b-30	rs11927257	T	C	-0.012877	0.002042	0.282198	2.97e-10	39.7666
white blood cell count || id:ieu-b-30	rs11965885	T	G	-0.01534	0.001892	0.58175	5.41e-16	65.7368
white blood cell count || id:ieu-b-30	rs12138789	C	T	-0.014617	0.00218	0.237746	2.08e-11	44.9576
white blood cell count || id:ieu-b-30	rs12142474	G	A	-0.021647	0.003435	0.086122	3.05e-10	39.7138
white blood cell count || id:ieu-b-30	rs12157427	A	G	-0.021248	0.003755	0.064431	1.56e-08	32.0196
white blood cell count || id:ieu-b-30	rs12203592	T	C	0.022394	0.002349	0.210255	1.61e-21	90.8861
white blood cell count || id:ieu-b-30	rs12214269	A	G	0.018185	0.001839	0.545937	5.06e-23	97.783
white blood cell count || id:ieu-b-30	rs12216862	T	C	0.011449	0.002032	0.290091	1.81e-08	31.7459
white blood cell count || id:ieu-b-30	rs1228024	A	C	0.025191	0.001944	0.661308	2.32e-38	167.918
white blood cell count || id:ieu-b-30	rs12376511	C	T	-0.034202	0.002489	0.164417	6.16e-43	188.822
white blood cell count || id:ieu-b-30	rs12429714	T	C	-0.011129	0.001864	0.424441	2.45e-09	35.6468
white blood cell count || id:ieu-b-30	rs1245035	A	C	0.014435	0.001914	0.627427	4.79e-14	56.8787
white blood cell count || id:ieu-b-30	rs12502008	T	G	0.011097	0.001947	0.361382	1.24e-08	32.4847
white blood cell count || id:ieu-b-30	rs1250215	C	G	0.011698	0.001917	0.64108	1.08e-09	37.2374
white blood cell count || id:ieu-b-30	rs12540307	T	C	-0.038684	0.004464	0.048819	4.76e-18	75.0956
white blood cell count || id:ieu-b-30	rs12550612	A	G	-0.032751	0.00242	0.821328	1.09e-41	183.155
white blood cell count || id:ieu-b-30	rs12566440	G	A	-0.014772	0.001903	0.364982	8.79e-15	60.2561
white blood cell count || id:ieu-b-30	rs1260326	C	T	-0.032863	0.001875	0.601256	9.83e-69	307.193
white blood cell count || id:ieu-b-30	rs12630592	T	G	-0.012328	0.001992	0.3731	6.27e-10	38.3007
white blood cell count || id:ieu-b-30	rs12683699	G	A	0.021786	0.002517	0.160286	5.16e-18	74.9184
white blood cell count || id:ieu-b-30	rs12716647	C	G	0.012379	0.001918	0.637508	1.12e-10	41.6557
white blood cell count || id:ieu-b-30	rs12784071	T	C	0.018141	0.002233	0.222099	4.79e-16	66.0002
white blood cell count || id:ieu-b-30	rs12792460	G	C	0.015654	0.00207	0.271243	4.13e-14	57.1887
white blood cell count || id:ieu-b-30	rs1285254	C	T	-0.012308	0.002252	0.775119	4.7e-08	29.8702
white blood cell count || id:ieu-b-30	rs1285886	A	G	0.026498	0.002326	0.196802	5.1e-30	129.78
white blood cell count || id:ieu-b-30	rs12905862	A	G	0.011091	0.001979	0.316261	2.15e-08	31.4087
white blood cell count || id:ieu-b-30	rs12929950	A	G	-0.030161	0.003616	0.077395	7.83e-17	69.572
white blood cell count || id:ieu-b-30	rs12936529	T	C	-0.025157	0.001845	0.478786	2.74e-42	185.92
white blood cell count || id:ieu-b-30	rs12956324	A	C	0.013776	0.001875	0.402959	2.1e-13	53.9813
white blood cell count || id:ieu-b-30	rs12997100	C	T	0.02676	0.00359	0.070514	9.38e-14	55.5627
white blood cell count || id:ieu-b-30	rs12999905	A	G	0.025242	0.004067	0.061608	5.58e-10	38.5211
white blood cell count || id:ieu-b-30	rs13132853	G	A	0.020133	0.00193	0.355109	1.88e-25	108.818
white blood cell count || id:ieu-b-30	rs13149209	C	T	-0.014688	0.002228	0.217886	4.5e-11	43.4605
white blood cell count || id:ieu-b-30	rs13180726	A	G	-0.02131	0.002441	0.825591	2.71e-18	76.2134
white blood cell count || id:ieu-b-30	rs1322599	T	C	-0.030663	0.002456	0.174313	9.97e-36	155.874
white blood cell count || id:ieu-b-30	rs13237635	C	T	-0.010408	0.00186	0.565316	2.24e-08	31.3118
white blood cell count || id:ieu-b-30	rs13248936	G	A	0.013094	0.001841	0.498342	1.17e-12	50.5868
white blood cell count || id:ieu-b-30	rs13291664	G	A	0.026196	0.002363	0.186933	1.57e-28	122.897
white blood cell count || id:ieu-b-30	rs1366045	C	T	-0.024654	0.001886	0.384323	5.44e-39	170.88
white blood cell count || id:ieu-b-30	rs1371045	C	T	-0.014328	0.002114	0.744485	1.26e-11	45.9368
white blood cell count || id:ieu-b-30	rs1371794	C	A	-0.063244	0.001899	0.622486	1e-200	1109.15
white blood cell count || id:ieu-b-30	rs138028125	G	C	0.054052	0.005559	0.03427	2.54e-22	94.5432
white blood cell count || id:ieu-b-30	rs1383265	C	T	0.019199	0.002409	0.17909	1.68e-15	63.5161
white blood cell count || id:ieu-b-30	rs139369470	C	T	0.025273	0.004383	0.047983	8.34e-09	33.2484
white blood cell count || id:ieu-b-30	rs140311179	G	C	-0.025605	0.004196	0.051183	1.08e-09	37.2373
white blood cell count || id:ieu-b-30	rs144317085	T	A	0.049756	0.005126	0.034356	3e-22	94.218
white blood cell count || id:ieu-b-30	rs145209947	A	C	-0.075356	0.008651	0.01404	3.19e-18	75.8758
white blood cell count || id:ieu-b-30	rs146207734	T	A	-0.054274	0.008237	0.017496	4.58e-11	43.4156
white blood cell count || id:ieu-b-30	rs1468102	G	C	0.014895	0.002	0.306335	9.95e-14	55.4653
white blood cell count || id:ieu-b-30	rs1474419	C	T	0.018298	0.001886	0.579762	3.11e-22	94.1291
white blood cell count || id:ieu-b-30	rs1476081	T	G	0.011441	0.00208	0.294671	3.85e-08	30.2553
white blood cell count || id:ieu-b-30	rs148713124	T	G	0.096379	0.010089	0.008951	1.35e-21	91.2575
white blood cell count || id:ieu-b-30	rs150649461	C	G	0.0679	0.007944	0.015183	1.33e-17	73.0569
white blood cell count || id:ieu-b-30	rs1506609	G	A	0.021031	0.002326	0.799464	1.61e-19	81.7524
white blood cell count || id:ieu-b-30	rs150861794	T	C	-0.065191	0.007096	0.020249	4.31e-20	84.4011
white blood cell count || id:ieu-b-30	rs1611236	A	G	-0.035855	0.001971	0.322501	7.26e-74	330.922
white blood cell count || id:ieu-b-30	rs1621453	G	A	0.010499	0.00186	0.56322	1.71e-08	31.8618
white blood cell count || id:ieu-b-30	rs16850073	T	C	0.042606	0.001922	0.374415	8.77e-109	491.4
white blood cell count || id:ieu-b-30	rs16964983	C	T	0.021856	0.002434	0.172918	2.89e-19	80.6307
white blood cell count || id:ieu-b-30	rs17011726	G	C	-0.023627	0.002187	0.232584	3.58e-27	116.713
white blood cell count || id:ieu-b-30	rs17026212	G	T	-0.014719	0.001834	0.513548	1.06e-15	64.4107
white blood cell count || id:ieu-b-30	rs17041439	C	A	0.037876	0.003999	0.056554	2.96e-21	89.7068
white blood cell count || id:ieu-b-30	rs17138597	A	G	-0.013276	0.002333	0.194778	1.3e-08	32.3821
white blood cell count || id:ieu-b-30	rs17209630	A	G	0.014259	0.002045	0.281259	3.25e-12	48.6174
white blood cell count || id:ieu-b-30	rs17232826	T	C	-0.021831	0.003087	0.10177	1.6e-12	50.012
white blood cell count || id:ieu-b-30	rs17270882	C	G	0.030784	0.002158	0.239086	4.07e-46	203.492
white blood cell count || id:ieu-b-30	rs1738074	C	T	-0.020403	0.001853	0.567796	3.74e-28	121.238
white blood cell count || id:ieu-b-30	rs174548	G	C	-0.024925	0.001991	0.313935	6.38e-36	156.721
white blood cell count || id:ieu-b-30	rs175714	C	T	0.010451	0.001877	0.577258	2.64e-08	31.0018
white blood cell count || id:ieu-b-30	rs17660636	G	A	0.011343	0.001935	0.357796	4.67e-09	34.3632
white blood cell count || id:ieu-b-30	rs17758695	T	C	-0.055946	0.005728	0.028609	1.67e-22	95.3964
white blood cell count || id:ieu-b-30	rs1779809	T	C	0.014395	0.001944	0.333689	1.36e-13	54.8316
white blood cell count || id:ieu-b-30	rs180941	A	G	-0.016866	0.001919	0.625014	1.63e-18	77.2457
white blood cell count || id:ieu-b-30	rs182090955	A	G	-0.075776	0.009684	0.009784	5.33e-15	61.2285
white blood cell count || id:ieu-b-30	rs1822534	G	A	-0.025822	0.001882	0.394237	8.29e-43	188.252
white blood cell count || id:ieu-b-30	rs1885474	G	T	-0.021583	0.003031	0.102894	1.11e-12	50.7051
white blood cell count || id:ieu-b-30	rs1886654	C	T	-0.057486	0.002959	0.892184	5.08e-84	377.428
white blood cell count || id:ieu-b-30	rs1887428	C	G	-0.014956	0.00193	0.625091	9.58e-15	60.0505
white blood cell count || id:ieu-b-30	rs1891033	C	T	0.015029	0.002482	0.16941	1.44e-09	36.6654
white blood cell count || id:ieu-b-30	rs1895994	A	G	-0.012955	0.001964	0.32446	4.35e-11	43.5103
white blood cell count || id:ieu-b-30	rs1933295	G	A	-0.015546	0.002311	0.776835	1.81e-11	45.252
white blood cell count || id:ieu-b-30	rs1947897	C	G	-0.014361	0.001947	0.336356	1.71e-13	54.4048
white blood cell count || id:ieu-b-30	rs2012011	A	G	-0.025502	0.002683	0.136123	2.15e-21	90.3456
white blood cell count || id:ieu-b-30	rs2038700	C	T	0.034424	0.00189	0.394624	4.61e-74	331.741
white blood cell count || id:ieu-b-30	rs2062250	A	G	0.050625	0.003905	0.938363	2.12e-38	168.069
white blood cell count || id:ieu-b-30	rs2068330	G	C	0.018714	0.001927	0.360551	2.87e-22	94.3126
white blood cell count || id:ieu-b-30	rs2076211	T	C	-0.018018	0.002546	0.158474	1.53e-12	50.0837
white blood cell count || id:ieu-b-30	rs2082382	A	G	-0.017857	0.00186	0.55412	8.67e-22	92.1703
white blood cell count || id:ieu-b-30	rs2084312	T	C	0.028894	0.002311	0.800412	7.67e-36	156.32
white blood cell count || id:ieu-b-30	rs2091084	C	T	0.01735	0.001951	0.653201	6.25e-19	79.0832
white blood cell count || id:ieu-b-30	rs2104415	A	G	-0.012373	0.002061	0.676227	1.99e-09	36.0408
white blood cell count || id:ieu-b-30	rs2148537	A	G	0.017567	0.002475	0.166266	1.31e-12	50.3784
white blood cell count || id:ieu-b-30	rs2180369	C	T	0.02298	0.003071	0.110762	7.65e-14	55.9939
white blood cell count || id:ieu-b-30	rs218264	T	A	0.025769	0.002141	0.250868	2.52e-33	144.864
white blood cell count || id:ieu-b-30	rs2194067	T	C	0.012618	0.001886	0.415502	2.31e-11	44.7608
white blood cell count || id:ieu-b-30	rs2259855	C	T	-0.023612	0.001849	0.52533	2.66e-37	163.077
white blood cell count || id:ieu-b-30	rs2260850	G	T	0.023885	0.002116	0.280997	1.68e-29	127.415
white blood cell count || id:ieu-b-30	rs2282677	C	T	0.01138	0.001929	0.405364	3.79e-09	34.8033
white blood cell count || id:ieu-b-30	rs2282986	C	T	-0.124348	0.006855	0.018529	1.8e-73	329.051
white blood cell count || id:ieu-b-30	rs2284837	G	A	0.01378	0.002231	0.220169	6.76e-10	38.1504
white blood cell count || id:ieu-b-30	rs2286599	A	G	0.03864	0.00279	0.141477	1.43e-43	191.808
white blood cell count || id:ieu-b-30	rs2290669	C	A	-0.047616	0.002308	0.786444	1.52e-94	425.632
white blood cell count || id:ieu-b-30	rs2298695	C	A	-0.015731	0.001881	0.396473	6.51e-17	69.9415
white blood cell count || id:ieu-b-30	rs2305980	A	T	0.013867	0.002123	0.255073	6.67e-11	42.6643
white blood cell count || id:ieu-b-30	rs2312675	C	T	-0.017557	0.002242	0.211587	5.11e-15	61.3238
white blood cell count || id:ieu-b-30	rs2314339	T	C	0.027194	0.002851	0.124894	1.52e-21	90.9812
white blood cell count || id:ieu-b-30	rs2327028	T	C	-0.013484	0.001851	0.475724	3.36e-13	53.067
white blood cell count || id:ieu-b-30	rs2328667	G	A	0.012282	0.001866	0.561405	4.85e-11	43.3226
white blood cell count || id:ieu-b-30	rs2358581	G	T	-0.028224	0.002196	0.73286	9.36e-38	165.186
white blood cell count || id:ieu-b-30	rs2371108	T	G	0.019217	0.001891	0.388965	3.11e-24	103.273
white blood cell count || id:ieu-b-30	rs2394990	A	C	-0.020322	0.001892	0.632626	7.1e-27	115.369
white blood cell count || id:ieu-b-30	rs2412771	C	T	-0.018201	0.001883	0.416739	4.42e-22	93.4308
white blood cell count || id:ieu-b-30	rs2427599	T	C	0.055692	0.009529	0.010727	5.21e-09	34.1579
white blood cell count || id:ieu-b-30	rs2428608	T	C	-0.011309	0.001852	0.56284	1.05e-09	37.2878
white blood cell count || id:ieu-b-30	rs2432142	A	G	0.012676	0.001864	0.433689	1.09e-11	46.2458
white blood cell count || id:ieu-b-30	rs2439963	G	A	-0.01238	0.002091	0.736551	3.29e-09	35.0536
white blood cell count || id:ieu-b-30	rs2469147	G	A	-0.015295	0.002536	0.157884	1.67e-09	36.3748
white blood cell count || id:ieu-b-30	rs247826	T	C	0.033815	0.002233	0.220606	9.59e-52	229.32
white blood cell count || id:ieu-b-30	rs2506699	G	A	0.01427	0.001892	0.483895	4.87e-14	56.886
white blood cell count || id:ieu-b-30	rs2561758	G	A	-0.03629	0.00208	0.723119	4.2e-68	304.402
white blood cell count || id:ieu-b-30	rs257063	T	C	-0.013818	0.0021	0.740602	4.91e-11	43.2964
white blood cell count || id:ieu-b-30	rs2615061	A	G	-0.027637	0.002854	0.117457	3.82e-22	93.7721
white blood cell count || id:ieu-b-30	rs2665405	A	G	0.035373	0.001844	0.547743	5.63e-82	367.978
white blood cell count || id:ieu-b-30	rs2710804	C	T	0.020606	0.001897	0.375925	1.92e-27	117.992
white blood cell count || id:ieu-b-30	rs2713573	T	C	0.024566	0.001984	0.689211	3.46e-35	153.315
white blood cell count || id:ieu-b-30	rs2729707	G	A	-0.030932	0.002446	0.830063	1.28e-36	159.92
white blood cell count || id:ieu-b-30	rs2790122	C	T	0.013402	0.002029	0.712432	4.08e-11	43.629
white blood cell count || id:ieu-b-30	rs284317	G	A	0.017425	0.001945	0.497553	3.52e-19	80.2613
white blood cell count || id:ieu-b-30	rs28530750	A	G	0.055643	0.004613	0.043032	1.83e-33	145.497
white blood cell count || id:ieu-b-30	rs2853951	T	C	0.077234	0.001878	0.599507	1e-200	1691.32
white blood cell count || id:ieu-b-30	rs28571765	C	T	-0.02207	0.00237	0.206778	1.32e-20	86.7177
white blood cell count || id:ieu-b-30	rs28574812	G	A	-0.016041	0.002537	0.15791	2.66e-10	39.9781
white blood cell count || id:ieu-b-30	rs28576226	A	G	0.031285	0.002853	0.122129	6.14e-28	120.245
white blood cell count || id:ieu-b-30	rs2857633	C	T	-0.013283	0.002098	0.727142	2.52e-10	40.085
white blood cell count || id:ieu-b-30	rs28588746	G	A	-0.010471	0.001899	0.377846	3.61e-08	30.4037
white blood cell count || id:ieu-b-30	rs2875974	A	G	0.021365	0.001904	0.373406	3.54e-29	125.913
white blood cell count || id:ieu-b-30	rs2904270	A	G	-0.015318	0.001844	0.517092	1.03e-16	69.0053
white blood cell count || id:ieu-b-30	rs2935104	G	A	0.01955	0.003311	0.906903	3.62e-09	34.8638
white blood cell count || id:ieu-b-30	rs2943650	T	C	0.01116	0.00192	0.644643	6.36e-09	33.7852
white blood cell count || id:ieu-b-30	rs2993986	T	C	0.030146	0.00219	0.774092	4.75e-43	189.483
white blood cell count || id:ieu-b-30	rs301817	A	C	-0.015878	0.001868	0.582111	2.02e-17	72.25
white blood cell count || id:ieu-b-30	rs303753	A	G	-0.019587	0.00196	0.34473	1.78e-23	99.8674
white blood cell count || id:ieu-b-30	rs309190	C	T	-0.030461	0.003167	0.893852	7.05e-22	92.5107
white blood cell count || id:ieu-b-30	rs3184504	C	T	-0.067191	0.001836	0.517084	1e-200	1339.3
white blood cell count || id:ieu-b-30	rs342294	C	T	-0.017407	0.001848	0.455851	4.9e-21	88.7246
white blood cell count || id:ieu-b-30	rs34298354	T	C	-0.024205	0.002801	0.123549	5.9e-18	74.6765
white blood cell count || id:ieu-b-30	rs34332006	T	C	-0.010695	0.001888	0.389704	1.52e-08	32.0891
white blood cell count || id:ieu-b-30	rs34505104	G	A	-0.02041	0.002056	0.304866	3.36e-23	98.5462
white blood cell count || id:ieu-b-30	rs34562738	A	G	0.018655	0.002195	0.77203	1.99e-17	72.2306
white blood cell count || id:ieu-b-30	rs34599082	T	C	-0.151481	0.008129	0.013363	1.93e-77	347.25
white blood cell count || id:ieu-b-30	rs34952318	A	G	-0.033097	0.004378	0.050283	4.24e-14	57.1513
white blood cell count || id:ieu-b-30	rs35111447	T	C	-0.017887	0.003105	0.098264	8.56e-09	33.1858
white blood cell count || id:ieu-b-30	rs35112940	A	G	-0.025968	0.002241	0.215982	5.21e-31	134.274
white blood cell count || id:ieu-b-30	rs35571080	C	T	0.024903	0.002243	0.212693	1.32e-28	123.266
white blood cell count || id:ieu-b-30	rs35592432	C	G	0.039902	0.00608	0.027242	5.47e-11	43.0707
white blood cell count || id:ieu-b-30	rs35592645	A	C	0.017479	0.00213	0.248719	2.38e-16	67.3401
white blood cell count || id:ieu-b-30	rs35713889	T	C	0.028328	0.004568	0.043464	5.79e-10	38.4574
white blood cell count || id:ieu-b-30	rs35734242	C	T	0.02176	0.001948	0.427987	6.3e-29	124.779
white blood cell count || id:ieu-b-30	rs35755865	T	C	-0.041492	0.005077	0.034195	3.18e-16	66.7905
white blood cell count || id:ieu-b-30	rs3731332	T	C	-0.121199	0.00624	0.023234	5.53e-84	377.25
white blood cell count || id:ieu-b-30	rs3732378	A	G	0.020274	0.00243	0.172487	7.7e-17	69.6092
white blood cell count || id:ieu-b-30	rs3735485	G	A	0.041036	0.00257	0.844672	2.34e-57	254.955
white blood cell count || id:ieu-b-30	rs3747869	C	A	0.038842	0.00322	0.900449	1.79e-33	145.51
white blood cell count || id:ieu-b-30	rs3752562	A	G	0.013547	0.002209	0.774844	8.97e-10	37.6093
white blood cell count || id:ieu-b-30	rs3754224	C	T	-0.014577	0.002103	0.270936	4.3e-12	48.0461
white blood cell count || id:ieu-b-30	rs3773312	A	G	0.017874	0.00285	0.134067	3.67e-10	39.3327
white blood cell count || id:ieu-b-30	rs3781454	A	G	0.025211	0.002007	0.676766	3.68e-36	157.792
white blood cell count || id:ieu-b-30	rs3793537	C	G	0.019834	0.002029	0.290389	1.53e-22	95.5557
white blood cell count || id:ieu-b-30	rs3795503	T	C	-0.015409	0.00201	0.314627	1.83e-14	58.7701
white blood cell count || id:ieu-b-30	rs3812849	C	A	0.01961	0.002086	0.266532	5.85e-21	88.3744
white blood cell count || id:ieu-b-30	rs3847147	A	G	-0.011891	0.002003	0.306976	2.99e-09	35.2432
white blood cell count || id:ieu-b-30	rs3857488	G	A	-0.015962	0.001847	0.527618	5.95e-18	74.6863
white blood cell count || id:ieu-b-30	rs38859	T	C	0.011328	0.001851	0.448861	9.71e-10	37.4536
white blood cell count || id:ieu-b-30	rs399757	C	T	0.013512	0.00199	0.382674	1.16e-11	46.1034
white blood cell count || id:ieu-b-30	rs4074672	T	C	0.018004	0.001907	0.369536	3.87e-21	89.1326
white blood cell count || id:ieu-b-30	rs41272536	G	A	-0.034443	0.004735	0.045737	3.65e-13	52.913
white blood cell count || id:ieu-b-30	rs41295055	T	C	-0.013749	0.002349	0.186956	4.95e-09	34.2591
white blood cell count || id:ieu-b-30	rs41313381	A	C	0.048456	0.005508	0.0304	1.47e-18	77.394
white blood cell count || id:ieu-b-30	rs41317014	T	C	-0.020075	0.002239	0.247562	3.25e-19	80.3902
white blood cell count || id:ieu-b-30	rs4239149	G	A	0.016302	0.001945	0.656343	5.58e-17	70.2494
white blood cell count || id:ieu-b-30	rs4276676	C	T	-0.019264	0.001849	0.469209	2.22e-25	108.547
white blood cell count || id:ieu-b-30	rs430989	G	T	-0.014189	0.002164	0.269456	5.67e-11	42.9921
white blood cell count || id:ieu-b-30	rs4391200	G	A	0.022974	0.001894	0.618964	7.86e-34	147.134
white blood cell count || id:ieu-b-30	rs4413892	A	G	0.031056	0.002174	0.276136	2.87e-46	204.067
white blood cell count || id:ieu-b-30	rs4468717	T	C	-0.020008	0.003471	0.077837	8.41e-09	33.2275
white blood cell count || id:ieu-b-30	rs447124	T	C	0.016995	0.001853	0.490566	4.86e-20	84.1185
white blood cell count || id:ieu-b-30	rs4535497	A	C	-0.013323	0.001992	0.570032	2.34e-11	44.7327
white blood cell count || id:ieu-b-30	rs464609	A	G	0.012934	0.001852	0.544492	3e-12	48.7735
white blood cell count || id:ieu-b-30	rs4672564	C	A	-0.010185	0.001848	0.500893	3.67e-08	30.3751
white blood cell count || id:ieu-b-30	rs4703541	A	G	-0.036192	0.002813	0.878793	7.45e-38	165.533
white blood cell count || id:ieu-b-30	rs4704826	A	C	-0.015601	0.001876	0.633681	9.71e-17	69.1575
white blood cell count || id:ieu-b-30	rs4707609	C	T	-0.021092	0.001914	0.360123	3.21e-28	121.437
white blood cell count || id:ieu-b-30	rs4721650	G	A	0.015196	0.002296	0.209572	3.76e-11	43.8041
white blood cell count || id:ieu-b-30	rs4729046	C	T	-0.036605	0.003489	0.924065	1.01e-25	110.073
white blood cell count || id:ieu-b-30	rs47341	T	C	0.015865	0.001975	0.396441	1.01e-15	64.5277
white blood cell count || id:ieu-b-30	rs4734879	G	A	-0.021974	0.002057	0.276159	1.34e-26	114.117
white blood cell count || id:ieu-b-30	rs4760	G	A	-0.070234	0.002594	0.152719	2.21e-161	733.086
white blood cell count || id:ieu-b-30	rs4761234	C	T	0.015191	0.001847	0.4824	2.03e-16	67.6455
white blood cell count || id:ieu-b-30	rs4789229	T	C	0.011726	0.001926	0.644533	1.18e-09	37.067
white blood cell count || id:ieu-b-30	rs4790752	T	C	-0.017539	0.001845	0.450783	2.11e-21	90.3685
white blood cell count || id:ieu-b-30	rs4794820	G	A	0.07212	0.001861	0.552137	1e-200	1501.82
white blood cell count || id:ieu-b-30	rs4805881	C	A	-0.01642	0.001984	0.665284	1.32e-16	68.4956
white blood cell count || id:ieu-b-30	rs4844390	G	A	-0.026549	0.002216	0.220218	4.97e-33	143.535
white blood cell count || id:ieu-b-30	rs4844565	T	A	-0.011403	0.001866	0.410019	1.01e-09	37.3435
white blood cell count || id:ieu-b-30	rs4877107	C	T	0.010359	0.001856	0.457254	2.45e-08	31.1516
white blood cell count || id:ieu-b-30	rs4909932	G	A	0.013829	0.001881	0.59811	2.01e-13	54.051
white blood cell count || id:ieu-b-30	rs4909945	C	T	0.011456	0.001986	0.688902	8.23e-09	33.2742
white blood cell count || id:ieu-b-30	rs4924450	A	G	0.01369	0.002122	0.706498	1.14e-10	41.6213
white blood cell count || id:ieu-b-30	rs4925756	T	C	-0.014563	0.002004	0.691881	3.83e-13	52.8088
white blood cell count || id:ieu-b-30	rs4970996	C	G	0.0154	0.002154	0.750743	8.97e-13	51.1152
white blood cell count || id:ieu-b-30	rs507778	T	C	-0.052806	0.001961	0.333105	1.41e-159	725.122
white blood cell count || id:ieu-b-30	rs520910	C	T	-0.024764	0.003685	0.067393	1.87e-11	45.1613
white blood cell count || id:ieu-b-30	rs527393	A	G	-0.02209	0.001842	0.467803	4.34e-33	143.818
white blood cell count || id:ieu-b-30	rs533483	A	G	-0.017399	0.002188	0.243389	1.91e-15	63.2345
white blood cell count || id:ieu-b-30	rs549302	A	G	0.020151	0.001843	0.545007	8.48e-28	119.548
white blood cell count || id:ieu-b-30	rs55671712	T	C	0.018588	0.003119	0.095812	2.59e-09	35.5169
white blood cell count || id:ieu-b-30	rs55767800	C	T	-0.018378	0.002003	0.632257	4.71e-20	84.185
white blood cell count || id:ieu-b-30	rs55964818	C	T	-0.036254	0.00186	0.567337	1.54e-84	379.915
white blood cell count || id:ieu-b-30	rs55978995	A	C	0.013869	0.002466	0.16913	1.9e-08	31.6304
white blood cell count || id:ieu-b-30	rs560194	C	T	-0.013586	0.001843	0.530014	1.76e-13	54.3416
white blood cell count || id:ieu-b-30	rs56188865	C	T	-0.027014	0.001899	0.374222	7e-46	202.361
white blood cell count || id:ieu-b-30	rs56378716	G	A	0.107631	0.008291	0.01278	1.7e-38	168.524
white blood cell count || id:ieu-b-30	rs56388170	T	G	0.059326	0.002043	0.294509	2.73e-185	843.244
white blood cell count || id:ieu-b-30	rs571497	A	G	-0.036357	0.002584	0.154843	6.32e-45	197.966
white blood cell count || id:ieu-b-30	rs5746451	C	T	0.019536	0.001849	0.504194	4.61e-26	111.634
white blood cell count || id:ieu-b-30	rs5746990	A	G	-0.015117	0.001903	0.622693	2.05e-15	63.1035
white blood cell count || id:ieu-b-30	rs57871178	C	T	-0.013314	0.002414	0.17625	3.55e-08	30.4188
white blood cell count || id:ieu-b-30	rs579721	A	G	-0.012287	0.002033	0.283654	1.55e-09	36.5272
white blood cell count || id:ieu-b-30	rs59085061	G	A	-0.050292	0.004692	0.040472	9e-27	114.89
white blood cell count || id:ieu-b-30	rs59241311	A	G	-0.01718	0.00307	0.099621	2.24e-08	31.3162
white blood cell count || id:ieu-b-30	rs60190483	C	T	-0.031395	0.003962	0.057277	2.43e-15	62.7902
white blood cell count || id:ieu-b-30	rs6029234	C	G	0.024169	0.001905	0.624198	7.57e-37	160.963
white blood cell count || id:ieu-b-30	rs6045615	C	A	-0.019319	0.001982	0.330205	1.99e-22	95.0084
white blood cell count || id:ieu-b-30	rs60466842	A	C	-0.029716	0.003269	0.087587	1.04e-19	82.6325
white blood cell count || id:ieu-b-30	rs6051431	T	C	0.011858	0.001931	0.351093	8.44e-10	37.7102
white blood cell count || id:ieu-b-30	rs6055955	T	C	-0.022202	0.001845	0.508614	2.63e-33	144.808
white blood cell count || id:ieu-b-30	rs6062468	T	C	0.010809	0.001937	0.508105	2.46e-08	31.1395
white blood cell count || id:ieu-b-30	rs60695341	T	C	-0.029901	0.002312	0.197348	3.2e-38	167.261
white blood cell count || id:ieu-b-30	rs61739285	T	C	-0.033699	0.005207	0.033259	9.98e-11	41.885
white blood cell count || id:ieu-b-30	rs61863767	T	C	0.043116	0.001874	0.596247	4.56e-117	529.344
white blood cell count || id:ieu-b-30	rs62007171	C	T	-0.015451	0.002058	0.291138	6.22e-14	56.3667
white blood cell count || id:ieu-b-30	rs62019353	C	T	0.011729	0.002072	0.27272	1.54e-08	32.0437
white blood cell count || id:ieu-b-30	rs62089697	A	G	0.017652	0.002518	0.172097	2.48e-12	49.1447
white blood cell count || id:ieu-b-30	rs62194505	A	G	-0.010877	0.001937	0.382331	2e-08	31.5325
white blood cell count || id:ieu-b-30	rs62270938	T	C	0.016035	0.002454	0.177104	6.59e-11	42.6962
white blood cell count || id:ieu-b-30	rs62311395	G	A	-0.025247	0.003841	0.061901	5.09e-11	43.2047
white blood cell count || id:ieu-b-30	rs62345144	C	G	-0.034084	0.006181	0.024821	3.58e-08	30.4077
white blood cell count || id:ieu-b-30	rs62466318	T	C	-0.021214	0.002399	0.202209	9.8e-19	78.196
white blood cell count || id:ieu-b-30	rs62510269	G	A	-0.036092	0.002609	0.14573	1.77e-43	191.37
white blood cell count || id:ieu-b-30	rs626416	C	G	-0.016605	0.002181	0.762943	2.81e-14	57.9651
white blood cell count || id:ieu-b-30	rs630505	C	T	0.012464	0.002102	0.265394	3.13e-09	35.16
white blood cell count || id:ieu-b-30	rs632887	G	A	0.01204	0.001921	0.411004	3.75e-10	39.2824
white blood cell count || id:ieu-b-30	rs633323	T	A	0.014666	0.002007	0.697507	2.87e-13	53.3984
white blood cell count || id:ieu-b-30	rs6421984	C	T	0.038666	0.001952	0.514549	2.79e-87	392.373
white blood cell count || id:ieu-b-30	rs6426584	T	A	-0.01152	0.001951	0.334952	3.66e-09	34.8651
white blood cell count || id:ieu-b-30	rs6429582	C	T	-0.018823	0.001853	0.435077	3.25e-24	103.187
white blood cell count || id:ieu-b-30	rs6440053	A	T	-0.014128	0.002541	0.842254	2.76e-08	30.9138
white blood cell count || id:ieu-b-30	rs6440732	A	C	0.023275	0.002437	0.827718	1.35e-21	91.2154
white blood cell count || id:ieu-b-30	rs6445826	C	T	0.01247	0.001887	0.498475	4.03e-11	43.6706
white blood cell count || id:ieu-b-30	rs6458354	T	C	0.014462	0.00202	0.707553	8.36e-13	51.2571
white blood cell count || id:ieu-b-30	rs6474514	C	T	0.011055	0.001872	0.41173	3.59e-09	34.8743
white blood cell count || id:ieu-b-30	rs6476883	A	G	-0.011492	0.001857	0.437247	6.27e-10	38.2972
white blood cell count || id:ieu-b-30	rs6479830	C	T	-0.012414	0.002033	0.715242	1.05e-09	37.2863
white blood cell count || id:ieu-b-30	rs6500550	T	C	-0.02072	0.002036	0.304495	2.65e-24	103.568
white blood cell count || id:ieu-b-30	rs6502608	A	G	0.014711	0.002078	0.707085	1.5e-12	50.118
white blood cell count || id:ieu-b-30	rs6583435	A	C	0.016915	0.001968	0.679683	8.7e-18	73.8744
white blood cell count || id:ieu-b-30	rs6590806	A	G	0.01608	0.002128	0.250457	4.28e-14	57.099
white blood cell count || id:ieu-b-30	rs6667709	T	C	-0.013844	0.001923	0.370088	6.3e-13	51.828
white blood cell count || id:ieu-b-30	rs6679677	A	C	-0.051839	0.003052	0.099992	1.14e-64	288.499
white blood cell count || id:ieu-b-30	rs6684709	C	G	-0.020589	0.001895	0.620492	1.84e-27	118.046
white blood cell count || id:ieu-b-30	rs672058	T	C	0.018163	0.002846	0.880458	1.81e-10	40.7292
white blood cell count || id:ieu-b-30	rs6731993	T	A	0.022535	0.001877	0.407782	3.7e-33	144.141
white blood cell count || id:ieu-b-30	rs6734238	G	A	0.036475	0.001959	0.402192	2.59e-77	346.674
white blood cell count || id:ieu-b-30	rs67491878	C	A	0.011131	0.001914	0.60436	6.15e-09	33.8208
white blood cell count || id:ieu-b-30	rs6755895	C	T	-0.023327	0.002239	0.231769	2.14e-25	108.545
white blood cell count || id:ieu-b-30	rs67684915	G	C	-0.0225	0.002347	0.19513	9.67e-22	91.9049
white blood cell count || id:ieu-b-30	rs6779340	G	C	-0.017511	0.001961	0.336941	4.51e-19	79.7383
white blood cell count || id:ieu-b-30	rs6831590	T	G	-0.0184	0.001904	0.367282	4.54e-22	93.3903
white blood cell count || id:ieu-b-30	rs6854855	G	A	0.016404	0.001855	0.486909	9.69e-19	78.2009
white blood cell count || id:ieu-b-30	rs6878780	C	T	0.013254	0.001858	0.426771	1.02e-12	50.8865
white blood cell count || id:ieu-b-30	rs6924387	G	A	0.016547	0.001881	0.412477	1.48e-18	77.3857
white blood cell count || id:ieu-b-30	rs6948695	C	T	-0.010993	0.001875	0.413883	4.7e-09	34.374
white blood cell count || id:ieu-b-30	rs6952262	G	C	-0.016152	0.002298	0.205159	2.19e-12	49.4029
white blood cell count || id:ieu-b-30	rs696	T	C	0.015003	0.001912	0.36576	4.53e-15	61.5716
white blood cell count || id:ieu-b-30	rs6985508	A	G	-0.026558	0.002018	0.357998	1.57e-39	173.2
white blood cell count || id:ieu-b-30	rs7005996	T	C	0.024146	0.003326	0.906282	4.06e-13	52.7043
white blood cell count || id:ieu-b-30	rs703005	T	C	-0.015482	0.001905	0.598155	4.55e-16	66.0487
white blood cell count || id:ieu-b-30	rs7036656	T	C	0.028141	0.002055	0.7215	1.25e-42	187.523
white blood cell count || id:ieu-b-30	rs706809	C	T	0.022341	0.002258	0.777872	4.71e-23	97.8943
white blood cell count || id:ieu-b-30	rs7082470	A	G	-0.029017	0.00184	0.474125	5.75e-56	248.696
white blood cell count || id:ieu-b-30	rs71352239	T	C	-0.01291	0.002182	0.323814	3.36e-09	35.006
white blood cell count || id:ieu-b-30	rs7159281	G	A	-0.01285	0.002	0.671781	1.35e-10	41.2806
white blood cell count || id:ieu-b-30	rs7177	A	C	-0.013376	0.001888	0.529439	1.43e-12	50.1936
white blood cell count || id:ieu-b-30	rs7183988	G	T	-0.015777	0.001895	0.526631	8.74e-17	69.3155
white blood cell count || id:ieu-b-30	rs718515	A	G	-0.016391	0.001858	0.551929	1.2e-18	77.8251
white blood cell count || id:ieu-b-30	rs7198940	T	C	0.015619	0.001851	0.52238	3.33e-17	71.2022
white blood cell count || id:ieu-b-30	rs7225843	C	T	-0.03151	0.002297	0.203083	8.58e-43	188.181
white blood cell count || id:ieu-b-30	rs7235882	T	C	0.017758	0.003188	0.093753	2.6e-08	31.0278
white blood cell count || id:ieu-b-30	rs7246841	C	T	0.022477	0.002216	0.731395	3.78e-24	102.881
white blood cell count || id:ieu-b-30	rs72664840	T	C	0.020614	0.002397	0.179041	8.44e-18	73.9586
white blood cell count || id:ieu-b-30	rs72726027	C	T	-0.04262	0.002923	0.111895	4.17e-48	212.603
white blood cell count || id:ieu-b-30	rs72747074	A	G	0.017932	0.002003	0.31238	3.63e-19	80.1485
white blood cell count || id:ieu-b-30	rs72780125	C	T	0.034599	0.002765	0.131112	6.75e-36	156.58
white blood cell count || id:ieu-b-30	rs72790862	C	T	-0.025833	0.002003	0.306947	5.05e-38	166.337
white blood cell count || id:ieu-b-30	rs72836628	T	C	-0.01417	0.002131	0.249186	3.02e-11	44.2153
white blood cell count || id:ieu-b-30	rs7283930	T	C	-0.011714	0.002102	0.73874	2.57e-08	31.056
white blood cell count || id:ieu-b-30	rs72843590	A	C	0.024724	0.00384	0.06259	1.25e-10	41.4548
white blood cell count || id:ieu-b-30	rs72951729	A	C	-0.01783	0.003116	0.096253	1.08e-08	32.7422
white blood cell count || id:ieu-b-30	rs72973711	T	A	-0.031751	0.003713	0.067073	1.28e-17	73.1248
white blood cell count || id:ieu-b-30	rs72978754	C	T	-0.028441	0.003727	0.065813	2.45e-14	58.2332
white blood cell count || id:ieu-b-30	rs72982988	A	G	-0.01277	0.002204	0.232903	7.1e-09	33.5706
white blood cell count || id:ieu-b-30	rs73000965	A	T	0.028768	0.001987	0.314788	1.86e-47	209.616
white blood cell count || id:ieu-b-30	rs73028871	T	C	-0.016816	0.002745	0.133879	9.3e-10	37.5285
white blood cell count || id:ieu-b-30	rs73036517	G	A	-0.052727	0.00211	0.258764	1.08e-137	624.455
white blood cell count || id:ieu-b-30	rs7308123	C	T	0.018607	0.002436	0.18119	2.29e-14	58.3443
white blood cell count || id:ieu-b-30	rs73190675	A	G	0.028802	0.004241	0.050278	1.15e-11	46.1221
white blood cell count || id:ieu-b-30	rs73191188	A	G	-0.016477	0.001926	0.353128	1.23e-17	73.1886
white blood cell count || id:ieu-b-30	rs7326825	A	G	0.020659	0.002021	0.703613	1.73e-24	104.493
white blood cell count || id:ieu-b-30	rs73738524	G	A	0.022809	0.003374	0.080389	1.43e-11	45.7006
white blood cell count || id:ieu-b-30	rs739842	C	T	-0.015546	0.001973	0.639495	3.44e-15	62.0845
white blood cell count || id:ieu-b-30	rs74076327	C	T	-0.028663	0.004475	0.04472	1.55e-10	41.0258
white blood cell count || id:ieu-b-30	rs74607840	A	G	-0.015405	0.001914	0.625943	8.82e-16	64.7798
white blood cell count || id:ieu-b-30	rs74679834	G	C	0.012643	0.002139	0.277091	3.49e-09	34.9364
white blood cell count || id:ieu-b-30	rs7502100	C	T	0.017816	0.001955	0.366802	8.4e-20	83.0476
white blood cell count || id:ieu-b-30	rs75354229	T	C	0.02445	0.002749	0.128659	6.22e-19	79.1058
white blood cell count || id:ieu-b-30	rs75475627	G	C	0.032813	0.003538	0.076568	1.92e-20	86.0154
white blood cell count || id:ieu-b-30	rs7549164	T	C	0.025162	0.002456	0.189126	1.33e-24	104.962
white blood cell count || id:ieu-b-30	rs755951	C	A	-0.013467	0.001888	0.402765	1.02e-12	50.8789
white blood cell count || id:ieu-b-30	rs7572278	A	T	0.015881	0.002332	0.207324	1.01e-11	46.3766
white blood cell count || id:ieu-b-30	rs7573465	T	G	0.035796	0.001853	0.554185	4.66e-83	373.18
white blood cell count || id:ieu-b-30	rs759488	C	T	0.013512	0.002025	0.70489	2.58e-11	44.5235
white blood cell count || id:ieu-b-30	rs76378167	A	G	0.023127	0.004041	0.061252	1.07e-08	32.7537
white blood cell count || id:ieu-b-30	rs7639292	T	C	-0.023984	0.002466	0.168472	2.48e-22	94.5926
white blood cell count || id:ieu-b-30	rs76428106	C	T	0.158445	0.008517	0.013471	3.45e-77	346.086
white blood cell count || id:ieu-b-30	rs76545872	A	G	-0.013013	0.002333	0.194057	2.5e-08	31.1118
white blood cell count || id:ieu-b-30	rs7705526	A	C	0.029089	0.00212	0.327218	8.3e-43	188.272
white blood cell count || id:ieu-b-30	rs77215665	G	A	-0.04012	0.006861	0.018274	5.13e-09	34.1938
white blood cell count || id:ieu-b-30	rs7751717	A	G	-0.013802	0.002306	0.199529	2.23e-09	35.8233
white blood cell count || id:ieu-b-30	rs7776054	G	A	-0.04663	0.002089	0.261097	2.48e-110	498.258
white blood cell count || id:ieu-b-30	rs7776857	T	G	-0.018545	0.001949	0.65805	1.89e-21	90.5378
white blood cell count || id:ieu-b-30	rs778125	G	A	0.01436	0.00192	0.355448	7.75e-14	55.9379
white blood cell count || id:ieu-b-30	rs7781268	A	G	-0.01333	0.002258	0.245805	3.66e-09	34.8508
white blood cell count || id:ieu-b-30	rs780142	G	T	0.014549	0.002067	0.274035	2.02e-12	49.5433
white blood cell count || id:ieu-b-30	rs7803075	G	A	-0.02444	0.00211	0.7342	5.47e-31	134.164
white blood cell count || id:ieu-b-30	rs78285907	T	A	0.019812	0.003341	0.089011	3.1e-09	35.1644
white blood cell count || id:ieu-b-30	rs7846314	T	A	0.046831	0.002355	0.187345	5.71e-88	395.444
white blood cell count || id:ieu-b-30	rs7850247	C	T	0.01034	0.001861	0.514717	2.84e-08	30.8708
white blood cell count || id:ieu-b-30	rs7852409	G	C	0.015628	0.002288	0.764716	8.71e-12	46.6546
white blood cell count || id:ieu-b-30	rs7855091	A	G	0.014823	0.001994	0.307022	1.11e-13	55.2614
white blood cell count || id:ieu-b-30	rs7864482	G	A	0.012766	0.001902	0.377314	2e-11	45.0494
white blood cell count || id:ieu-b-30	rs7917772	A	G	0.016558	0.001904	0.630809	3.6e-18	75.6279
white blood cell count || id:ieu-b-30	rs79237520	T	C	0.040077	0.006305	0.022751	2.13e-10	40.4036
white blood cell count || id:ieu-b-30	rs79272926	A	C	-0.022316	0.002222	0.221625	1.04e-23	100.866
white blood cell count || id:ieu-b-30	rs7934719	T	C	0.017862	0.001873	0.414299	1.55e-21	90.9462
white blood cell count || id:ieu-b-30	rs796003	T	G	-0.025352	0.002125	0.258407	8.84e-33	142.333
white blood cell count || id:ieu-b-30	rs796056	C	A	0.020577	0.001898	0.623451	2.31e-27	117.536
white blood cell count || id:ieu-b-30	rs79692389	C	G	0.02617	0.003837	0.061217	9.39e-12	46.5183
white blood cell count || id:ieu-b-30	rs79716587	A	G	-0.035863	0.00283	0.124095	9.22e-37	160.591
white blood cell count || id:ieu-b-30	rs798555	C	T	0.018842	0.002054	0.294964	4.81e-20	84.1498
white blood cell count || id:ieu-b-30	rs806321	T	C	0.01598	0.001848	0.530051	5.66e-18	74.7738
white blood cell count || id:ieu-b-30	rs8084255	T	C	0.019947	0.001905	0.375635	1.26e-25	109.639
white blood cell count || id:ieu-b-30	rs8176528	A	G	-0.016872	0.002017	0.297384	6.31e-17	69.9715
white blood cell count || id:ieu-b-30	rs830623	C	A	0.014483	0.002457	0.169687	3.88e-09	34.7462
white blood cell count || id:ieu-b-30	rs832190	T	C	-0.013264	0.001909	0.633275	3.88e-12	48.2767
white blood cell count || id:ieu-b-30	rs8705	A	G	-0.026397	0.002004	0.316569	1.35e-39	173.506
white blood cell count || id:ieu-b-30	rs873218	A	G	-0.011924	0.001855	0.553941	1.34e-10	41.3196
white blood cell count || id:ieu-b-30	rs903123	T	C	0.013484	0.002387	0.818174	1.67e-08	31.9104
white blood cell count || id:ieu-b-30	rs921313	A	G	0.02711	0.004466	0.044853	1.32e-09	36.8487
white blood cell count || id:ieu-b-30	rs9313822	A	G	0.025101	0.004098	0.052082	9.35e-10	37.5179
white blood cell count || id:ieu-b-30	rs9323285	A	C	0.012057	0.001962	0.337997	8.19e-10	37.7642
white blood cell count || id:ieu-b-30	rs9330650	G	A	0.014403	0.002256	0.21919	1.77e-10	40.7594
white blood cell count || id:ieu-b-30	rs9348970	C	G	-0.032759	0.002404	0.178025	3.09e-42	185.692
white blood cell count || id:ieu-b-30	rs935655	G	T	0.014783	0.002161	0.761993	8.11e-12	46.7967
white blood cell count || id:ieu-b-30	rs9375447	G	A	-0.013767	0.001834	0.494601	6.34e-14	56.3482
white blood cell count || id:ieu-b-30	rs9382100	A	T	-0.011963	0.001973	0.324967	1.38e-09	36.7643
white blood cell count || id:ieu-b-30	rs9390461	G	A	0.015366	0.001845	0.538265	8.51e-17	69.3632
white blood cell count || id:ieu-b-30	rs9429767	A	G	0.017446	0.002344	0.197243	1.03e-13	55.3958
white blood cell count || id:ieu-b-30	rs9430574	A	G	-0.014039	0.001984	0.33041	1.55e-12	50.0713
white blood cell count || id:ieu-b-30	rs9487043	T	C	0.023076	0.001839	0.486515	4.35e-36	157.455
white blood cell count || id:ieu-b-30	rs9508005	G	T	-0.022531	0.003425	0.094159	4.92e-11	43.2753
white blood cell count || id:ieu-b-30	rs9526795	C	T	-0.01411	0.002116	0.258932	2.68e-11	44.4655
white blood cell count || id:ieu-b-30	rs9625746	C	G	-0.018377	0.001915	0.41186	8.77e-22	92.0898
white blood cell count || id:ieu-b-30	rs9656395	G	A	-0.027515	0.003156	0.095026	2.97e-18	76.009
white blood cell count || id:ieu-b-30	rs9819371	T	C	-0.044448	0.003776	0.064757	5.94e-32	138.561
white blood cell count || id:ieu-b-30	rs9829114	A	G	-0.033578	0.001872	0.414149	7.45e-72	321.735
white blood cell count || id:ieu-b-30	rs9835104	A	G	-0.013518	0.002467	0.18798	4.35e-08	30.0252
white blood cell count || id:ieu-b-30	rs9863	C	T	-0.018749	0.001965	0.329292	1.53e-21	91.0398
white blood cell count || id:ieu-b-30	rs9867398	T	C	0.022319	0.003192	0.094175	2.8e-12	48.8904
white blood cell count || id:ieu-b-30	rs987107	A	G	0.020353	0.002093	0.261079	2.52e-22	94.5624
white blood cell count || id:ieu-b-30	rs9885207	C	T	0.016744	0.001872	0.41613	3.94e-19	80.0031
white blood cell count || id:ieu-b-30	rs9900613	T	C	-0.011338	0.001867	0.43077	1.3e-09	36.8794
white blood cell count || id:ieu-b-30	rs990558	T	C	-0.011062	0.001929	0.36139	1e-08	32.8854
white blood cell count || id:ieu-b-30	rs9925985	C	A	-0.014131	0.002078	0.269481	1.09e-11	46.2439
white blood cell count || id:ieu-b-30	rs9926183	T	C	0.018579	0.002197	0.26273	2.86e-17	71.5129
white blood cell count || id:ieu-b-30	rs9938104	T	C	-0.016624	0.002807	0.12614	3.25e-09	35.0741
white blood cell count || id:ieu-b-30	rs9977672	A	G	-0.021872	0.002122	0.259116	7.08e-25	106.24
monocyte cell count || id:ieu-b-31	rs1002774	A	G	-0.053992	0.002985	0.111651	4.48e-73	327.168
monocyte cell count || id:ieu-b-31	rs10094039	G	A	-0.091286	0.001924	0.616642	1e-200	2251.12
monocyte cell count || id:ieu-b-31	rs1016680	C	A	-0.02553	0.001951	0.63682	4.31e-39	171.233
monocyte cell count || id:ieu-b-31	rs10197805	C	T	-0.041572	0.002564	0.15658	4.7e-59	262.885
monocyte cell count || id:ieu-b-31	rs10238435	T	C	-0.023569	0.002276	0.239724	4.23e-25	107.235
monocyte cell count || id:ieu-b-31	rs1031091	G	A	-0.010933	0.001989	0.336191	3.93e-08	30.2141
monocyte cell count || id:ieu-b-31	rs10403909	G	A	0.018742	0.002204	0.724302	1.95e-17	72.3117
monocyte cell count || id:ieu-b-31	rs10409752	G	T	0.013022	0.002383	0.794453	4.74e-08	29.8612
monocyte cell count || id:ieu-b-31	rs10420703	C	T	0.018408	0.00249	0.808132	1.49e-13	54.6531
monocyte cell count || id:ieu-b-31	rs10437954	A	G	-0.01788	0.003268	0.905195	4.59e-08	29.9344
monocyte cell count || id:ieu-b-31	rs10460159	C	T	-0.015786	0.001899	0.428951	9.88e-17	69.1026
monocyte cell count || id:ieu-b-31	rs10478058	G	A	0.014834	0.002354	0.196989	3.01e-10	39.7103
monocyte cell count || id:ieu-b-31	rs10518329	G	A	-0.013729	0.001995	0.330665	6.18e-12	47.3579
monocyte cell count || id:ieu-b-31	rs1052484	C	G	0.013854	0.002281	0.215829	1.28e-09	36.8892
monocyte cell count || id:ieu-b-31	rs10780209	A	G	0.045431	0.001865	0.479354	5.69e-131	593.399
monocyte cell count || id:ieu-b-31	rs10796828	G	T	-0.017973	0.00195	0.635004	3.26e-20	84.9517
monocyte cell count || id:ieu-b-31	rs10814193	C	A	0.014748	0.002069	0.715571	1.07e-12	50.8095
monocyte cell count || id:ieu-b-31	rs10828725	T	G	-0.047265	0.002019	0.367802	3.56e-121	548.033
monocyte cell count || id:ieu-b-31	rs10831507	C	A	0.010798	0.001927	0.38974	2.15e-08	31.3995
monocyte cell count || id:ieu-b-31	rs10849020	G	C	-0.024066	0.002299	0.210195	1.28e-25	109.58
monocyte cell count || id:ieu-b-31	rs10849448	G	A	-0.050144	0.002236	0.753266	2.77e-111	502.915
monocyte cell count || id:ieu-b-31	rs10892342	C	T	-0.018109	0.002101	0.276119	7.02e-18	74.2911
monocyte cell count || id:ieu-b-31	rs1091815	A	G	-0.01425	0.002263	0.76516	3.14e-10	39.6516
monocyte cell count || id:ieu-b-31	rs10935473	T	G	0.025021	0.00188	0.441522	2.3e-40	177.131
monocyte cell count || id:ieu-b-31	rs10948314	G	A	-0.033579	0.003076	0.10293	1.04e-27	119.169
monocyte cell count || id:ieu-b-31	rs11057841	T	C	0.020359	0.002724	0.143569	8.16e-14	55.8597
monocyte cell count || id:ieu-b-31	rs11082397	G	T	0.018719	0.002766	0.128716	1.36e-11	45.7995
monocyte cell count || id:ieu-b-31	rs11086102	C	G	0.031397	0.002021	0.632941	2.26e-54	241.348
monocyte cell count || id:ieu-b-31	rs11104881	C	T	-0.015568	0.002051	0.702076	3.35e-14	57.6148
monocyte cell count || id:ieu-b-31	rs11130612	T	C	-0.012373	0.001985	0.334436	4.71e-10	38.8534
monocyte cell count || id:ieu-b-31	rs111456533	A	G	-0.014324	0.002538	0.163516	1.7e-08	31.8526
monocyte cell count || id:ieu-b-31	rs111556916	G	C	-0.035802	0.005896	0.02697	1.3e-09	36.8722
monocyte cell count || id:ieu-b-31	rs11155787	T	C	0.013538	0.001949	0.637971	3.92e-12	48.2487
monocyte cell count || id:ieu-b-31	rs11170652	A	G	-0.018075	0.002374	0.194716	2.77e-14	57.9689
monocyte cell count || id:ieu-b-31	rs11189154	A	G	0.050518	0.002145	0.255718	1.25e-122	554.674
monocyte cell count || id:ieu-b-31	rs11190141	T	C	-0.04368	0.001932	0.371953	4.02e-113	511.153
monocyte cell count || id:ieu-b-31	rs112248289	C	A	0.0221	0.00282	0.128726	4.83e-15	61.4167
monocyte cell count || id:ieu-b-31	rs11235689	T	C	-0.016087	0.001981	0.413912	4.79e-16	65.9449
monocyte cell count || id:ieu-b-31	rs11242109	T	G	-0.022463	0.001875	0.478171	4.75e-33	143.527
monocyte cell count || id:ieu-b-31	rs11246065	G	A	-0.022075	0.00207	0.339085	1.6e-26	113.726
monocyte cell count || id:ieu-b-31	rs11247908	A	G	-0.029245	0.002464	0.172916	1.92e-32	140.871
monocyte cell count || id:ieu-b-31	rs11252148	A	G	0.011664	0.001872	0.483966	4.79e-10	38.8225
monocyte cell count || id:ieu-b-31	rs11255548	C	T	0.02006	0.001931	0.379159	2.99e-25	107.919
monocyte cell count || id:ieu-b-31	rs1127101	G	A	0.014398	0.001903	0.603537	3.98e-14	57.2436
monocyte cell count || id:ieu-b-31	rs113015223	T	C	0.018546	0.002311	0.210935	1.06e-15	64.4022
monocyte cell count || id:ieu-b-31	rs113143864	T	C	0.034668	0.003669	0.070781	3.61e-21	89.2816
monocyte cell count || id:ieu-b-31	rs113155021	A	G	-0.047706	0.007969	0.015283	2.21e-09	35.8376
monocyte cell count || id:ieu-b-31	rs113292043	T	C	-0.024784	0.003776	0.065718	5.45e-11	43.0803
monocyte cell count || id:ieu-b-31	rs1146933	C	T	-0.014028	0.002287	0.786362	8.88e-10	37.6235
monocyte cell count || id:ieu-b-31	rs11508026	T	C	-0.011946	0.00189	0.431325	2.7e-10	39.9504
monocyte cell count || id:ieu-b-31	rs115202835	A	G	0.027219	0.003757	0.067747	4.52e-13	52.4882
monocyte cell count || id:ieu-b-31	rs115340020	A	G	-0.094321	0.005802	0.027188	2.22e-59	264.278
monocyte cell count || id:ieu-b-31	rs11557154	T	C	0.031988	0.002794	0.127576	2.64e-30	131.075
monocyte cell count || id:ieu-b-31	rs11590380	C	T	0.024736	0.002083	0.679418	1.69e-32	141.02
monocyte cell count || id:ieu-b-31	rs11602323	G	T	0.06519	0.002862	0.123096	9.23e-115	518.827
monocyte cell count || id:ieu-b-31	rs11629297	G	C	0.061045	0.002145	0.732661	3.73e-178	809.926
monocyte cell count || id:ieu-b-31	rs11631419	T	C	-0.01168	0.001894	0.572619	7.16e-10	38.0299
monocyte cell count || id:ieu-b-31	rs11644125	T	C	-0.019445	0.001921	0.597948	4.73e-24	102.462
monocyte cell count || id:ieu-b-31	rs11655888	T	C	-0.014142	0.002545	0.180123	2.83e-08	30.8778
monocyte cell count || id:ieu-b-31	rs116619972	A	G	-0.040259	0.005861	0.026454	6.73e-12	47.1827
monocyte cell count || id:ieu-b-31	rs11713343	A	G	-0.026259	0.002392	0.196605	5.24e-28	120.513
monocyte cell count || id:ieu-b-31	rs11723621	G	A	-0.013213	0.002061	0.290773	1.48e-10	41.1005
monocyte cell count || id:ieu-b-31	rs11792030	A	G	0.02217	0.003107	0.103551	1e-12	50.9154
monocyte cell count || id:ieu-b-31	rs1180658	A	C	-0.012535	0.001945	0.633894	1.19e-10	41.5345
monocyte cell count || id:ieu-b-31	rs118083884	A	G	-0.096502	0.008517	0.016672	1.01e-29	128.381
monocyte cell count || id:ieu-b-31	rs11844354	G	A	-0.012539	0.002243	0.226227	2.32e-08	31.2512
monocyte cell count || id:ieu-b-31	rs11854390	T	C	0.04248	0.001892	0.562044	1.26e-111	504.112
monocyte cell count || id:ieu-b-31	rs11857609	C	T	0.023258	0.002198	0.759798	3.99e-26	111.967
monocyte cell count || id:ieu-b-31	rs11965885	T	G	-0.010796	0.001925	0.581843	2.09e-08	31.4532
monocyte cell count || id:ieu-b-31	rs12055642	C	T	0.018089	0.002337	0.199011	1.04e-14	59.9117
monocyte cell count || id:ieu-b-31	rs12118443	A	G	-0.018028	0.001863	0.489432	4e-22	93.6417
monocyte cell count || id:ieu-b-31	rs12144117	T	C	-0.014095	0.002289	0.215407	7.63e-10	37.9174
monocyte cell count || id:ieu-b-31	rs12147629	G	A	0.016563	0.002024	0.31157	2.9e-16	66.9664
monocyte cell count || id:ieu-b-31	rs12198236	C	T	-0.010361	0.001892	0.562093	4.46e-08	29.9889
monocyte cell count || id:ieu-b-31	rs12207691	G	A	-0.011668	0.002031	0.304304	9.49e-09	33.0045
monocyte cell count || id:ieu-b-31	rs12306790	T	C	0.019129	0.002066	0.714634	2.22e-20	85.7282
monocyte cell count || id:ieu-b-31	rs12327253	G	A	0.017782	0.002112	0.293564	4.05e-17	70.8881
monocyte cell count || id:ieu-b-31	rs12332674	G	T	-0.016504	0.002625	0.152382	3.33e-10	39.5294
monocyte cell count || id:ieu-b-31	rs12376511	C	T	-0.048585	0.002529	0.163934	3.44e-82	369.068
monocyte cell count || id:ieu-b-31	rs12461422	T	C	-0.016008	0.002202	0.283017	3.77e-13	52.8493
monocyte cell count || id:ieu-b-31	rs12480462	T	C	-0.030991	0.00203	0.31601	1.44e-52	233.066
monocyte cell count || id:ieu-b-31	rs12480732	T	C	0.054282	0.002188	0.257776	8.57e-136	615.484
monocyte cell count || id:ieu-b-31	rs12522498	G	A	-0.010937	0.001949	0.360634	2.05e-08	31.49
monocyte cell count || id:ieu-b-31	rs12530071	C	T	-0.014689	0.002241	0.224608	5.78e-11	42.9636
monocyte cell count || id:ieu-b-31	rs12542907	G	C	-0.024199	0.001911	0.398926	1.01e-36	160.352
monocyte cell count || id:ieu-b-31	rs12694733	A	G	-0.011119	0.001889	0.582142	4.07e-09	34.6472
monocyte cell count || id:ieu-b-31	rs12742428	G	A	-0.016747	0.00203	0.650574	1.68e-16	68.0584
monocyte cell count || id:ieu-b-31	rs12747432	T	G	-0.02404	0.003738	0.066638	1.31e-10	41.3609
monocyte cell count || id:ieu-b-31	rs1283945	C	T	-0.034748	0.006118	0.975589	1.38e-08	32.2582
monocyte cell count || id:ieu-b-31	rs12874404	G	A	-0.064503	0.004124	0.055525	4.19e-55	244.637
monocyte cell count || id:ieu-b-31	rs12934481	T	G	0.016179	0.002344	0.202264	5.28e-12	47.6418
monocyte cell count || id:ieu-b-31	rs12941356	G	A	-0.017387	0.001989	0.588457	2.45e-18	76.4152
monocyte cell count || id:ieu-b-31	rs12993696	G	A	-0.013558	0.002191	0.241702	6.32e-10	38.2919
monocyte cell count || id:ieu-b-31	rs13027410	C	A	0.012109	0.00207	0.317451	5.02e-09	34.2197
monocyte cell count || id:ieu-b-31	rs13032491	T	C	0.016018	0.002733	0.139101	4.72e-09	34.3508
monocyte cell count || id:ieu-b-31	rs13032786	G	C	0.020299	0.002038	0.299909	2.49e-23	99.2067
monocyte cell count || id:ieu-b-31	rs13073885	C	T	0.012652	0.00201	0.315326	3.16e-10	39.6211
monocyte cell count || id:ieu-b-31	rs13077681	G	T	0.041426	0.006385	0.02315	8.99e-11	42.0944
monocyte cell count || id:ieu-b-31	rs13094390	G	A	-0.020844	0.002927	0.115983	1.11e-12	50.7127
monocyte cell count || id:ieu-b-31	rs13167280	A	G	0.017435	0.002996	0.128106	6.07e-09	33.8657
monocyte cell count || id:ieu-b-31	rs13225324	A	G	0.012802	0.002041	0.305023	3.69e-10	39.3432
monocyte cell count || id:ieu-b-31	rs13229868	A	G	0.015633	0.002594	0.197255	1.73e-09	36.3199
monocyte cell count || id:ieu-b-31	rs13238198	T	C	-0.021599	0.003013	0.107602	7.88e-13	51.3889
monocyte cell count || id:ieu-b-31	rs13267464	T	C	-0.020483	0.001911	0.399388	8.9e-27	114.886
monocyte cell count || id:ieu-b-31	rs13271228	G	T	-0.03058	0.001886	0.567054	4.35e-59	262.901
monocyte cell count || id:ieu-b-31	rs1335929	C	T	0.016628	0.001894	0.570881	1.77e-18	77.0762
monocyte cell count || id:ieu-b-31	rs1367153	A	G	-0.011359	0.002056	0.707555	3.39e-08	30.5235
monocyte cell count || id:ieu-b-31	rs138028125	G	C	0.135387	0.005559	0.03476	6.19e-131	593.145
monocyte cell count || id:ieu-b-31	rs139271	C	T	-0.015295	0.001907	0.44222	1.11e-15	64.3276
monocyte cell count || id:ieu-b-31	rs1400003	T	C	-0.012475	0.002282	0.212658	4.7e-08	29.8848
monocyte cell count || id:ieu-b-31	rs141936164	G	A	-0.018654	0.001964	0.350763	2.29e-21	90.2113
monocyte cell count || id:ieu-b-31	rs143273199	C	T	-0.066784	0.002145	0.259095	1e-200	969.372
monocyte cell count || id:ieu-b-31	rs144317085	T	A	0.061822	0.005227	0.034154	3.1e-32	139.888
monocyte cell count || id:ieu-b-31	rs145447411	C	T	0.045684	0.006336	0.023067	5.8e-13	51.9874
monocyte cell count || id:ieu-b-31	rs145718079	A	G	-0.080235	0.009874	0.01018	4.68e-16	66.03
monocyte cell count || id:ieu-b-31	rs146039611	A	G	0.071441	0.007029	0.019361	3.07e-24	103.302
monocyte cell count || id:ieu-b-31	rs146474125	A	G	-0.026777	0.004828	0.040528	2.99e-08	30.7602
monocyte cell count || id:ieu-b-31	rs146681239	C	T	-0.011997	0.001999	0.399438	2.01e-09	36.018
monocyte cell count || id:ieu-b-31	rs1468488	C	T	0.032537	0.002139	0.272855	3.36e-52	231.384
monocyte cell count || id:ieu-b-31	rs147341073	G	A	-0.074659	0.005841	0.027837	2.25e-37	163.377
monocyte cell count || id:ieu-b-31	rs149007767	T	C	-0.072233	0.002651	0.16205	1.97e-163	742.424
monocyte cell count || id:ieu-b-31	rs149110519	T	C	0.074605	0.005093	0.036036	1.51e-48	214.58
monocyte cell count || id:ieu-b-31	rs149902937	A	G	-0.018768	0.003291	0.095147	1.21e-08	32.5222
monocyte cell count || id:ieu-b-31	rs150449635	C	T	0.14024	0.006704	0.022455	4.24e-97	437.598
monocyte cell count || id:ieu-b-31	rs1535701	G	T	0.020771	0.001925	0.621414	4.06e-27	116.427
monocyte cell count || id:ieu-b-31	rs1587222	G	A	0.013851	0.002057	0.701806	1.72e-11	45.3413
monocyte cell count || id:ieu-b-31	rs1594541	C	T	0.015743	0.002369	0.195904	3.12e-11	44.1616
monocyte cell count || id:ieu-b-31	rs1611236	A	G	-0.03374	0.002007	0.322944	2.28e-63	282.615
monocyte cell count || id:ieu-b-31	rs16831132	T	C	-0.013584	0.001931	0.39739	2.07e-12	49.487
monocyte cell count || id:ieu-b-31	rs16939607	A	G	-0.025208	0.002656	0.146042	2.43e-21	90.0784
monocyte cell count || id:ieu-b-31	rs16940328	A	G	0.038726	0.003003	0.1123	5.15e-38	166.301
monocyte cell count || id:ieu-b-31	rs16978176	C	T	-0.025359	0.001908	0.465252	2.89e-40	176.648
monocyte cell count || id:ieu-b-31	rs17005891	A	G	-0.050963	0.002417	0.184381	1.15e-98	444.587
monocyte cell count || id:ieu-b-31	rs17011726	G	C	-0.022772	0.002221	0.233294	1.23e-24	105.125
monocyte cell count || id:ieu-b-31	rs17086239	C	G	-0.068559	0.00476	0.041159	5.45e-47	207.451
monocyte cell count || id:ieu-b-31	rs17156536	A	C	0.024733	0.002577	0.159358	8.66e-22	92.1138
monocyte cell count || id:ieu-b-31	rs17196752	T	C	-0.072454	0.002408	0.189945	8.09e-199	905.34
monocyte cell count || id:ieu-b-31	rs17387886	C	G	-0.027781	0.002504	0.173567	1.45e-28	123.091
monocyte cell count || id:ieu-b-31	rs1749824	A	C	-0.011909	0.00196	0.432497	1.26e-09	36.918
monocyte cell count || id:ieu-b-31	rs17498743	G	T	-0.018259	0.002489	0.17382	2.27e-13	53.8151
monocyte cell count || id:ieu-b-31	rs17544073	T	C	0.011294	0.001879	0.449385	1.92e-09	36.1278
monocyte cell count || id:ieu-b-31	rs17575497	T	C	0.366555	0.009065	0.013208	1e-200	1635.09
monocyte cell count || id:ieu-b-31	rs17656204	T	C	-0.054151	0.002035	0.321977	6.78e-156	708.083
monocyte cell count || id:ieu-b-31	rs17700436	T	C	-0.028498	0.004027	0.057432	1.53e-12	50.0801
monocyte cell count || id:ieu-b-31	rs17731	A	G	-0.014337	0.001938	0.373507	1.45e-13	54.7279
monocyte cell count || id:ieu-b-31	rs17758695	T	C	-0.109272	0.005762	0.028765	3.89e-80	359.643
monocyte cell count || id:ieu-b-31	rs17776203	C	A	-0.010604	0.001913	0.443406	3.07e-08	30.7262
monocyte cell count || id:ieu-b-31	rs1781799	T	C	0.011157	0.001931	0.612681	7.83e-09	33.3834
monocyte cell count || id:ieu-b-31	rs17860428	A	G	-0.015614	0.002431	0.179529	1.39e-10	41.2533
monocyte cell count || id:ieu-b-31	rs1800973	A	C	0.113424	0.003883	0.061915	1.64e-187	853.248
monocyte cell count || id:ieu-b-31	rs1822534	G	A	-0.030979	0.001911	0.394011	4.69e-59	262.793
monocyte cell count || id:ieu-b-31	rs183363123	T	C	0.062591	0.00662	0.020836	3.44e-21	89.3939
monocyte cell count || id:ieu-b-31	rs1863651	T	A	-0.016734	0.002057	0.699445	4.32e-16	66.1806
monocyte cell count || id:ieu-b-31	rs1869365	C	T	0.020982	0.002226	0.231166	4.54e-21	88.8471
monocyte cell count || id:ieu-b-31	rs188175496	T	C	-0.092901	0.006733	0.024394	2.93e-43	190.381
monocyte cell count || id:ieu-b-31	rs188393352	G	C	0.086506	0.0102	0.010149	2.36e-17	71.927
monocyte cell count || id:ieu-b-31	rs1885525	A	G	0.012936	0.001888	0.506048	7.62e-12	46.9457
monocyte cell count || id:ieu-b-31	rs1889033	G	A	-0.015731	0.001863	0.485351	3.18e-17	71.2996
monocyte cell count || id:ieu-b-31	rs1892548	C	T	-0.062797	0.001987	0.654819	1e-200	998.808
monocyte cell count || id:ieu-b-31	rs1902796	G	A	-0.011801	0.002127	0.735738	2.97e-08	30.7824
monocyte cell count || id:ieu-b-31	rs190982	A	G	-0.012414	0.001944	0.602656	1.77e-10	40.7785
monocyte cell count || id:ieu-b-31	rs1930303	A	G	-0.061771	0.002001	0.66324	1e-200	952.961
monocyte cell count || id:ieu-b-31	rs1933295	G	A	-0.02438	0.002335	0.776592	1.74e-25	109.017
monocyte cell count || id:ieu-b-31	rs1954735	C	T	0.020807	0.002504	0.168423	1.01e-16	69.0479
monocyte cell count || id:ieu-b-31	rs1967309	G	A	-0.022132	0.001924	0.603077	1.43e-30	132.322
monocyte cell count || id:ieu-b-31	rs1970364	T	C	0.019264	0.002125	0.264825	1.32e-19	82.1817
monocyte cell count || id:ieu-b-31	rs1976633	G	A	-0.016163	0.002511	0.834784	1.25e-10	41.4334
monocyte cell count || id:ieu-b-31	rs1992057	A	G	0.012056	0.001901	0.431615	2.34e-10	40.22
monocyte cell count || id:ieu-b-31	rs1997577	T	A	-0.029591	0.002601	0.154954	5.8e-30	129.431
monocyte cell count || id:ieu-b-31	rs2013605	T	G	0.018187	0.003113	0.102362	5.27e-09	34.1322
monocyte cell count || id:ieu-b-31	rs2022003	T	A	0.016809	0.002073	0.279384	5.41e-16	65.7484
monocyte cell count || id:ieu-b-31	rs2038700	C	T	0.039975	0.001919	0.394192	2.81e-96	433.937
monocyte cell count || id:ieu-b-31	rs205422	C	T	0.012805	0.002092	0.697421	9.49e-10	37.4659
monocyte cell count || id:ieu-b-31	rs2063996	C	T	-0.011333	0.001949	0.625943	6.2e-09	33.8116
monocyte cell count || id:ieu-b-31	rs2084312	T	C	0.037684	0.002351	0.800313	8.97e-58	256.926
monocyte cell count || id:ieu-b-31	rs2106135	T	C	-0.052526	0.007005	0.018357	6.76e-14	56.2254
monocyte cell count || id:ieu-b-31	rs2136451	A	G	0.015051	0.002047	0.298482	2e-13	54.0624
monocyte cell count || id:ieu-b-31	rs2176777	C	G	0.054647	0.002429	0.812825	5.52e-112	506.148
monocyte cell count || id:ieu-b-31	rs2184697	G	T	-0.014711	0.00207	0.292709	1.23e-12	50.5061
monocyte cell count || id:ieu-b-31	rs2213290	T	C	0.035585	0.001932	0.407826	1.11e-75	339.25
monocyte cell count || id:ieu-b-31	rs2228467	C	T	0.157057	0.003864	0.061974	1e-200	1652.12
monocyte cell count || id:ieu-b-31	rs2239630	G	A	0.048843	0.001897	0.555952	4.68e-146	662.934
monocyte cell count || id:ieu-b-31	rs224111	A	G	-0.020934	0.00192	0.390158	1.16e-27	118.878
monocyte cell count || id:ieu-b-31	rs2253843	G	A	-0.013064	0.002133	0.278303	9.39e-10	37.512
monocyte cell count || id:ieu-b-31	rs2273215	A	G	-0.01813	0.001963	0.458222	2.72e-20	85.3012
monocyte cell count || id:ieu-b-31	rs2274664	T	C	-0.015167	0.001918	0.580335	2.75e-15	62.532
monocyte cell count || id:ieu-b-31	rs2295481	T	C	-0.015251	0.002338	0.207397	7.15e-11	42.5508
monocyte cell count || id:ieu-b-31	rs2302774	T	G	-0.024203	0.001932	0.382509	5.68e-36	156.937
monocyte cell count || id:ieu-b-31	rs231988	C	T	0.025769	0.002888	0.868197	4.8e-19	79.6161
monocyte cell count || id:ieu-b-31	rs2327028	T	C	-0.011197	0.001883	0.474846	2.8e-09	35.3592
monocyte cell count || id:ieu-b-31	rs2338021	C	T	-0.031703	0.002879	0.879688	3.64e-28	121.26
monocyte cell count || id:ieu-b-31	rs2371108	T	G	0.01062	0.001915	0.38831	3.01e-08	30.7547
monocyte cell count || id:ieu-b-31	rs2385094	C	T	-0.023922	0.002877	0.122214	9.73e-17	69.1378
monocyte cell count || id:ieu-b-31	rs2504209	G	A	0.018355	0.002421	0.81111	3.58e-14	57.4803
monocyte cell count || id:ieu-b-31	rs2523562	T	C	-0.068474	0.00217	0.245752	1e-200	995.708
monocyte cell count || id:ieu-b-31	rs2535393	C	T	-0.015226	0.001929	0.598517	3.14e-15	62.3027
monocyte cell count || id:ieu-b-31	rs2548257	A	C	0.012909	0.001966	0.653021	5.35e-11	43.114
monocyte cell count || id:ieu-b-31	rs2665405	A	G	0.038394	0.001876	0.548346	5.37e-93	418.852
monocyte cell count || id:ieu-b-31	rs2711981	T	C	-0.0216	0.001986	0.663087	1.59e-27	118.29
monocyte cell count || id:ieu-b-31	rs2729450	C	T	-0.030635	0.001881	0.524171	1.36e-59	265.252
monocyte cell count || id:ieu-b-31	rs2734047	G	A	0.077151	0.001952	0.635458	1e-200	1562.15
monocyte cell count || id:ieu-b-31	rs2734442	A	G	-0.041999	0.002846	0.875502	3e-49	217.775
monocyte cell count || id:ieu-b-31	rs2784250	G	T	-0.016907	0.002685	0.140201	3.11e-10	39.6501
monocyte cell count || id:ieu-b-31	rs2797681	C	G	-0.01482	0.002297	0.255654	1.14e-10	41.6269
monocyte cell count || id:ieu-b-31	rs2810883	T	C	-0.012614	0.001878	0.544768	1.94e-11	45.1143
monocyte cell count || id:ieu-b-31	rs2817441	T	C	-0.02173	0.0021	0.279268	4.67e-25	107.073
monocyte cell count || id:ieu-b-31	rs2834670	G	A	0.026935	0.002965	0.176408	1.11e-19	82.5248
monocyte cell count || id:ieu-b-31	rs2836220	C	A	-0.011367	0.001982	0.338458	1.01e-08	32.8916
monocyte cell count || id:ieu-b-31	rs28367597	G	C	-0.020315	0.002101	0.272849	4.39e-22	93.4935
monocyte cell count || id:ieu-b-31	rs284324	A	G	0.02119	0.00197	0.495314	5.94e-27	115.699
monocyte cell count || id:ieu-b-31	rs2846573	T	C	-0.010792	0.001972	0.351779	4.51e-08	29.9495
monocyte cell count || id:ieu-b-31	rs28498283	T	A	0.021103	0.002169	0.257557	2.41e-22	94.6606
monocyte cell count || id:ieu-b-31	rs28612496	A	G	0.014459	0.002482	0.172531	5.82e-09	33.937
monocyte cell count || id:ieu-b-31	rs28722705	T	A	0.034302	0.002634	0.149045	1e-38	169.593
monocyte cell count || id:ieu-b-31	rs28723530	A	C	-0.015308	0.002758	0.134572	2.93e-08	30.8069
monocyte cell count || id:ieu-b-31	rs290243	A	G	0.014337	0.002274	0.214516	3e-10	39.7499
monocyte cell count || id:ieu-b-31	rs2927	C	T	-0.016559	0.001898	0.580121	2.85e-18	76.116
monocyte cell count || id:ieu-b-31	rs2957873	A	G	-0.021093	0.002384	0.808507	9.44e-19	78.2824
monocyte cell count || id:ieu-b-31	rs2978889	A	G	-0.019138	0.001885	0.503921	3.43e-24	103.079
monocyte cell count || id:ieu-b-31	rs30102	C	G	-0.013036	0.002014	0.316993	9.89e-11	41.8957
monocyte cell count || id:ieu-b-31	rs3012415	T	C	0.020349	0.002546	0.822848	1.37e-15	63.8807
monocyte cell count || id:ieu-b-31	rs3014807	T	G	0.025554	0.002989	0.118614	1.31e-17	73.0913
monocyte cell count || id:ieu-b-31	rs3027012	T	C	0.028123	0.002424	0.182687	4.37e-31	134.604
monocyte cell count || id:ieu-b-31	rs3111414	G	C	0.017402	0.002313	0.794447	5.62e-14	56.604
monocyte cell count || id:ieu-b-31	rs31243	G	A	-0.022555	0.003179	0.09625	1.35e-12	50.339
monocyte cell count || id:ieu-b-31	rs3128959	A	G	0.031818	0.00289	0.120518	3.74e-28	121.213
monocyte cell count || id:ieu-b-31	rs3177609	C	T	0.031206	0.003521	0.077556	8.26e-19	78.5496
monocyte cell count || id:ieu-b-31	rs3184504	C	T	-0.047075	0.001872	0.517396	1.58e-139	632.367
monocyte cell count || id:ieu-b-31	rs329125	A	C	-0.016638	0.002346	0.207081	1.38e-12	50.2975
monocyte cell count || id:ieu-b-31	rs333947	A	G	0.036848	0.002635	0.150214	2.21e-44	195.554
monocyte cell count || id:ieu-b-31	rs34097845	T	C	-0.100554	0.00424	0.05601	2.99e-124	562.428
monocyte cell count || id:ieu-b-31	rs34236350	T	C	-0.032235	0.002507	0.182541	8.44e-38	165.328
monocyte cell count || id:ieu-b-31	rs34281413	T	C	-0.021083	0.002706	0.137178	7.01e-15	60.7029
monocyte cell count || id:ieu-b-31	rs34417629	A	G	0.013122	0.002203	0.23399	2.65e-09	35.479
monocyte cell count || id:ieu-b-31	rs34478611	A	G	0.013464	0.002185	0.241781	7.35e-10	37.9704
monocyte cell count || id:ieu-b-31	rs34505104	G	A	-0.033131	0.002083	0.305345	6.38e-57	252.983
monocyte cell count || id:ieu-b-31	rs34600126	T	G	0.022368	0.002266	0.217724	6.03e-23	97.4394
monocyte cell count || id:ieu-b-31	rs34743120	A	G	-0.046726	0.00679	0.020053	6.15e-12	47.3563
monocyte cell count || id:ieu-b-31	rs34746889	C	G	-0.058229	0.007327	0.017439	2e-15	63.1577
monocyte cell count || id:ieu-b-31	rs35068491	C	T	0.014581	0.00235	0.20924	5.68e-10	38.4981
monocyte cell count || id:ieu-b-31	rs35108724	A	G	-0.022858	0.004105	0.056937	2.63e-08	31.0063
monocyte cell count || id:ieu-b-31	rs35979828	T	C	-0.046061	0.003696	0.070849	1.28e-35	155.311
monocyte cell count || id:ieu-b-31	rs360017	G	A	-0.024481	0.002251	0.775236	1.62e-27	118.279
monocyte cell count || id:ieu-b-31	rs36026517	C	G	-0.016699	0.002341	0.198672	1.02e-12	50.8836
monocyte cell count || id:ieu-b-31	rs3731211	A	T	0.028382	0.002081	0.719766	2.51e-42	186.012
monocyte cell count || id:ieu-b-31	rs3731332	T	C	-0.108009	0.006386	0.022895	4.01e-64	286.063
monocyte cell count || id:ieu-b-31	rs3761986	C	T	-0.012146	0.00195	0.394272	4.88e-10	38.7969
monocyte cell count || id:ieu-b-31	rs3762281	G	A	0.013022	0.001864	0.505158	2.97e-12	48.8049
monocyte cell count || id:ieu-b-31	rs3789062	T	C	-0.020082	0.002179	0.245372	3.22e-20	84.9375
monocyte cell count || id:ieu-b-31	rs3795503	T	C	-0.01889	0.002034	0.314513	1.68e-20	86.2506
monocyte cell count || id:ieu-b-31	rs3808609	C	G	0.016911	0.002008	0.318017	3.86e-17	70.9269
monocyte cell count || id:ieu-b-31	rs3856364	G	C	0.012622	0.002009	0.67981	3.45e-10	39.4727
monocyte cell count || id:ieu-b-31	rs3859570	C	T	-0.027849	0.001998	0.424757	3.97e-44	194.28
monocyte cell count || id:ieu-b-31	rs391023	T	C	-0.075903	0.001942	0.366325	1e-200	1527.63
monocyte cell count || id:ieu-b-31	rs41268099	A	G	0.029048	0.002986	0.110855	2.47e-22	94.6352
monocyte cell count || id:ieu-b-31	rs41313381	A	C	0.043019	0.005345	0.030485	8.85e-16	64.7777
monocyte cell count || id:ieu-b-31	rs413141	G	A	0.043013	0.002764	0.862523	1.42e-54	242.172
monocyte cell count || id:ieu-b-31	rs41381344	A	G	0.029528	0.005259	0.036862	2.02e-08	31.5255
monocyte cell count || id:ieu-b-31	rs41409548	A	G	-0.096493	0.005685	0.033848	1.49e-64	288.092
monocyte cell count || id:ieu-b-31	rs4142441	G	A	0.031012	0.002648	0.151573	1.22e-31	137.159
monocyte cell count || id:ieu-b-31	rs4269828	G	A	0.012209	0.001915	0.560056	1.89e-10	40.6465
monocyte cell count || id:ieu-b-31	rs4335411	A	G	-0.017413	0.002412	0.762473	5.51e-13	52.1186
monocyte cell count || id:ieu-b-31	rs4365101	A	G	-0.026771	0.003761	0.068386	1.14e-12	50.6667
monocyte cell count || id:ieu-b-31	rs4385425	G	A	-0.060104	0.001999	0.323914	1.28e-198	904.027
monocyte cell count || id:ieu-b-31	rs4411554	G	C	0.012567	0.002108	0.714191	2.58e-09	35.5404
monocyte cell count || id:ieu-b-31	rs445611	G	A	0.016004	0.002607	0.844726	8.58e-10	37.6856
monocyte cell count || id:ieu-b-31	rs4462758	A	G	-0.032903	0.002155	0.750205	1.43e-52	233.118
monocyte cell count || id:ieu-b-31	rs45577137	G	A	-0.064614	0.004959	0.043857	9.05e-39	169.772
monocyte cell count || id:ieu-b-31	rs4566648	G	T	-0.025396	0.001975	0.342027	8.14e-38	165.347
monocyte cell count || id:ieu-b-31	rs4577206	T	C	-0.020765	0.003177	0.88902	6.5e-11	42.7198
monocyte cell count || id:ieu-b-31	rs458699	A	T	0.013577	0.002176	0.757042	4.52e-10	38.9305
monocyte cell count || id:ieu-b-31	rs4626924	T	C	-0.018347	0.00191	0.551005	8.2e-22	92.2706
monocyte cell count || id:ieu-b-31	rs4658231	G	A	-0.016005	0.002181	0.24867	2.23e-13	53.8518
monocyte cell count || id:ieu-b-31	rs4669869	C	T	0.020401	0.001889	0.44511	3.76e-27	116.638
monocyte cell count || id:ieu-b-31	rs4712652	A	G	0.015034	0.001898	0.579923	2.49e-15	62.7418
monocyte cell count || id:ieu-b-31	rs4721764	A	G	0.015617	0.00233	0.209536	2.12e-11	44.9245
monocyte cell count || id:ieu-b-31	rs47341	T	C	0.031081	0.001997	0.396	1.46e-54	242.233
monocyte cell count || id:ieu-b-31	rs4737009	A	G	0.015384	0.002209	0.235763	3.44e-12	48.5006
monocyte cell count || id:ieu-b-31	rs475616	G	A	0.01572	0.00199	0.65632	2.97e-15	62.4021
monocyte cell count || id:ieu-b-31	rs4763944	A	G	0.013087	0.002322	0.204423	1.77e-08	31.7655
monocyte cell count || id:ieu-b-31	rs4810832	A	G	0.012663	0.002027	0.325034	4.34e-10	39.027
monocyte cell count || id:ieu-b-31	rs4813619	T	G	0.016505	0.001902	0.510832	4.24e-18	75.3026
monocyte cell count || id:ieu-b-31	rs4865956	A	T	-0.018917	0.002041	0.696281	1.97e-20	85.905
monocyte cell count || id:ieu-b-31	rs4871844	C	T	0.015503	0.00201	0.343089	1.27e-14	59.4894
monocyte cell count || id:ieu-b-31	rs4886615	G	A	-0.018957	0.00212	0.724425	4.1e-19	79.959
monocyte cell count || id:ieu-b-31	rs4905043	A	G	0.018703	0.002008	0.399537	1.31e-20	86.7551
monocyte cell count || id:ieu-b-31	rs4907230	A	G	0.015584	0.002002	0.323539	7.24e-15	60.594
monocyte cell count || id:ieu-b-31	rs4952782	A	T	0.019255	0.002182	0.759932	1.17e-18	77.8713
monocyte cell count || id:ieu-b-31	rs4970966	T	G	-0.072638	0.002252	0.222433	1e-200	1040.38
monocyte cell count || id:ieu-b-31	rs4983387	A	G	0.019449	0.003249	0.899135	2.2e-09	35.834
monocyte cell count || id:ieu-b-31	rs4987353	A	G	-0.021886	0.002015	0.310381	1.93e-27	117.973
monocyte cell count || id:ieu-b-31	rs55684236	A	G	0.01153	0.001956	0.348464	3.89e-09	34.7473
monocyte cell count || id:ieu-b-31	rs55860328	A	G	-0.01367	0.002053	0.682365	2.88e-11	44.3363
monocyte cell count || id:ieu-b-31	rs56007794	T	A	0.039085	0.002177	0.24434	4.77e-72	322.332
monocyte cell count || id:ieu-b-31	rs56058420	G	A	0.01173	0.001975	0.356231	2.96e-09	35.2746
monocyte cell count || id:ieu-b-31	rs56344893	A	C	-0.044337	0.00195	0.372987	2.12e-114	516.968
monocyte cell count || id:ieu-b-31	rs56795609	T	A	-0.01493	0.002483	0.17201	1.87e-09	36.1548
monocyte cell count || id:ieu-b-31	rs56925909	G	C	0.01367	0.002253	0.218542	1.33e-09	36.8141
monocyte cell count || id:ieu-b-31	rs571497	A	G	-0.028174	0.002628	0.154612	8.94e-27	114.933
monocyte cell count || id:ieu-b-31	rs57221391	G	T	-0.022337	0.003693	0.07144	1.51e-09	36.584
monocyte cell count || id:ieu-b-31	rs573790	C	T	-0.016093	0.001947	0.613652	1.48e-16	68.3191
monocyte cell count || id:ieu-b-31	rs58011825	C	A	0.018373	0.002728	0.137161	1.69e-11	45.3598
monocyte cell count || id:ieu-b-31	rs58814158	G	T	-0.023512	0.002622	0.15736	3.24e-19	80.4107
monocyte cell count || id:ieu-b-31	rs59295685	T	C	-0.020043	0.002487	0.173015	7.99e-16	64.9492
monocyte cell count || id:ieu-b-31	rs6044081	G	A	0.012275	0.002186	0.758074	2e-08	31.5314
monocyte cell count || id:ieu-b-31	rs6055955	T	C	-0.028986	0.001876	0.508474	8.72e-54	238.732
monocyte cell count || id:ieu-b-31	rs60695341	T	C	-0.018162	0.00235	0.197081	1.14e-14	59.7299
monocyte cell count || id:ieu-b-31	rs60699901	C	T	0.021517	0.002926	0.118119	2.02e-13	54.0773
monocyte cell count || id:ieu-b-31	rs61165644	G	A	-0.026402	0.002716	0.14078	2.59e-22	94.4962
monocyte cell count || id:ieu-b-31	rs6120950	T	C	-0.019355	0.002341	0.202811	1.45e-16	68.3571
monocyte cell count || id:ieu-b-31	rs61985545	A	G	-0.01149	0.001887	0.495161	1.18e-09	37.0763
monocyte cell count || id:ieu-b-31	rs62011334	G	A	0.011932	0.00199	0.355185	2.1e-09	35.9518
monocyte cell count || id:ieu-b-31	rs62018159	A	G	0.015004	0.002338	0.209149	1.42e-10	41.1837
monocyte cell count || id:ieu-b-31	rs62054807	T	C	0.020073	0.002064	0.294764	2.45e-22	94.5813
monocyte cell count || id:ieu-b-31	rs62057793	A	G	-0.019484	0.002995	0.111608	8e-11	42.3216
monocyte cell count || id:ieu-b-31	rs62143205	A	G	-0.057574	0.003245	0.104321	2.18e-70	314.792
monocyte cell count || id:ieu-b-31	rs62176784	G	A	0.02263	0.002002	0.319489	1.36e-29	127.774
monocyte cell count || id:ieu-b-31	rs62261974	G	A	-0.016569	0.002414	0.183464	7.01e-12	47.1105
monocyte cell count || id:ieu-b-31	rs62454420	G	A	-0.034885	0.003675	0.070245	2.39e-21	90.1079
monocyte cell count || id:ieu-b-31	rs62470670	G	A	-0.023333	0.00323	0.092471	5.3e-13	52.1839
monocyte cell count || id:ieu-b-31	rs62491927	A	C	-0.012993	0.002145	0.256754	1.42e-09	36.6914
monocyte cell count || id:ieu-b-31	rs62501136	A	G	0.020496	0.002268	0.221444	1.72e-19	81.668
monocyte cell count || id:ieu-b-31	rs62502392	A	G	-0.017907	0.00267	0.143097	2.08e-11	44.9804
monocyte cell count || id:ieu-b-31	rs62513343	T	C	-0.015097	0.002695	0.142064	2.17e-08	31.3808
monocyte cell count || id:ieu-b-31	rs628615	C	T	-0.016969	0.002951	0.112511	9.16e-09	33.0654
monocyte cell count || id:ieu-b-31	rs628965	G	A	-0.012645	0.001982	0.630893	1.84e-10	40.7034
monocyte cell count || id:ieu-b-31	rs6429432	C	A	-0.079652	0.002993	0.891513	6.3e-156	708.239
monocyte cell count || id:ieu-b-31	rs6429438	G	A	0.02083	0.002957	0.886382	1.93e-12	49.6222
monocyte cell count || id:ieu-b-31	rs6434817	G	A	0.0116	0.002071	0.718131	2.17e-08	31.373
monocyte cell count || id:ieu-b-31	rs644492	G	A	-0.020069	0.002358	0.195876	1.84e-17	72.4376
monocyte cell count || id:ieu-b-31	rs6470759	A	G	-0.018194	0.001932	0.588502	5.04e-21	88.6834
monocyte cell count || id:ieu-b-31	rs647137	A	G	0.020504	0.002031	0.697455	6.26e-24	101.92
monocyte cell count || id:ieu-b-31	rs6493575	T	C	-0.01218	0.00191	0.395673	1.86e-10	40.6657
monocyte cell count || id:ieu-b-31	rs6512627	A	G	-0.047438	0.002378	0.19363	1.83e-88	397.95
monocyte cell count || id:ieu-b-31	rs6545873	C	T	-0.015343	0.001915	0.610495	1.18e-15	64.1923
monocyte cell count || id:ieu-b-31	rs6579771	T	C	0.033644	0.002115	0.268553	6.13e-57	253.043
monocyte cell count || id:ieu-b-31	rs6581124	A	G	-0.012765	0.002214	0.24468	8.4e-09	33.2419
monocyte cell count || id:ieu-b-31	rs6591578	A	G	0.021869	0.001941	0.633592	2.03e-29	126.942
monocyte cell count || id:ieu-b-31	rs662333	A	G	-0.01382	0.002263	0.779527	1.05e-09	37.2947
monocyte cell count || id:ieu-b-31	rs663202	C	G	-0.015065	0.002485	0.170566	1.39e-09	36.7524
monocyte cell count || id:ieu-b-31	rs6664626	T	G	0.018875	0.002862	0.142992	4.38e-11	43.4945
monocyte cell count || id:ieu-b-31	rs6687430	A	G	0.011892	0.001876	0.54337	2.41e-10	40.1832
monocyte cell count || id:ieu-b-31	rs6696074	T	C	0.018322	0.00192	0.562926	1.49e-21	91.0633
monocyte cell count || id:ieu-b-31	rs67224956	C	T	0.026909	0.002479	0.170315	2.01e-27	117.826
monocyte cell count || id:ieu-b-31	rs6736362	T	C	0.022174	0.001885	0.559146	6.45e-32	138.377
monocyte cell count || id:ieu-b-31	rs6740847	G	A	0.127269	0.001885	0.562078	1e-200	4558.51
monocyte cell count || id:ieu-b-31	rs6745920	C	T	0.012709	0.001997	0.619377	2.02e-10	40.5011
monocyte cell count || id:ieu-b-31	rs6753534	T	C	0.012908	0.001889	0.562248	8.58e-12	46.6932
monocyte cell count || id:ieu-b-31	rs6772164	A	C	-0.011543	0.002024	0.358647	1.21e-08	32.5249
monocyte cell count || id:ieu-b-31	rs6796	C	T	0.045504	0.002116	0.274261	1.66e-102	462.453
monocyte cell count || id:ieu-b-31	rs6799804	A	T	-0.027417	0.003565	0.075378	1.52e-14	59.1454
monocyte cell count || id:ieu-b-31	rs6800122	T	C	-0.021775	0.001911	0.399684	4.75e-30	129.836
monocyte cell count || id:ieu-b-31	rs6856799	C	T	-0.011101	0.002017	0.315049	3.81e-08	30.2909
monocyte cell count || id:ieu-b-31	rs6869021	T	C	-0.016905	0.002017	0.313259	5.47e-17	70.2455
monocyte cell count || id:ieu-b-31	rs6883116	C	T	-0.017985	0.001921	0.417349	8.21e-21	87.6529
monocyte cell count || id:ieu-b-31	rs695113	T	C	0.021098	0.002054	0.696592	1.04e-24	105.507
monocyte cell count || id:ieu-b-31	rs701905	C	G	0.021672	0.001955	0.352317	1.63e-28	122.887
monocyte cell count || id:ieu-b-31	rs7030655	T	G	0.020088	0.002019	0.308549	2.66e-23	98.9922
monocyte cell count || id:ieu-b-31	rs706819	C	T	0.018421	0.002154	0.738253	1.29e-17	73.1366
monocyte cell count || id:ieu-b-31	rs707793	C	T	-0.030323	0.001881	0.531284	2.13e-58	259.876
monocyte cell count || id:ieu-b-31	rs7095778	G	A	-0.020412	0.003252	0.091164	3.56e-10	39.3976
monocyte cell count || id:ieu-b-31	rs7097656	C	T	0.020177	0.002312	0.794776	2.8e-18	76.1619
monocyte cell count || id:ieu-b-31	rs7111769	C	A	-0.029162	0.003669	0.074664	1.99e-15	63.1741
monocyte cell count || id:ieu-b-31	rs71331613	A	C	-0.049775	0.005022	0.036301	3.98e-23	98.2356
monocyte cell count || id:ieu-b-31	rs71368117	C	T	-0.023586	0.003497	0.086908	1.58e-11	45.4901
monocyte cell count || id:ieu-b-31	rs7180079	G	A	0.059435	0.00287	0.876937	3.41e-95	428.865
monocyte cell count || id:ieu-b-31	rs7180804	A	G	-0.077442	0.002141	0.256783	1e-200	1308.34
monocyte cell count || id:ieu-b-31	rs7185007	T	C	-0.016721	0.002191	0.240169	2.4e-14	58.2425
monocyte cell count || id:ieu-b-31	rs718515	A	G	-0.019941	0.001891	0.552238	5.66e-26	111.202
monocyte cell count || id:ieu-b-31	rs7196129	C	T	0.025016	0.001905	0.530279	2.45e-39	172.443
monocyte cell count || id:ieu-b-31	rs723585	G	A	-0.016542	0.00187	0.483425	9.43e-19	78.2515
monocyte cell count || id:ieu-b-31	rs7249692	C	T	-0.017222	0.002004	0.670676	8.83e-18	73.8536
monocyte cell count || id:ieu-b-31	rs72673751	C	T	-0.016555	0.002389	0.189986	4.35e-12	48.0204
monocyte cell count || id:ieu-b-31	rs72675573	T	C	0.015967	0.001937	0.366495	1.76e-16	67.9497
monocyte cell count || id:ieu-b-31	rs72720206	A	G	-0.016183	0.001998	0.326922	5.82e-16	65.6035
monocyte cell count || id:ieu-b-31	rs72743796	A	G	0.040748	0.005471	0.030784	9.92e-14	55.4727
monocyte cell count || id:ieu-b-31	rs72759267	T	C	0.021443	0.002644	0.158886	5.36e-16	65.7731
monocyte cell count || id:ieu-b-31	rs72790862	C	T	-0.020289	0.002032	0.307082	1.92e-23	99.6951
monocyte cell count || id:ieu-b-31	rs72805138	A	G	0.029548	0.003399	0.090934	3.7e-18	75.5708
monocyte cell count || id:ieu-b-31	rs72836307	T	C	-0.040906	0.002579	0.156407	1.37e-56	251.577
monocyte cell count || id:ieu-b-31	rs72970406	G	A	-0.018533	0.00335	0.087376	3.24e-08	30.6057
monocyte cell count || id:ieu-b-31	rs72987040	A	C	-0.024778	0.002838	0.124193	2.71e-18	76.2268
monocyte cell count || id:ieu-b-31	rs73058593	C	G	0.037818	0.002267	0.217554	1.98e-62	278.288
monocyte cell count || id:ieu-b-31	rs73067080	C	T	-0.015721	0.002549	0.160101	7.11e-10	38.0383
monocyte cell count || id:ieu-b-31	rs7308348	C	T	0.015377	0.002468	0.182113	4.78e-10	38.8198
monocyte cell count || id:ieu-b-31	rs73142138	G	A	0.012783	0.001915	0.399541	2.57e-11	44.5582
monocyte cell count || id:ieu-b-31	rs731707	C	T	0.04713	0.001913	0.489214	5.31e-134	606.967
monocyte cell count || id:ieu-b-31	rs73201961	C	A	0.027169	0.003286	0.089234	1.44e-16	68.3616
monocyte cell count || id:ieu-b-31	rs73203055	G	C	-0.026093	0.003673	0.072008	1.27e-12	50.4668
monocyte cell count || id:ieu-b-31	rs73217470	G	A	0.064788	0.004478	0.046722	2.11e-47	209.325
monocyte cell count || id:ieu-b-31	rs73467599	C	T	0.018458	0.002363	0.199459	5.95e-15	61.0157
monocyte cell count || id:ieu-b-31	rs73784287	G	A	0.015482	0.002645	0.14927	4.93e-09	34.2612
monocyte cell count || id:ieu-b-31	rs73809166	C	T	0.046464	0.006392	0.023149	3.78e-13	52.8396
monocyte cell count || id:ieu-b-31	rs739241	A	G	0.018082	0.001948	0.606788	1.72e-20	86.1619
monocyte cell count || id:ieu-b-31	rs74233809	C	T	-0.02715	0.003444	0.080602	3.34e-15	62.146
monocyte cell count || id:ieu-b-31	rs74259566	G	C	0.028706	0.003145	0.100542	7.51e-20	83.3113
monocyte cell count || id:ieu-b-31	rs745570	G	A	0.014068	0.001948	0.513574	5.38e-13	52.1539
monocyte cell count || id:ieu-b-31	rs745822	G	T	0.016402	0.001942	0.375667	3.16e-17	71.3338
monocyte cell count || id:ieu-b-31	rs74735005	C	T	-0.016977	0.002327	0.206468	3.14e-13	53.2266
monocyte cell count || id:ieu-b-31	rs74765249	T	C	0.012761	0.002093	0.281465	1.12e-09	37.1733
monocyte cell count || id:ieu-b-31	rs7516138	G	A	-0.022592	0.00193	0.391091	1.31e-31	137.023
monocyte cell count || id:ieu-b-31	rs7522307	C	G	-0.023277	0.002862	0.124104	4.36e-16	66.1477
monocyte cell count || id:ieu-b-31	rs7524046	A	G	0.014654	0.002156	0.251336	1.11e-11	46.1971
monocyte cell count || id:ieu-b-31	rs754388	C	G	0.030305	0.002421	0.810895	6.43e-36	156.689
monocyte cell count || id:ieu-b-31	rs75475627	G	C	0.02413	0.003587	0.076659	1.8e-11	45.2535
monocyte cell count || id:ieu-b-31	rs7569084	T	C	0.027559	0.001895	0.583833	7.4e-48	211.499
monocyte cell count || id:ieu-b-31	rs7572278	A	T	0.021687	0.002355	0.206833	3.44e-20	84.8042
monocyte cell count || id:ieu-b-31	rs7574456	T	C	-0.040256	0.002125	0.739962	5.2e-80	358.875
monocyte cell count || id:ieu-b-31	rs7593080	T	C	0.010661	0.001892	0.574099	1.8e-08	31.7507
monocyte cell count || id:ieu-b-31	rs761841	C	T	0.012242	0.001903	0.576839	1.31e-10	41.3835
monocyte cell count || id:ieu-b-31	rs7620353	T	C	0.014253	0.002453	0.823086	6.42e-09	33.7612
monocyte cell count || id:ieu-b-31	rs7633965	C	A	0.025005	0.003657	0.929301	8.35e-12	46.7524
monocyte cell count || id:ieu-b-31	rs76427287	C	T	0.024864	0.002345	0.254121	3.04e-26	112.423
monocyte cell count || id:ieu-b-31	rs76428106	C	T	0.53552	0.00861	0.013445	1e-200	3868.52
monocyte cell count || id:ieu-b-31	rs77733744	A	G	-0.014026	0.002496	0.171887	1.96e-08	31.5776
monocyte cell count || id:ieu-b-31	rs7776054	G	A	-0.037905	0.002128	0.260831	6.09e-71	317.285
monocyte cell count || id:ieu-b-31	rs7785014	C	T	-0.025276	0.002005	0.670805	2.04e-36	158.923
monocyte cell count || id:ieu-b-31	rs7786376	G	A	0.012376	0.002112	0.275978	4.73e-09	34.3378
monocyte cell count || id:ieu-b-31	rs7787179	G	A	0.020818	0.002322	0.206875	3.31e-19	80.381
monocyte cell count || id:ieu-b-31	rs7803075	G	A	-0.014372	0.002148	0.735284	2.28e-11	44.7678
monocyte cell count || id:ieu-b-31	rs78218855	T	C	0.021951	0.003688	0.068442	2.73e-09	35.4264
monocyte cell count || id:ieu-b-31	rs7824937	G	A	0.01766	0.001942	0.368567	1.03e-19	82.6957
monocyte cell count || id:ieu-b-31	rs7826487	G	A	-0.040998	0.002967	0.115769	2.17e-43	190.937
monocyte cell count || id:ieu-b-31	rs7836456	G	T	-0.015046	0.00195	0.514396	1.26e-14	59.5351
monocyte cell count || id:ieu-b-31	rs7836786	A	G	-0.013244	0.002419	0.814951	4.46e-08	29.9755
monocyte cell count || id:ieu-b-31	rs7861055	G	A	-0.014062	0.00187	0.487561	5.66e-14	56.5472
monocyte cell count || id:ieu-b-31	rs7919533	C	T	0.02038	0.00191	0.487915	1.55e-26	113.852
monocyte cell count || id:ieu-b-31	rs79335847	C	G	-0.024625	0.003256	0.093816	4.14e-14	57.1984
monocyte cell count || id:ieu-b-31	rs79407714	A	G	-0.064354	0.005795	0.030003	1.28e-28	123.323
monocyte cell count || id:ieu-b-31	rs79446921	A	G	-0.022879	0.004141	0.053807	3.38e-08	30.5256
monocyte cell count || id:ieu-b-31	rs7971382	A	G	0.011735	0.001983	0.373961	3.34e-09	35.0204
monocyte cell count || id:ieu-b-31	rs7975680	C	A	0.012577	0.001978	0.60413	2.12e-10	40.4298
monocyte cell count || id:ieu-b-31	rs798563	C	A	0.017561	0.00208	0.297123	3.23e-17	71.2807
monocyte cell count || id:ieu-b-31	rs79894332	A	G	-0.048205	0.003116	0.10046	6.3e-54	239.326
monocyte cell count || id:ieu-b-31	rs8049116	T	C	0.022989	0.002903	0.118269	2.52e-15	62.7113
monocyte cell count || id:ieu-b-31	rs8077619	A	T	-0.019081	0.002765	0.132816	5.39e-12	47.6225
monocyte cell count || id:ieu-b-31	rs8207	G	A	0.013527	0.002103	0.26667	1.29e-10	41.3737
monocyte cell count || id:ieu-b-31	rs869785	C	T	-0.017204	0.001981	0.669622	3.97e-18	75.4206
monocyte cell count || id:ieu-b-31	rs871134	T	C	0.038297	0.001915	0.571095	7.06e-89	399.937
monocyte cell count || id:ieu-b-31	rs875890	A	T	-0.016861	0.002139	0.262208	3.38e-15	62.1363
monocyte cell count || id:ieu-b-31	rs907612	T	C	-0.033053	0.002022	0.380435	5.19e-60	267.214
monocyte cell count || id:ieu-b-31	rs915125	T	C	0.033833	0.002086	0.282198	4.34e-59	263.059
monocyte cell count || id:ieu-b-31	rs919217	C	T	-0.014617	0.002646	0.148898	3.38e-08	30.5166
monocyte cell count || id:ieu-b-31	rs9295484	T	G	-0.028574	0.004614	0.955853	6.1e-10	38.3519
monocyte cell count || id:ieu-b-31	rs932641	A	G	-0.01353	0.002174	0.251475	4.99e-10	38.7326
monocyte cell count || id:ieu-b-31	rs932905	A	G	0.021032	0.002083	0.28178	6.11e-24	101.949
monocyte cell count || id:ieu-b-31	rs9375150	G	T	-0.018406	0.001886	0.446815	1.84e-22	95.2435
monocyte cell count || id:ieu-b-31	rs9379077	G	A	0.02858	0.00233	0.200867	1.46e-34	150.457
monocyte cell count || id:ieu-b-31	rs9390460	C	T	0.011811	0.001874	0.53796	3.01e-10	39.7223
monocyte cell count || id:ieu-b-31	rs9410425	A	G	-0.030029	0.001994	0.324599	3.23e-51	226.794
monocyte cell count || id:ieu-b-31	rs9480737	G	A	-0.021684	0.002003	0.321131	2.74e-27	117.197
monocyte cell count || id:ieu-b-31	rs9494573	C	T	-0.015656	0.001905	0.588851	2.18e-16	67.5416
monocyte cell count || id:ieu-b-31	rs9526475	C	T	-0.012315	0.002103	0.727988	4.9e-09	34.2918
monocyte cell count || id:ieu-b-31	rs9532580	C	T	-0.028091	0.002128	0.263677	9.72e-40	174.257
monocyte cell count || id:ieu-b-31	rs954954	C	A	-0.028982	0.003072	0.105169	4.2e-21	89.005
monocyte cell count || id:ieu-b-31	rs9555596	C	T	0.022922	0.001929	0.383331	1.55e-32	141.202
monocyte cell count || id:ieu-b-31	rs9564870	C	A	0.03165	0.004584	0.05279	5.24e-12	47.6714
monocyte cell count || id:ieu-b-31	rs9625746	C	G	-0.021263	0.001942	0.412737	7.42e-28	119.881
monocyte cell count || id:ieu-b-31	rs9734613	G	A	0.028777	0.00505	0.963842	1.24e-08	32.4719
monocyte cell count || id:ieu-b-31	rs9783374	C	T	0.020919	0.002683	0.849046	6.69e-15	60.7912
monocyte cell count || id:ieu-b-31	rs9787298	C	A	-0.016032	0.00229	0.210661	2.66e-12	49.0122
monocyte cell count || id:ieu-b-31	rs9809116	G	A	0.01741	0.00191	0.408841	8.21e-20	83.0866
monocyte cell count || id:ieu-b-31	rs9815073	A	C	-0.021799	0.002061	0.345844	4.16e-26	111.871
monocyte cell count || id:ieu-b-31	rs9898876	T	G	0.017631	0.002367	0.197491	9.89e-14	55.4827
monocyte cell count || id:ieu-b-31	rs9915112	G	A	-0.026556	0.002328	0.203142	4.21e-30	130.125
monocyte cell count || id:ieu-b-31	rs9943753	G	A	0.013507	0.001953	0.627675	4.79e-12	47.8314
monocyte cell count || id:ieu-b-31	rs9963693	C	T	0.013323	0.002145	0.260621	5.39e-10	38.5789
monocyte cell count || id:ieu-b-31	rs9992013	G	C	0.022401	0.002796	0.136509	1.18e-15	64.189
lymphocyte cell count || id:ieu-b-32	rs1000329	T	C	-0.082387	0.002111	0.676463	1e-200	1523.14
lymphocyte cell count || id:ieu-b-32	rs1002607	C	T	-0.012987	0.001934	0.592852	1.93e-11	45.0925
lymphocyte cell count || id:ieu-b-32	rs10027415	T	C	-0.016333	0.001366	0.529463	6.33e-33	142.965
lymphocyte cell count || id:ieu-b-32	rs10076701	C	T	-0.022827	0.001907	0.55724	5.52e-33	143.284
lymphocyte cell count || id:ieu-b-32	rs10109370	A	C	-0.018902	0.002227	0.238495	2.26e-17	72.0402
lymphocyte cell count || id:ieu-b-32	rs10138752	T	C	-0.029776	0.003547	0.077325	4.89e-17	70.471
lymphocyte cell count || id:ieu-b-32	rs10145277	A	T	-0.014861	0.001956	0.624665	3.19e-14	57.7243
lymphocyte cell count || id:ieu-b-32	rs10174056	A	T	0.013981	0.001942	0.384429	6.38e-13	51.8296
lymphocyte cell count || id:ieu-b-32	rs1017875	T	C	-0.036085	0.002353	0.201673	5.01e-53	235.185
lymphocyte cell count || id:ieu-b-32	rs10179705	A	G	-0.021301	0.002079	0.294374	1.29e-24	104.976
lymphocyte cell count || id:ieu-b-32	rs10191329	A	C	-0.014199	0.0025	0.175233	1.39e-08	32.2579
lymphocyte cell count || id:ieu-b-32	rs10206961	T	C	-0.01062	0.001917	0.418223	3.1e-08	30.6906
lymphocyte cell count || id:ieu-b-32	rs10212190	T	A	-0.011822	0.001948	0.379385	1.32e-09	36.8302
lymphocyte cell count || id:ieu-b-32	rs10230506	A	T	0.021153	0.002584	0.1609	2.86e-16	67.013
lymphocyte cell count || id:ieu-b-32	rs10237524	A	G	-0.019182	0.002008	0.330226	1.35e-21	91.2558
lymphocyte cell count || id:ieu-b-32	rs10245472	A	G	-0.015883	0.002483	0.176635	1.65e-10	40.9177
lymphocyte cell count || id:ieu-b-32	rs1043996	A	G	0.013372	0.002139	0.716638	4.21e-10	39.0815
lymphocyte cell count || id:ieu-b-32	rs10445308	T	C	-0.029968	0.001892	0.479095	1.91e-56	250.884
lymphocyte cell count || id:ieu-b-32	rs10466905	A	G	0.061958	0.00246	0.190033	7.1e-140	634.344
lymphocyte cell count || id:ieu-b-32	rs10480003	G	A	-0.013338	0.00193	0.44679	4.97e-12	47.7603
lymphocyte cell count || id:ieu-b-32	rs10494783	A	G	-0.054095	0.004268	0.051764	8.95e-37	160.644
lymphocyte cell count || id:ieu-b-32	rs10503147	T	C	0.02071	0.003362	0.088907	7.48e-10	37.9459
lymphocyte cell count || id:ieu-b-32	rs1050979	G	A	0.024519	0.001898	0.525212	3.97e-38	166.883
lymphocyte cell count || id:ieu-b-32	rs10748526	C	T	0.01522	0.002339	0.793501	7.88e-11	42.3418
lymphocyte cell count || id:ieu-b-32	rs10761129	T	C	0.011391	0.002015	0.669401	1.62e-08	31.9576
lymphocyte cell count || id:ieu-b-32	rs10762264	A	G	-0.020403	0.002032	0.680729	1.06e-23	100.819
lymphocyte cell count || id:ieu-b-32	rs10774624	A	G	-0.087786	0.001917	0.514001	1e-200	2097.04
lymphocyte cell count || id:ieu-b-32	rs10783340	G	A	-0.011915	0.001964	0.639354	1.34e-09	36.8049
lymphocyte cell count || id:ieu-b-32	rs10794175	T	G	-0.021252	0.002001	0.416037	2.5e-26	112.799
lymphocyte cell count || id:ieu-b-32	rs10814138	A	C	-0.013683	0.00205	0.313929	2.55e-11	44.5507
lymphocyte cell count || id:ieu-b-32	rs10823631	G	A	-0.017011	0.002013	0.325475	3.11e-17	71.4122
lymphocyte cell count || id:ieu-b-32	rs10828725	T	G	-0.032062	0.001968	0.366094	1.29e-59	265.418
lymphocyte cell count || id:ieu-b-32	rs10838634	G	A	-0.026107	0.003192	0.901514	3e-16	66.8942
lymphocyte cell count || id:ieu-b-32	rs10846577	C	T	-0.014107	0.001924	0.442146	2.37e-13	53.76
lymphocyte cell count || id:ieu-b-32	rs10865331	G	A	0.013177	0.002022	0.625008	7.38e-11	42.4689
lymphocyte cell count || id:ieu-b-32	rs10875371	T	C	-0.020825	0.001927	0.417813	3.37e-27	116.79
lymphocyte cell count || id:ieu-b-32	rs10932018	A	G	-0.0146	0.002118	0.729687	5.65e-12	47.5175
lymphocyte cell count || id:ieu-b-32	rs10956401	A	G	-0.025338	0.001992	0.345058	5.05e-37	161.795
lymphocyte cell count || id:ieu-b-32	rs10965124	G	T	-0.023401	0.00336	0.094818	3.42e-12	48.5054
lymphocyte cell count || id:ieu-b-32	rs10985915	G	A	-0.022597	0.003015	0.110633	6.9e-14	56.1729
lymphocyte cell count || id:ieu-b-32	rs10986338	A	G	-0.011609	0.002008	0.649791	7.6e-09	33.4243
lymphocyte cell count || id:ieu-b-32	rs11033388	T	A	0.019588	0.00192	0.418839	2.07e-24	104.083
lymphocyte cell count || id:ieu-b-32	rs11052877	G	A	0.068864	0.001958	0.371691	1e-200	1236.97
lymphocyte cell count || id:ieu-b-32	rs11073903	A	G	-0.012696	0.001925	0.567498	4.41e-11	43.4983
lymphocyte cell count || id:ieu-b-32	rs11084096	A	G	-0.018376	0.002067	0.296205	6.42e-19	79.0353
lymphocyte cell count || id:ieu-b-32	rs11134475	G	A	-0.014216	0.001962	0.635835	4.42e-13	52.4997
lymphocyte cell count || id:ieu-b-32	rs11160706	A	G	0.030499	0.002291	0.22222	2.12e-40	177.223
lymphocyte cell count || id:ieu-b-32	rs111626441	A	G	0.027778	0.003337	0.096614	8.97e-17	69.293
lymphocyte cell count || id:ieu-b-32	rs11168249	C	T	-0.019487	0.00193	0.461347	6.04e-24	101.947
lymphocyte cell count || id:ieu-b-32	rs1118866	T	C	0.014779	0.002075	0.703532	1.1e-12	50.7287
lymphocyte cell count || id:ieu-b-32	rs11218725	G	A	0.033008	0.001958	0.376523	1.03e-63	284.193
lymphocyte cell count || id:ieu-b-32	rs11224302	T	C	-0.0383	0.003174	0.098823	1.73e-33	145.607
lymphocyte cell count || id:ieu-b-32	rs11231804	T	C	0.07386	0.012425	0.007228	2.85e-09	35.3367
lymphocyte cell count || id:ieu-b-32	rs11246147	T	C	0.011393	0.001984	0.54935	9.52e-09	32.9756
lymphocyte cell count || id:ieu-b-32	rs11247712	T	C	-0.019902	0.00196	0.368908	3.38e-24	103.105
lymphocyte cell count || id:ieu-b-32	rs112992671	A	G	-0.026707	0.004632	0.045938	8.35e-09	33.244
lymphocyte cell count || id:ieu-b-32	rs113116201	C	T	0.041426	0.006895	0.019939	1.93e-09	36.0975
lymphocyte cell count || id:ieu-b-32	rs113142693	C	T	-0.017087	0.00222	0.247465	1.46e-14	59.2415
lymphocyte cell count || id:ieu-b-32	rs1132352	C	A	-0.023977	0.001895	0.538949	1.15e-36	160.093
lymphocyte cell count || id:ieu-b-32	rs113513990	C	T	-0.037749	0.003208	0.097132	6.37e-32	138.466
lymphocyte cell count || id:ieu-b-32	rs113542380	A	G	-0.067528	0.003634	0.074926	4.9e-77	345.301
lymphocyte cell count || id:ieu-b-32	rs11505019	G	T	-0.013376	0.001918	0.410932	3.18e-12	48.6357
lymphocyte cell count || id:ieu-b-32	rs11567701	T	G	0.054358	0.002147	0.261577	2.4e-141	641.007
lymphocyte cell count || id:ieu-b-32	rs11652760	G	T	-0.020963	0.003152	0.100157	3.01e-11	44.2318
lymphocyte cell count || id:ieu-b-32	rs11670621	T	C	0.010673	0.001927	0.48557	3.11e-08	30.6768
lymphocyte cell count || id:ieu-b-32	rs11676298	G	C	0.026968	0.0024	0.19074	2.86e-29	126.263
lymphocyte cell count || id:ieu-b-32	rs11684463	T	A	-0.04727	0.002015	0.327486	1.3e-121	550.327
lymphocyte cell count || id:ieu-b-32	rs116876036	T	C	0.020824	0.003402	0.09019	9.57e-10	37.4679
lymphocyte cell count || id:ieu-b-32	rs11688289	C	T	-0.014843	0.002405	0.18925	6.98e-10	38.0902
lymphocyte cell count || id:ieu-b-32	rs11688303	T	C	0.01644	0.002956	0.119835	2.74e-08	30.9311
lymphocyte cell count || id:ieu-b-32	rs11706384	T	G	0.026978	0.002223	0.235888	7.44e-34	147.279
lymphocyte cell count || id:ieu-b-32	rs11712335	C	T	0.015222	0.002143	0.269338	1.26e-12	50.4544
lymphocyte cell count || id:ieu-b-32	rs11742873	T	C	-0.01661	0.002601	0.837406	1.75e-10	40.7811
lymphocyte cell count || id:ieu-b-32	rs117556162	A	G	0.044471	0.004114	0.05762	3.31e-27	116.849
lymphocyte cell count || id:ieu-b-32	rs1177268	G	A	-0.013625	0.001975	0.566052	5.45e-12	47.5925
lymphocyte cell count || id:ieu-b-32	rs117934175	A	G	-0.044564	0.004906	0.040534	1.12e-19	82.5113
lymphocyte cell count || id:ieu-b-32	rs11800059	T	C	-0.025613	0.001882	0.509954	3.88e-42	185.217
lymphocyte cell count || id:ieu-b-32	rs12021809	A	G	-0.026344	0.003018	0.109842	2.69e-18	76.1947
lymphocyte cell count || id:ieu-b-32	rs12038019	C	G	-0.016487	0.002129	0.268002	1.01e-14	59.9697
lymphocyte cell count || id:ieu-b-32	rs12045893	T	C	0.026783	0.002177	0.248069	9.7e-35	151.357
lymphocyte cell count || id:ieu-b-32	rs12059564	T	C	0.016276	0.002646	0.150315	7.96e-10	37.8369
lymphocyte cell count || id:ieu-b-32	rs12088882	T	C	0.034026	0.001914	0.408499	1.3e-70	316.037
lymphocyte cell count || id:ieu-b-32	rs12127284	T	C	-0.016752	0.002089	0.710139	1.11e-15	64.3067
lymphocyte cell count || id:ieu-b-32	rs12133917	A	C	0.015624	0.001901	0.435692	2.15e-16	67.5492
lymphocyte cell count || id:ieu-b-32	rs12142033	A	G	-0.012976	0.002031	0.332829	1.73e-10	40.8189
lymphocyte cell count || id:ieu-b-32	rs12190136	A	G	0.01184	0.001892	0.526092	3.99e-10	39.1617
lymphocyte cell count || id:ieu-b-32	rs12330493	G	T	0.019277	0.001744	0.36489	2.36e-28	122.176
lymphocyte cell count || id:ieu-b-32	rs12463256	A	G	0.014581	0.00221	0.274793	4.32e-11	43.5301
lymphocyte cell count || id:ieu-b-32	rs12526696	A	G	0.037387	0.002688	0.160592	6.06e-44	193.456
lymphocyte cell count || id:ieu-b-32	rs12542907	G	C	-0.011147	0.00193	0.39893	7.87e-09	33.3581
lymphocyte cell count || id:ieu-b-32	rs12567173	C	T	0.013418	0.002229	0.235351	1.78e-09	36.2373
lymphocyte cell count || id:ieu-b-32	rs12586002	G	T	-0.013719	0.001984	0.352779	4.87e-12	47.8147
lymphocyte cell count || id:ieu-b-32	rs12598978	G	T	0.055094	0.001917	0.519622	1.58e-181	825.97
lymphocyte cell count || id:ieu-b-32	rs1260326	C	T	-0.02397	0.001925	0.602112	1.44e-35	155.051
lymphocyte cell count || id:ieu-b-32	rs12627489	A	G	0.017139	0.003116	0.106785	3.88e-08	30.2535
lymphocyte cell count || id:ieu-b-32	rs12636926	C	T	-0.013632	0.002139	0.729623	1.92e-10	40.616
lymphocyte cell count || id:ieu-b-32	rs12640189	T	C	0.016369	0.002605	0.175849	3.4e-10	39.4847
lymphocyte cell count || id:ieu-b-32	rs1264593	T	G	0.0146	0.001909	0.494948	2.15e-14	58.4916
lymphocyte cell count || id:ieu-b-32	rs12692735	T	G	-0.012472	0.001963	0.361134	2.17e-10	40.3675
lymphocyte cell count || id:ieu-b-32	rs12745411	T	G	0.016574	0.00192	0.60014	6.32e-18	74.5165
lymphocyte cell count || id:ieu-b-32	rs12811832	A	G	-0.01621	0.002002	0.353889	5.99e-16	65.5598
lymphocyte cell count || id:ieu-b-32	rs1291414	T	C	0.0123	0.002075	0.297616	3.18e-09	35.1378
lymphocyte cell count || id:ieu-b-32	rs1292069	C	T	-0.022504	0.001903	0.449582	3.09e-32	139.843
lymphocyte cell count || id:ieu-b-32	rs1297265	G	A	0.011767	0.00191	0.443092	7.44e-10	37.9546
lymphocyte cell count || id:ieu-b-32	rs13040989	C	T	0.018955	0.002084	0.291865	9.96e-20	82.7279
lymphocyte cell count || id:ieu-b-32	rs13105987	A	G	0.045686	0.002118	0.274165	3.64e-103	465.28
lymphocyte cell count || id:ieu-b-32	rs13133642	C	T	0.066249	0.002022	0.680761	1e-200	1073.49
lymphocyte cell count || id:ieu-b-32	rs1317575	C	G	0.013696	0.002056	0.696319	2.8e-11	44.3753
lymphocyte cell count || id:ieu-b-32	rs13199519	A	G	-0.014087	0.002146	0.298486	5.37e-11	43.0901
lymphocyte cell count || id:ieu-b-32	rs1320562	C	G	0.012709	0.002208	0.758464	8.86e-09	33.1302
lymphocyte cell count || id:ieu-b-32	rs13262073	G	C	-0.011887	0.002052	0.687591	7.1e-09	33.5575
lymphocyte cell count || id:ieu-b-32	rs1344603	C	T	0.029335	0.002022	0.67571	1.19e-47	210.48
lymphocyte cell count || id:ieu-b-32	rs1371076	C	T	0.014929	0.002153	0.740378	4.22e-12	48.081
lymphocyte cell count || id:ieu-b-32	rs1384804	A	C	-0.050249	0.002188	0.748054	1.08e-116	527.424
lymphocyte cell count || id:ieu-b-32	rs1399180	C	T	0.025838	0.002529	0.828961	1.82e-24	104.381
lymphocyte cell count || id:ieu-b-32	rs139974673	C	T	0.054097	0.005994	0.026033	1.89e-19	81.4541
lymphocyte cell count || id:ieu-b-32	rs140763487	T	C	-0.048897	0.007981	0.01433	9.26e-10	37.5362
lymphocyte cell count || id:ieu-b-32	rs141801008	T	C	-0.061427	0.010349	0.009564	3.01e-09	35.2307
lymphocyte cell count || id:ieu-b-32	rs1431545	T	C	0.021141	0.002045	0.653307	5.05e-25	106.872
lymphocyte cell count || id:ieu-b-32	rs143875179	A	G	-0.029883	0.004626	0.0442	1.08e-10	41.7289
lymphocyte cell count || id:ieu-b-32	rs144520705	A	C	0.066726	0.011459	0.007638	5.93e-09	33.9076
lymphocyte cell count || id:ieu-b-32	rs1448318	A	G	0.017849	0.001949	0.614888	5.49e-20	83.8695
lymphocyte cell count || id:ieu-b-32	rs1456059	G	A	0.01286	0.002236	0.766259	9.06e-09	33.0779
lymphocyte cell count || id:ieu-b-32	rs145719494	G	A	-0.030887	0.004077	0.058785	3.71e-14	57.3945
lymphocyte cell count || id:ieu-b-32	rs145947882	C	A	-0.035412	0.006051	0.026364	4.97e-09	34.2489
lymphocyte cell count || id:ieu-b-32	rs147700878	A	G	0.025886	0.004635	0.043802	2.39e-08	31.1911
lymphocyte cell count || id:ieu-b-32	rs148601577	G	A	-0.048791	0.00702	0.019608	3.79e-12	48.3065
lymphocyte cell count || id:ieu-b-32	rs1491664	A	G	-0.015346	0.002395	0.200884	1.54e-10	41.0563
lymphocyte cell count || id:ieu-b-32	rs1491765	A	G	-0.017265	0.002093	0.293219	1.67e-16	68.0448
lymphocyte cell count || id:ieu-b-32	rs1493694	T	C	0.020046	0.003045	0.10785	4.78e-11	43.3392
lymphocyte cell count || id:ieu-b-32	rs149453951	T	C	0.048621	0.006697	0.023606	4.04e-13	52.7093
lymphocyte cell count || id:ieu-b-32	rs149984502	T	C	0.047879	0.007054	0.018609	1.18e-11	46.0701
lymphocyte cell count || id:ieu-b-32	rs1523178	C	A	-0.025694	0.002292	0.22113	3.86e-29	125.671
lymphocyte cell count || id:ieu-b-32	rs1533065	T	C	0.01668	0.001987	0.345231	4.95e-17	70.4687
lymphocyte cell count || id:ieu-b-32	rs1533298	T	C	0.030959	0.002089	0.715263	1.19e-49	219.633
lymphocyte cell count || id:ieu-b-32	rs1611236	A	G	-0.04235	0.002028	0.322933	9.76e-97	436.085
lymphocyte cell count || id:ieu-b-32	rs1637366	G	C	0.01416	0.002205	0.289361	1.4e-10	41.2391
lymphocyte cell count || id:ieu-b-32	rs1677490	C	G	0.015901	0.002345	0.7912	1.25e-11	45.9794
lymphocyte cell count || id:ieu-b-32	rs16986308	A	G	-0.032274	0.002955	0.116161	9.95e-28	119.286
lymphocyte cell count || id:ieu-b-32	rs17005891	A	G	-0.024312	0.001766	0.184405	4.43e-43	189.522
lymphocyte cell count || id:ieu-b-32	rs17041439	C	A	0.040938	0.004104	0.056517	2.11e-23	99.5035
lymphocyte cell count || id:ieu-b-32	rs17055818	C	T	-0.029726	0.002177	0.252258	2.15e-42	186.447
lymphocyte cell count || id:ieu-b-32	rs17093026	T	C	-0.021868	0.003134	0.101478	3.13e-12	48.6878
lymphocyte cell count || id:ieu-b-32	rs17138740	G	A	-0.01345	0.002312	0.214538	6.13e-09	33.843
lymphocyte cell count || id:ieu-b-32	rs17180155	C	T	-0.01113	0.001936	0.394048	9.21e-09	33.0506
lymphocyte cell count || id:ieu-b-32	rs17229044	T	C	-0.019172	0.002326	0.210111	1.78e-16	67.9384
lymphocyte cell count || id:ieu-b-32	rs17366643	C	T	0.014557	0.001889	0.537795	1.35e-14	59.3854
lymphocyte cell count || id:ieu-b-32	rs17507693	T	A	0.016236	0.002275	0.222733	9.86e-13	50.9325
lymphocyte cell count || id:ieu-b-32	rs175714	C	T	0.026141	0.00193	0.577477	9.2e-42	183.455
lymphocyte cell count || id:ieu-b-32	rs17703261	T	A	0.009635	0.001731	0.188591	2.67e-08	30.982
lymphocyte cell count || id:ieu-b-32	rs17710008	A	G	0.020604	0.002451	0.18168	4.45e-17	70.667
lymphocyte cell count || id:ieu-b-32	rs1807669	T	C	-0.027074	0.002346	0.793541	9e-31	133.183
lymphocyte cell count || id:ieu-b-32	rs1822534	G	A	-0.034408	0.001932	0.393993	7.22e-71	317.179
lymphocyte cell count || id:ieu-b-32	rs187856913	A	G	0.048221	0.005006	0.038815	6.24e-22	92.7878
lymphocyte cell count || id:ieu-b-32	rs1883801	G	A	-0.017015	0.002443	0.195421	3.39e-12	48.5084
lymphocyte cell count || id:ieu-b-32	rs1893033	T	C	-0.028193	0.003607	0.074578	5.7e-15	61.0928
lymphocyte cell count || id:ieu-b-32	rs1893592	C	A	0.014656	0.002084	0.295994	2.13e-12	49.4579
lymphocyte cell count || id:ieu-b-32	rs1894692	A	G	-0.037559	0.006572	0.978082	1.12e-08	32.6613
lymphocyte cell count || id:ieu-b-32	rs1923403	G	A	0.020005	0.003543	0.922075	1.68e-08	31.8812
lymphocyte cell count || id:ieu-b-32	rs1966865	A	G	0.027118	0.002032	0.317295	1.36e-40	178.102
lymphocyte cell count || id:ieu-b-32	rs1971429	A	C	0.012768	0.002127	0.728952	2.01e-09	36.0339
lymphocyte cell count || id:ieu-b-32	rs1976055	A	C	-0.017162	0.002597	0.156208	4.05e-11	43.6709
lymphocyte cell count || id:ieu-b-32	rs1991431	A	G	0.023776	0.001903	0.440507	8.91e-36	156.099
lymphocyte cell count || id:ieu-b-32	rs2055101	T	C	-0.013407	0.001901	0.527164	1.84e-12	49.7392
lymphocyte cell count || id:ieu-b-32	rs2057340	G	A	0.013805	0.001995	0.65339	4.66e-12	47.8836
lymphocyte cell count || id:ieu-b-32	rs2065500	G	A	-0.04804	0.002582	0.159764	3.29e-77	346.173
lymphocyte cell count || id:ieu-b-32	rs2068485	G	T	0.010843	0.001945	0.446837	2.55e-08	31.0785
lymphocyte cell count || id:ieu-b-32	rs2089979	G	A	-0.034539	0.001922	0.414403	4.1e-72	322.933
lymphocyte cell count || id:ieu-b-32	rs2100139	C	T	0.015201	0.00199	0.65839	2.32e-14	58.3496
lymphocyte cell count || id:ieu-b-32	rs2145270	T	C	-0.010827	0.001946	0.618853	2.7e-08	30.955
lymphocyte cell count || id:ieu-b-32	rs2161118	C	T	0.011343	0.002075	0.327972	4.74e-08	29.8827
lymphocyte cell count || id:ieu-b-32	rs2180369	C	T	0.020125	0.003138	0.110884	1.47e-10	41.1307
lymphocyte cell count || id:ieu-b-32	rs2230604	T	C	0.030004	0.003451	0.084354	3.65e-18	75.5907
lymphocyte cell count || id:ieu-b-32	rs2270968	G	T	-0.012829	0.002149	0.738399	2.46e-09	35.638
lymphocyte cell count || id:ieu-b-32	rs2273215	A	G	-0.014956	0.001984	0.458202	5.04e-14	56.8261
lymphocyte cell count || id:ieu-b-32	rs2275902	C	G	-0.016113	0.002059	0.297647	5.22e-15	61.2407
lymphocyte cell count || id:ieu-b-32	rs2276566	C	G	-0.025247	0.003159	0.100134	1.4e-15	63.8734
lymphocyte cell count || id:ieu-b-32	rs2282680	T	C	-0.013672	0.002079	0.289428	4.98e-11	43.2469
lymphocyte cell count || id:ieu-b-32	rs2282718	A	G	-0.017559	0.002016	0.372092	3.25e-18	75.861
lymphocyte cell count || id:ieu-b-32	rs2291900	A	G	0.016877	0.002114	0.29054	1.49e-15	63.7354
lymphocyte cell count || id:ieu-b-32	rs2294421	C	T	-0.010721	0.001911	0.431921	2.07e-08	31.4738
lymphocyte cell count || id:ieu-b-32	rs2294630	G	A	0.012992	0.001899	0.493105	8.15e-12	46.8061
lymphocyte cell count || id:ieu-b-32	rs2294752	G	T	0.012451	0.002215	0.238115	1.95e-08	31.5981
lymphocyte cell count || id:ieu-b-32	rs2294861	T	C	0.019028	0.002069	0.294117	3.84e-20	84.5795
lymphocyte cell count || id:ieu-b-32	rs2295797	C	T	0.020015	0.002073	0.295417	4.99e-22	93.2207
lymphocyte cell count || id:ieu-b-32	rs2297508	G	C	-0.022432	0.002068	0.647622	2.2e-27	117.662
lymphocyte cell count || id:ieu-b-32	rs2298552	T	C	0.016509	0.001891	0.52553	2.71e-18	76.2182
lymphocyte cell count || id:ieu-b-32	rs2298979	A	G	-0.019569	0.001926	0.405953	3.2e-24	103.234
lymphocyte cell count || id:ieu-b-32	rs2313532	A	G	-0.014305	0.001943	0.40082	1.87e-13	54.2038
lymphocyte cell count || id:ieu-b-32	rs2322830	C	T	-0.0107	0.001916	0.580473	2.42e-08	31.1872
lymphocyte cell count || id:ieu-b-32	rs2327531	G	A	0.016613	0.002328	0.20699	9.93e-13	50.9249
lymphocyte cell count || id:ieu-b-32	rs2369391	C	A	-0.016986	0.001914	0.494127	7.43e-19	78.7587
lymphocyte cell count || id:ieu-b-32	rs2403246	G	C	0.011959	0.00192	0.414485	4.81e-10	38.796
lymphocyte cell count || id:ieu-b-32	rs2412544	T	C	-0.016169	0.001949	0.393588	1.13e-16	68.8244
lymphocyte cell count || id:ieu-b-32	rs2453582	T	C	0.017742	0.001989	0.391346	4.88e-19	79.5675
lymphocyte cell count || id:ieu-b-32	rs2453628	A	G	0.010777	0.001898	0.52576	1.39e-08	32.2406
lymphocyte cell count || id:ieu-b-32	rs2462017	A	G	0.013995	0.002002	0.652335	2.87e-12	48.8672
lymphocyte cell count || id:ieu-b-32	rs246524	C	G	0.012404	0.002022	0.318481	8.79e-10	37.6323
lymphocyte cell count || id:ieu-b-32	rs247557	G	T	-0.010997	0.00189	0.52424	6.05e-09	33.8552
lymphocyte cell count || id:ieu-b-32	rs247826	T	C	0.038651	0.002294	0.220693	1.19e-63	283.88
lymphocyte cell count || id:ieu-b-32	rs2489279	G	C	0.017602	0.001997	0.333667	1.28e-18	77.6905
lymphocyte cell count || id:ieu-b-32	rs251391	T	C	0.019773	0.002179	0.747429	1.21e-19	82.3438
lymphocyte cell count || id:ieu-b-32	rs251398	C	T	-0.017302	0.001922	0.446922	2.39e-19	81.0375
lymphocyte cell count || id:ieu-b-32	rs2542573	C	T	-0.014819	0.002005	0.330988	1.52e-13	54.6272
lymphocyte cell count || id:ieu-b-32	rs2548256	T	G	0.014003	0.001946	0.62009	6.49e-13	51.7793
lymphocyte cell count || id:ieu-b-32	rs2569693	T	C	-0.042002	0.002018	0.384414	3.36e-96	433.209
lymphocyte cell count || id:ieu-b-32	rs259981	A	T	-0.027105	0.001992	0.360441	3.91e-42	185.148
lymphocyte cell count || id:ieu-b-32	rs2665960	G	A	0.012196	0.002071	0.668615	4.03e-09	34.6796
lymphocyte cell count || id:ieu-b-32	rs2710804	C	T	0.013802	0.001953	0.376124	1.63e-12	49.9436
lymphocyte cell count || id:ieu-b-32	rs2727487	C	A	-0.012631	0.001955	0.629239	1.08e-10	41.7428
lymphocyte cell count || id:ieu-b-32	rs2738783	G	T	-0.015649	0.00243	0.78963	1.24e-10	41.4725
lymphocyte cell count || id:ieu-b-32	rs2755253	T	C	-0.030903	0.002072	0.70898	2.87e-50	222.445
lymphocyte cell count || id:ieu-b-32	rs2807303	A	G	0.021641	0.001999	0.346234	2.79e-27	117.2
lymphocyte cell count || id:ieu-b-32	rs2847468	T	C	-0.011935	0.002151	0.26371	2.94e-08	30.7868
lymphocyte cell count || id:ieu-b-32	rs28533432	T	C	-0.025074	0.002098	0.699647	7.17e-33	142.836
lymphocyte cell count || id:ieu-b-32	rs28539372	A	T	0.038051	0.002032	0.319096	3.38e-78	350.659
lymphocyte cell count || id:ieu-b-32	rs2853951	T	C	0.075987	0.001929	0.597093	1e-200	1551.72
lymphocyte cell count || id:ieu-b-32	rs28588745	T	A	0.02245	0.002348	0.205718	1.25e-21	91.419
lymphocyte cell count || id:ieu-b-32	rs28710104	G	A	-0.014333	0.002031	0.683305	1.75e-12	49.8029
lymphocyte cell count || id:ieu-b-32	rs2908425	A	G	0.014205	0.002044	0.332187	3.78e-12	48.2971
lymphocyte cell count || id:ieu-b-32	rs2980821	A	C	-0.013245	0.001916	0.425051	4.97e-12	47.7873
lymphocyte cell count || id:ieu-b-32	rs2980888	C	T	-0.01534	0.002067	0.697079	1.21e-13	55.0769
lymphocyte cell count || id:ieu-b-32	rs2992263	A	G	-0.020286	0.001941	0.610009	1.58e-25	109.23
lymphocyte cell count || id:ieu-b-32	rs3012415	T	C	0.014327	0.002574	0.822853	2.65e-08	30.9809
lymphocyte cell count || id:ieu-b-32	rs304154	C	T	0.011965	0.002045	0.307959	5e-09	34.2325
lymphocyte cell count || id:ieu-b-32	rs309375	A	C	0.019206	0.001951	0.574699	7.84e-23	96.9079
lymphocyte cell count || id:ieu-b-32	rs3118469	T	A	0.029198	0.00206	0.299989	1.5e-45	200.896
lymphocyte cell count || id:ieu-b-32	rs3134754	G	A	-0.050449	0.001903	0.445616	8.67e-155	702.793
lymphocyte cell count || id:ieu-b-32	rs3136685	T	C	-0.020315	0.002708	0.16434	6.51e-14	56.2777
lymphocyte cell count || id:ieu-b-32	rs332507	C	T	-0.01527	0.002298	0.222163	3.12e-11	44.1548
lymphocyte cell count || id:ieu-b-32	rs34025077	G	A	-0.032806	0.003133	0.101398	1.25e-25	109.644
lymphocyte cell count || id:ieu-b-32	rs34030812	C	T	-0.018195	0.001956	0.367406	1.49e-20	86.5299
lymphocyte cell count || id:ieu-b-32	rs34140544	C	G	0.017044	0.001996	0.648484	1.4e-17	72.9159
lymphocyte cell count || id:ieu-b-32	rs34229224	A	G	-0.047882	0.008049	0.014131	2.78e-09	35.3884
lymphocyte cell count || id:ieu-b-32	rs34323943	C	T	0.022339	0.00304	0.110592	2.08e-13	53.9983
lymphocyte cell count || id:ieu-b-32	rs34423734	A	C	-0.010815	0.001965	0.266467	3.8e-08	30.292
lymphocyte cell count || id:ieu-b-32	rs34499378	A	G	0.011141	0.002015	0.329853	3.27e-08	30.5702
lymphocyte cell count || id:ieu-b-32	rs34662054	C	G	0.014295	0.002067	0.299106	4.8e-12	47.8286
lymphocyte cell count || id:ieu-b-32	rs34664889	A	C	0.020387	0.002574	0.159961	2.47e-15	62.7321
lymphocyte cell count || id:ieu-b-32	rs34850939	A	G	0.048075	0.002086	0.346116	1.63e-117	531.141
lymphocyte cell count || id:ieu-b-32	rs35010780	A	G	-0.021308	0.002875	0.130713	1.3e-13	54.93
lymphocyte cell count || id:ieu-b-32	rs35114152	G	A	0.024676	0.00227	0.225583	1.73e-27	118.167
lymphocyte cell count || id:ieu-b-32	rs35121828	A	G	0.013147	0.002162	0.258961	1.22e-09	36.9779
lymphocyte cell count || id:ieu-b-32	rs35186877	A	G	0.031862	0.002332	0.213822	1.94e-42	186.676
lymphocyte cell count || id:ieu-b-32	rs35345753	G	C	-0.026515	0.002334	0.207147	6.95e-30	129.057
lymphocyte cell count || id:ieu-b-32	rs35592432	C	G	0.108539	0.006203	0.027317	1.68e-68	306.174
lymphocyte cell count || id:ieu-b-32	rs35993840	C	A	0.038227	0.00382	0.070154	1.5e-23	100.141
lymphocyte cell count || id:ieu-b-32	rs360017	G	A	-0.021106	0.002273	0.775253	1.69e-20	86.221
lymphocyte cell count || id:ieu-b-32	rs36084354	A	G	-0.060717	0.003409	0.091708	6.6e-71	317.224
lymphocyte cell count || id:ieu-b-32	rs36108061	G	C	-0.025308	0.004077	0.057188	5.54e-10	38.5331
lymphocyte cell count || id:ieu-b-32	rs3731211	A	T	0.043598	0.002107	0.719794	5.14e-95	428.158
lymphocyte cell count || id:ieu-b-32	rs3735485	G	A	0.044361	0.002643	0.844816	3.56e-63	281.714
lymphocyte cell count || id:ieu-b-32	rs3739756	C	T	-0.031845	0.005047	0.036302	2.88e-10	39.8122
lymphocyte cell count || id:ieu-b-32	rs3744399	C	T	-0.022072	0.002716	0.143155	4.61e-16	66.0426
lymphocyte cell count || id:ieu-b-32	rs3760456	T	C	-0.01472	0.001911	0.439121	1.4e-14	59.3327
lymphocyte cell count || id:ieu-b-32	rs3761846	T	C	0.020501	0.001907	0.569525	6.26e-27	115.571
lymphocyte cell count || id:ieu-b-32	rs3797727	A	T	0.019727	0.002999	0.112161	4.94e-11	43.2682
lymphocyte cell count || id:ieu-b-32	rs3810818	C	A	-0.018248	0.002353	0.773356	9.13e-15	60.1432
lymphocyte cell count || id:ieu-b-32	rs3812316	G	C	-0.016662	0.002841	0.127464	4.63e-09	34.3963
lymphocyte cell count || id:ieu-b-32	rs3812849	C	A	0.04349	0.002142	0.266158	1.32e-91	412.23
lymphocyte cell count || id:ieu-b-32	rs3822030	T	G	0.011121	0.002015	0.570762	3.48e-08	30.4605
lymphocyte cell count || id:ieu-b-32	rs3848132	A	T	-0.011769	0.002084	0.292109	1.66e-08	31.8921
lymphocyte cell count || id:ieu-b-32	rs3851820	T	A	-0.017551	0.002175	0.744961	7.37e-16	65.1156
lymphocyte cell count || id:ieu-b-32	rs3992621	C	T	-0.010384	0.001894	0.535606	4.31e-08	30.0586
lymphocyte cell count || id:ieu-b-32	rs41267765	T	C	-0.046076	0.006484	0.021741	1.24e-12	50.4968
lymphocyte cell count || id:ieu-b-32	rs4129560	A	C	-0.011182	0.001961	0.369955	1.21e-08	32.515
lymphocyte cell count || id:ieu-b-32	rs41317270	T	C	-0.018469	0.002479	0.177256	9.82e-14	55.5052
lymphocyte cell count || id:ieu-b-32	rs419470	G	A	0.014977	0.002097	0.716626	9.5e-13	51.0097
lymphocyte cell count || id:ieu-b-32	rs4319365	A	G	-0.01934	0.001904	0.544871	3.26e-24	103.176
lymphocyte cell count || id:ieu-b-32	rs4368798	G	A	0.012354	0.001912	0.426501	1.07e-10	41.7484
lymphocyte cell count || id:ieu-b-32	rs4406174	T	C	0.018355	0.003281	0.101238	2.27e-08	31.2965
lymphocyte cell count || id:ieu-b-32	rs4411786	C	T	-0.045103	0.002147	0.265295	6.39e-98	441.313
lymphocyte cell count || id:ieu-b-32	rs444613	G	A	0.015352	0.001911	0.42489	1e-15	64.537
lymphocyte cell count || id:ieu-b-32	rs4497886	A	G	-0.071743	0.003963	0.075265	3.47e-73	327.726
lymphocyte cell count || id:ieu-b-32	rs4530278	T	G	0.017139	0.00198	0.598216	5.24e-18	74.9274
lymphocyte cell count || id:ieu-b-32	rs45528934	T	C	-0.020532	0.00258	0.161765	1.85e-15	63.332
lymphocyte cell count || id:ieu-b-32	rs4578474	G	A	-0.012404	0.002144	0.265376	7.47e-09	33.4714
lymphocyte cell count || id:ieu-b-32	rs4619033	G	A	-0.019043	0.002139	0.267859	5.73e-19	79.2591
lymphocyte cell count || id:ieu-b-32	rs464609	A	G	0.011801	0.001899	0.544347	5.3e-10	38.6178
lymphocyte cell count || id:ieu-b-32	rs4660128	C	T	-0.024767	0.003138	0.896961	3.12e-15	62.2932
lymphocyte cell count || id:ieu-b-32	rs4685105	G	A	-0.010734	0.00194	0.414708	3.21e-08	30.614
lymphocyte cell count || id:ieu-b-32	rs4696314	C	T	0.014209	0.001906	0.515076	9.33e-14	55.5752
lymphocyte cell count || id:ieu-b-32	rs4714431	C	A	-0.010808	0.001969	0.371057	4.15e-08	30.13
lymphocyte cell count || id:ieu-b-32	rs4718976	C	T	-0.017869	0.002085	0.694537	1.1e-17	73.4494
lymphocyte cell count || id:ieu-b-32	rs4737010	A	G	0.026819	0.002264	0.228863	2.47e-32	140.324
lymphocyte cell count || id:ieu-b-32	rs4760278	A	C	-0.014029	0.002269	0.222685	6.48e-10	38.2283
lymphocyte cell count || id:ieu-b-32	rs4789294	G	A	0.02652	0.002301	0.219391	1.05e-30	132.835
lymphocyte cell count || id:ieu-b-32	rs4805881	C	A	-0.015028	0.00203	0.665288	1.41e-13	54.8038
lymphocyte cell count || id:ieu-b-32	rs4812804	T	C	0.013444	0.002397	0.198107	2.1e-08	31.4573
lymphocyte cell count || id:ieu-b-32	rs4833031	C	T	0.017943	0.002737	0.139012	5.7e-11	42.9774
lymphocyte cell count || id:ieu-b-32	rs4849169	C	A	0.020898	0.0019	0.482168	4.14e-28	120.977
lymphocyte cell count || id:ieu-b-32	rs4869745	T	C	0.012563	0.002081	0.28937	1.61e-09	36.4454
lymphocyte cell count || id:ieu-b-32	rs4880192	G	A	0.029356	0.002198	0.720804	1.16e-40	178.377
lymphocyte cell count || id:ieu-b-32	rs4907236	T	C	0.011477	0.002095	0.283222	4.41e-08	30.0116
lymphocyte cell count || id:ieu-b-32	rs4925547	T	A	0.012002	0.001924	0.402366	4.55e-10	38.9132
lymphocyte cell count || id:ieu-b-32	rs4940572	A	G	0.023283	0.002808	0.136477	1.17e-16	68.7517
lymphocyte cell count || id:ieu-b-32	rs494091	C	T	0.02706	0.001901	0.425556	6.35e-46	202.624
lymphocyte cell count || id:ieu-b-32	rs4948492	T	C	-0.021918	0.001998	0.661671	5.69e-28	120.34
lymphocyte cell count || id:ieu-b-32	rs4948822	G	T	0.012732	0.002238	0.231555	1.32e-08	32.3648
lymphocyte cell count || id:ieu-b-32	rs4972950	A	C	0.021567	0.003043	0.107585	1.42e-12	50.2314
lymphocyte cell count || id:ieu-b-32	rs4976642	A	T	0.024419	0.002519	0.831367	3.44e-22	93.9722
lymphocyte cell count || id:ieu-b-32	rs4987855	T	C	-0.024077	0.003242	0.096307	1.16e-13	55.1542
lymphocyte cell count || id:ieu-b-32	rs501461	T	G	-0.017739	0.001941	0.599659	6.76e-20	83.5232
lymphocyte cell count || id:ieu-b-32	rs5026470	G	A	0.036884	0.001892	0.517317	1.45e-84	380.044
lymphocyte cell count || id:ieu-b-32	rs529002	G	T	-0.011348	0.001933	0.550891	4.46e-09	34.4647
lymphocyte cell count || id:ieu-b-32	rs533483	A	G	-0.014327	0.002238	0.244075	1.58e-10	40.9817
lymphocyte cell count || id:ieu-b-32	rs55938093	T	G	0.015967	0.00189	0.530458	3.16e-17	71.3712
lymphocyte cell count || id:ieu-b-32	rs55977949	A	G	-0.030462	0.003183	0.097555	1.15e-21	91.589
lymphocyte cell count || id:ieu-b-32	rs55982282	A	G	0.061557	0.002764	0.135291	8.71e-110	495.997
lymphocyte cell count || id:ieu-b-32	rs56094005	G	A	-0.040102	0.004704	0.042917	1.61e-17	72.6771
lymphocyte cell count || id:ieu-b-32	rs56179616	T	G	0.031193	0.002167	0.258737	6.22e-47	207.203
lymphocyte cell count || id:ieu-b-32	rs56252104	T	C	0.018921	0.002172	0.260661	3.12e-18	75.8872
lymphocyte cell count || id:ieu-b-32	rs56308324	T	A	0.017813	0.002809	0.130681	2.36e-10	40.2134
lymphocyte cell count || id:ieu-b-32	rs56850780	T	G	-0.02142	0.003625	0.077731	3.55e-09	34.9159
lymphocyte cell count || id:ieu-b-32	rs58265751	C	T	-0.012247	0.001914	0.52078	1.61e-10	40.9426
lymphocyte cell count || id:ieu-b-32	rs58408429	C	T	-0.023618	0.002428	0.186094	2.42e-22	94.6213
lymphocyte cell count || id:ieu-b-32	rs58667319	T	C	-0.02322	0.00289	0.122978	9.91e-16	64.5548
lymphocyte cell count || id:ieu-b-32	rs6001858	G	A	-0.015263	0.002175	0.735573	2.37e-12	49.2449
lymphocyte cell count || id:ieu-b-32	rs6021231	C	T	-0.011461	0.001915	0.470967	2.21e-09	35.8185
lymphocyte cell count || id:ieu-b-32	rs603424	A	G	0.020453	0.002498	0.174511	2.78e-16	67.0393
lymphocyte cell count || id:ieu-b-32	rs60633358	C	T	-0.02173	0.00279	0.131836	7.19e-15	60.6612
lymphocyte cell count || id:ieu-b-32	rs6072080	T	C	0.019842	0.001942	0.585279	1.77e-24	104.393
lymphocyte cell count || id:ieu-b-32	rs607465	G	A	0.034284	0.003842	0.065545	4.83e-19	79.6284
lymphocyte cell count || id:ieu-b-32	rs6103270	G	A	-0.013672	0.002275	0.226397	1.91e-09	36.1161
lymphocyte cell count || id:ieu-b-32	rs611847	G	A	0.014579	0.002003	0.635502	3.53e-13	52.9778
lymphocyte cell count || id:ieu-b-32	rs61387190	T	C	0.031603	0.0026	0.157437	5.81e-34	147.744
lymphocyte cell count || id:ieu-b-32	rs616154	T	C	-0.010374	0.001891	0.514528	4.19e-08	30.096
lymphocyte cell count || id:ieu-b-32	rs61750929	T	C	-0.070296	0.004108	0.056331	1.36e-65	292.82
lymphocyte cell count || id:ieu-b-32	rs61778219	T	C	0.023251	0.002746	0.140899	2.67e-17	71.6939
lymphocyte cell count || id:ieu-b-32	rs61850684	A	G	-0.032458	0.002245	0.233502	2.59e-47	209.031
lymphocyte cell count || id:ieu-b-32	rs61867141	A	G	-0.017128	0.002531	0.194944	1.37e-11	45.7962
lymphocyte cell count || id:ieu-b-32	rs62091998	G	A	-0.022325	0.002049	0.307469	1.33e-27	118.713
lymphocyte cell count || id:ieu-b-32	rs62160910	C	G	-0.024345	0.004149	0.05783	4.53e-09	34.4297
lymphocyte cell count || id:ieu-b-32	rs62241216	G	A	-0.012414	0.001982	0.492468	3.88e-10	39.2298
lymphocyte cell count || id:ieu-b-32	rs62334097	G	A	-0.018812	0.002993	0.112515	3.38e-10	39.5054
lymphocyte cell count || id:ieu-b-32	rs62389639	G	A	0.017946	0.002675	0.165938	2.03e-11	45.0078
lymphocyte cell count || id:ieu-b-32	rs62485905	T	C	-0.0177	0.001909	0.551492	1.97e-20	85.9676
lymphocyte cell count || id:ieu-b-32	rs62621812	A	G	0.055993	0.006836	0.020688	2.73e-16	67.0909
lymphocyte cell count || id:ieu-b-32	rs631864	C	T	0.013864	0.001958	0.471706	1.48e-12	50.1362
lymphocyte cell count || id:ieu-b-32	rs6445826	C	T	0.019885	0.001931	0.498133	7.68e-25	106.044
lymphocyte cell count || id:ieu-b-32	rs6474359	C	T	-0.051371	0.005006	0.037682	1.13e-24	105.306
lymphocyte cell count || id:ieu-b-32	rs6475476	G	A	0.010844	0.001958	0.373093	3.12e-08	30.6728
lymphocyte cell count || id:ieu-b-32	rs6487543	A	G	0.019723	0.002284	0.770994	6.2e-18	74.5682
lymphocyte cell count || id:ieu-b-32	rs6488548	A	C	0.017148	0.001938	0.598761	9.43e-19	78.2924
lymphocyte cell count || id:ieu-b-32	rs6502555	C	T	0.028939	0.002252	0.269464	9.26e-38	165.132
lymphocyte cell count || id:ieu-b-32	rs6546881	T	C	0.012654	0.001992	0.657162	2.17e-10	40.3531
lymphocyte cell count || id:ieu-b-32	rs6554158	A	G	0.014203	0.00224	0.231214	2.34e-10	40.2035
lymphocyte cell count || id:ieu-b-32	rs6586777	A	C	-0.01282	0.001906	0.437803	1.79e-11	45.2408
lymphocyte cell count || id:ieu-b-32	rs6679677	A	C	-0.053841	0.00313	0.100262	2.96e-66	295.895
lymphocyte cell count || id:ieu-b-32	rs6700896	T	C	-0.017362	0.001939	0.378957	3.67e-19	80.1759
lymphocyte cell count || id:ieu-b-32	rs6721663	A	G	-0.026133	0.0026	0.158697	9.83e-24	101.026
lymphocyte cell count || id:ieu-b-32	rs6742799	C	A	-0.039239	0.002357	0.199766	3.54e-62	277.151
lymphocyte cell count || id:ieu-b-32	rs6743068	G	A	0.031438	0.002125	0.729732	1.69e-49	218.873
lymphocyte cell count || id:ieu-b-32	rs67483792	T	C	-0.035358	0.00473	0.042874	8.06e-14	55.8796
lymphocyte cell count || id:ieu-b-32	rs67516712	A	G	0.014929	0.001925	0.422528	9.11e-15	60.1451
lymphocyte cell count || id:ieu-b-32	rs6755786	T	C	0.026573	0.002252	0.773393	4.2e-32	139.234
lymphocyte cell count || id:ieu-b-32	rs6755895	C	T	-0.023423	0.002291	0.230958	1.65e-24	104.529
lymphocyte cell count || id:ieu-b-32	rs678393	G	T	-0.015416	0.002196	0.261711	2.32e-12	49.2809
lymphocyte cell count || id:ieu-b-32	rs6808949	C	T	0.022715	0.003046	0.11098	9.16e-14	55.6116
lymphocyte cell count || id:ieu-b-32	rs6926219	A	G	0.026814	0.001896	0.547273	2.23e-45	200.008
lymphocyte cell count || id:ieu-b-32	rs6929523	G	A	0.017001	0.002074	0.707092	2.58e-16	67.1941
lymphocyte cell count || id:ieu-b-32	rs6955702	G	A	-0.022276	0.001916	0.522122	3.36e-31	135.171
lymphocyte cell count || id:ieu-b-32	rs696	T	C	0.025359	0.001966	0.364762	4.94e-38	166.379
lymphocyte cell count || id:ieu-b-32	rs6966893	A	G	0.018708	0.002471	0.178557	3.91e-14	57.3204
lymphocyte cell count || id:ieu-b-32	rs7007986	A	G	-0.022001	0.002012	0.601181	8.5e-28	119.572
lymphocyte cell count || id:ieu-b-32	rs7071131	G	A	-0.016035	0.001968	0.495115	3.85e-16	66.3877
lymphocyte cell count || id:ieu-b-32	rs707833	A	G	0.015021	0.001969	0.636292	2.51e-14	58.1978
lymphocyte cell count || id:ieu-b-32	rs7093481	G	A	-0.016588	0.002053	0.307178	6.84e-16	65.2845
lymphocyte cell count || id:ieu-b-32	rs7127911	T	G	0.024096	0.002147	0.266421	3.44e-29	125.958
lymphocyte cell count || id:ieu-b-32	rs71318973	T	G	-0.015452	0.002253	0.240872	7.29e-12	47.0378
lymphocyte cell count || id:ieu-b-32	rs714027	G	A	-0.034906	0.001905	0.552066	5.96e-75	335.746
lymphocyte cell count || id:ieu-b-32	rs71420836	T	C	0.030214	0.003343	0.097097	1.67e-19	81.6853
lymphocyte cell count || id:ieu-b-32	rs7161799	T	C	0.034112	0.0036	0.076225	2.79e-21	89.7862
lymphocyte cell count || id:ieu-b-32	rs716723	T	A	-0.017001	0.002762	0.134335	7.76e-10	37.888
lymphocyte cell count || id:ieu-b-32	rs7192652	G	A	0.022219	0.001915	0.480623	4.32e-31	134.621
lymphocyte cell count || id:ieu-b-32	rs721131	C	T	-0.018902	0.00203	0.31956	1.36e-20	86.7009
lymphocyte cell count || id:ieu-b-32	rs721377	T	C	0.019951	0.003209	0.102169	5.23e-10	38.6536
lymphocyte cell count || id:ieu-b-32	rs7249236	C	G	0.025664	0.002443	0.801652	8.62e-26	110.357
lymphocyte cell count || id:ieu-b-32	rs7252565	A	G	0.027591	0.002536	0.787553	1.55e-27	118.369
lymphocyte cell count || id:ieu-b-32	rs7254517	A	G	0.029033	0.002022	0.384999	1.05e-46	206.168
lymphocyte cell count || id:ieu-b-32	rs72634819	T	C	-0.014315	0.002296	0.263613	4.67e-10	38.8722
lymphocyte cell count || id:ieu-b-32	rs72740550	A	G	-0.018732	0.002269	0.222059	1.58e-16	68.1552
lymphocyte cell count || id:ieu-b-32	rs72835315	C	T	0.035058	0.004198	0.060241	7.09e-17	69.7412
lymphocyte cell count || id:ieu-b-32	rs72928038	A	G	-0.033322	0.002481	0.176926	4.24e-41	180.388
lymphocyte cell count || id:ieu-b-32	rs73000965	A	T	0.012926	0.002044	0.315412	2.63e-10	39.9914
lymphocyte cell count || id:ieu-b-32	rs7308380	C	A	0.015969	0.00218	0.750511	2.47e-13	53.659
lymphocyte cell count || id:ieu-b-32	rs73105786	A	G	-0.015227	0.002036	0.319436	7.76e-14	55.9336
lymphocyte cell count || id:ieu-b-32	rs7312770	T	C	0.012056	0.001909	0.505626	2.8e-10	39.8836
lymphocyte cell count || id:ieu-b-32	rs73142294	T	C	0.015158	0.002212	0.247603	7.51e-12	46.9584
lymphocyte cell count || id:ieu-b-32	rs73165514	A	G	0.020861	0.003359	0.086367	5.47e-10	38.5701
lymphocyte cell count || id:ieu-b-32	rs73207610	T	G	-0.034098	0.005875	0.027199	6.65e-09	33.6854
lymphocyte cell count || id:ieu-b-32	rs73239280	A	G	-0.031522	0.002348	0.203256	4.72e-41	180.232
lymphocyte cell count || id:ieu-b-32	rs73961715	C	T	-0.04895	0.002823	0.127705	2.79e-67	300.666
lymphocyte cell count || id:ieu-b-32	rs74227709	A	G	-0.028903	0.00365	0.071527	2.51e-15	62.7047
lymphocyte cell count || id:ieu-b-32	rs74280151	T	C	0.028848	0.002226	0.174782	2.22e-38	167.95
lymphocyte cell count || id:ieu-b-32	rs74344617	A	G	-0.013208	0.002399	0.192087	3.79e-08	30.3119
lymphocyte cell count || id:ieu-b-32	rs74408817	A	C	-0.023367	0.003486	0.08075	2.1e-11	44.9315
lymphocyte cell count || id:ieu-b-32	rs744222	C	T	-0.011738	0.002061	0.666159	1.26e-08	32.4364
lymphocyte cell count || id:ieu-b-32	rs74526869	A	G	0.034829	0.002856	0.125385	3.6e-34	148.719
lymphocyte cell count || id:ieu-b-32	rs74679312	G	A	0.031268	0.004262	0.056702	2.28e-13	53.8237
lymphocyte cell count || id:ieu-b-32	rs748113	C	T	-0.03428	0.002004	0.436258	1.53e-65	292.608
lymphocyte cell count || id:ieu-b-32	rs74911261	A	G	0.044672	0.005984	0.025691	8.68e-14	55.7298
lymphocyte cell count || id:ieu-b-32	rs75018496	G	C	0.024538	0.003639	0.075981	1.6e-11	45.4689
lymphocyte cell count || id:ieu-b-32	rs75049211	T	C	-0.030705	0.004887	0.039779	3.42e-10	39.476
lymphocyte cell count || id:ieu-b-32	rs7529794	T	G	0.016098	0.002151	0.26241	7.57e-14	56.0097
lymphocyte cell count || id:ieu-b-32	rs7548606	G	A	0.016235	0.001951	0.625851	9.26e-17	69.2453
lymphocyte cell count || id:ieu-b-32	rs75628831	A	G	0.030433	0.003456	0.085709	1.38e-18	77.5429
lymphocyte cell count || id:ieu-b-32	rs75653581	T	C	0.061126	0.00886	0.012672	5.45e-12	47.5975
lymphocyte cell count || id:ieu-b-32	rs7572278	A	T	0.020437	0.002383	0.206818	1.04e-17	73.5506
lymphocyte cell count || id:ieu-b-32	rs7596846	T	G	-0.02122	0.003547	0.920631	2.27e-09	35.7906
lymphocyte cell count || id:ieu-b-32	rs760908	T	G	-0.015204	0.002649	0.15316	9.7e-09	32.9421
lymphocyte cell count || id:ieu-b-32	rs76428106	C	T	0.062814	0.008702	0.013444	5.49e-13	52.1044
lymphocyte cell count || id:ieu-b-32	rs7661349	C	T	0.02523	0.001961	0.63683	7.87e-38	165.531
lymphocyte cell count || id:ieu-b-32	rs766228	T	G	-0.010513	0.001903	0.502115	3.37e-08	30.5194
lymphocyte cell count || id:ieu-b-32	rs7672879	A	T	0.013474	0.001981	0.352792	1.08e-11	46.262
lymphocyte cell count || id:ieu-b-32	rs76830965	A	C	-0.020783	0.002956	0.116683	2.13e-12	49.4319
lymphocyte cell count || id:ieu-b-32	rs7696969	G	T	-0.012466	0.002023	0.619889	7.36e-10	37.9719
lymphocyte cell count || id:ieu-b-32	rs77057307	A	G	0.02818	0.005024	0.040114	2.08e-08	31.4617
lymphocyte cell count || id:ieu-b-32	rs77101566	A	G	0.031592	0.005074	0.036931	4.94e-10	38.7662
lymphocyte cell count || id:ieu-b-32	rs77265382	T	C	-0.033169	0.004662	0.045014	1.17e-12	50.6198
lymphocyte cell count || id:ieu-b-32	rs7757316	G	A	-0.04939	0.003516	0.078773	8.7e-45	197.324
lymphocyte cell count || id:ieu-b-32	rs7776054	G	A	-0.04014	0.00215	0.260832	9.81e-78	348.56
lymphocyte cell count || id:ieu-b-32	rs7780328	G	A	0.037325	0.003773	0.06709	4.75e-23	97.8647
lymphocyte cell count || id:ieu-b-32	rs77876222	T	C	0.044726	0.007065	0.019648	2.53e-10	40.0771
lymphocyte cell count || id:ieu-b-32	rs7790229	A	G	0.012114	0.001896	0.492994	1.71e-10	40.8224
lymphocyte cell count || id:ieu-b-32	rs77954449	G	A	-0.036769	0.005678	0.028289	9.78e-11	41.9346
lymphocyte cell count || id:ieu-b-32	rs78058190	A	G	0.047272	0.00483	0.051732	1.36e-22	95.7886
lymphocyte cell count || id:ieu-b-32	rs780669	T	C	-0.02226	0.003089	0.887133	5.95e-13	51.9295
lymphocyte cell count || id:ieu-b-32	rs78270096	A	G	-0.034471	0.003887	0.070435	7.79e-19	78.6464
lymphocyte cell count || id:ieu-b-32	rs78394891	A	T	-0.025584	0.004479	0.046663	1.14e-08	32.6268
lymphocyte cell count || id:ieu-b-32	rs7839516	C	T	0.015461	0.001959	0.369365	3.08e-15	62.2883
lymphocyte cell count || id:ieu-b-32	rs78487935	G	A	-0.023648	0.00356	0.077712	3.2e-11	44.1254
lymphocyte cell count || id:ieu-b-32	rs7855586	G	A	0.014877	0.002086	0.290115	1.03e-12	50.863
lymphocyte cell count || id:ieu-b-32	rs7893800	A	G	0.010749	0.001946	0.389841	3.43e-08	30.5106
lymphocyte cell count || id:ieu-b-32	rs78976959	A	G	0.032841	0.004804	0.041092	8.41e-12	46.7333
lymphocyte cell count || id:ieu-b-32	rs78983078	A	G	-0.062374	0.009806	0.009511	2.07e-10	40.4598
lymphocyte cell count || id:ieu-b-32	rs79237520	T	C	0.08538	0.006437	0.022839	4.14e-40	175.932
lymphocyte cell count || id:ieu-b-32	rs7924213	A	G	-0.013322	0.002066	0.307157	1.18e-10	41.5794
lymphocyte cell count || id:ieu-b-32	rs79503	G	A	-0.027888	0.001942	0.447419	1.02e-46	206.223
lymphocyte cell count || id:ieu-b-32	rs79805393	C	T	0.017037	0.002503	0.173015	1.04e-11	46.3302
lymphocyte cell count || id:ieu-b-32	rs7983682	T	C	0.013727	0.002028	0.322752	1.34e-11	45.8158
lymphocyte cell count || id:ieu-b-32	rs80006387	G	A	-0.031722	0.005464	0.031539	6.59e-09	33.7054
lymphocyte cell count || id:ieu-b-32	rs8004780	C	A	0.018324	0.001972	0.366436	1.6e-20	86.3429
lymphocyte cell count || id:ieu-b-32	rs80177247	G	A	-0.01435	0.002545	0.167793	1.76e-08	31.7928
lymphocyte cell count || id:ieu-b-32	rs8046391	C	G	-0.024472	0.002122	0.273776	9.68e-31	132.999
lymphocyte cell count || id:ieu-b-32	rs8052370	T	C	-0.021027	0.002036	0.609467	5.82e-25	106.659
lymphocyte cell count || id:ieu-b-32	rs8075090	C	T	0.020988	0.001897	0.523681	2.01e-28	122.407
lymphocyte cell count || id:ieu-b-32	rs8096327	G	A	-0.012637	0.001974	0.391461	1.59e-10	40.982
lymphocyte cell count || id:ieu-b-32	rs8181326	A	G	0.012303	0.001994	0.659461	6.99e-10	38.069
lymphocyte cell count || id:ieu-b-32	rs853198	C	A	-0.020396	0.001969	0.639646	4e-25	107.3
lymphocyte cell count || id:ieu-b-32	rs9328393	A	C	0.0234	0.002021	0.668424	5.74e-31	134.06
lymphocyte cell count || id:ieu-b-32	rs937283	G	A	0.010584	0.001922	0.405224	3.72e-08	30.3244
lymphocyte cell count || id:ieu-b-32	rs9375486	T	C	-0.013808	0.001948	0.379599	1.4e-12	50.2439
lymphocyte cell count || id:ieu-b-32	rs949349	C	T	0.014189	0.002137	0.271122	3.26e-11	44.0854
lymphocyte cell count || id:ieu-b-32	rs9525619	T	C	-0.020294	0.001896	0.534266	1.08e-26	114.567
lymphocyte cell count || id:ieu-b-32	rs9532679	C	A	-0.032336	0.002704	0.148984	6.33e-33	143.008
lymphocyte cell count || id:ieu-b-32	rs9534338	C	T	0.015145	0.001895	0.459888	1.38e-15	63.8734
lymphocyte cell count || id:ieu-b-32	rs9592965	C	A	-0.014448	0.00202	0.326994	8.83e-13	51.1579
lymphocyte cell count || id:ieu-b-32	rs9605047	T	G	0.019972	0.002109	0.327768	2.99e-21	89.6788
lymphocyte cell count || id:ieu-b-32	rs9662343	C	G	-0.014993	0.002166	0.737197	4.61e-12	47.9138
lymphocyte cell count || id:ieu-b-32	rs968478	G	A	0.014727	0.001938	0.397325	3.11e-14	57.7459
lymphocyte cell count || id:ieu-b-32	rs9835571	G	T	0.022014	0.002037	0.689834	3.49e-27	116.793
lymphocyte cell count || id:ieu-b-32	rs9864087	C	T	0.013996	0.001909	0.575539	2.4e-13	53.7522
lymphocyte cell count || id:ieu-b-32	rs9864216	A	G	0.023706	0.002268	0.776354	1.57e-25	109.252
lymphocyte cell count || id:ieu-b-32	rs9898958	G	T	0.015551	0.002632	0.153458	3.56e-09	34.9096
lymphocyte cell count || id:ieu-b-32	rs9906320	A	G	0.024622	0.002296	0.775113	8.67e-27	115.001
lymphocyte cell count || id:ieu-b-32	rs9920	C	T	0.02939	0.003092	0.104682	2.15e-21	90.3483
lymphocyte cell count || id:ieu-b-32	rs9937837	G	T	-0.015089	0.002136	0.269678	1.69e-12	49.9021
lymphocyte cell count || id:ieu-b-32	rs9939124	T	C	-0.016734	0.002051	0.306976	3.6e-16	66.5684
eosinophil cell count || id:ieu-b-33	rs1004870	T	C	0.026184	0.002014	0.588952	1.27e-38	169.026
eosinophil cell count || id:ieu-b-33	rs10059018	T	G	-0.023358	0.00247	0.200806	3.38e-21	89.4288
eosinophil cell count || id:ieu-b-33	rs10062687	G	T	0.024145	0.002349	0.232866	9.47e-25	105.655
eosinophil cell count || id:ieu-b-33	rs10100356	A	G	-0.013422	0.002387	0.227209	1.91e-08	31.6177
eosinophil cell count || id:ieu-b-33	rs10165678	A	G	-0.014675	0.002302	0.757518	1.9e-10	40.6392
eosinophil cell count || id:ieu-b-33	rs10174238	A	G	0.013265	0.002402	0.765591	3.41e-08	30.4978
eosinophil cell count || id:ieu-b-33	rs10195713	T	C	0.02494	0.002947	0.864395	2.74e-17	71.6197
eosinophil cell count || id:ieu-b-33	rs10208293	A	G	-0.078905	0.002186	0.286689	1e-200	1302.89
eosinophil cell count || id:ieu-b-33	rs10243429	C	T	0.016938	0.002182	0.29026	8.82e-15	60.258
eosinophil cell count || id:ieu-b-33	rs10275896	C	T	-0.013773	0.002304	0.24411	2.32e-09	35.7349
eosinophil cell count || id:ieu-b-33	rs1036332	C	A	-0.032696	0.002257	0.737405	1.61e-47	209.858
eosinophil cell count || id:ieu-b-33	rs1037674	T	G	0.013204	0.002188	0.292292	1.63e-09	36.418
eosinophil cell count || id:ieu-b-33	rs10472984	G	C	-0.034985	0.00209	0.339875	7.62e-63	280.202
eosinophil cell count || id:ieu-b-33	rs1047891	A	C	0.016967	0.002127	0.315457	1.55e-15	63.6319
eosinophil cell count || id:ieu-b-33	rs1057258	T	C	-0.032126	0.002589	0.178094	2.52e-35	153.975
eosinophil cell count || id:ieu-b-33	rs1059091	G	A	0.033841	0.002141	0.321344	3.08e-56	249.835
eosinophil cell count || id:ieu-b-33	rs10777378	A	G	-0.022488	0.001989	0.535724	1.28e-29	127.83
eosinophil cell count || id:ieu-b-33	rs10782957	T	C	0.022538	0.002042	0.621606	2.81e-28	121.82
eosinophil cell count || id:ieu-b-33	rs10876550	A	G	0.013811	0.001998	0.559198	4.92e-12	47.7814
eosinophil cell count || id:ieu-b-33	rs10900595	A	C	0.015482	0.002189	0.713282	1.59e-12	50.0222
eosinophil cell count || id:ieu-b-33	rs10930337	T	C	0.01471	0.002192	0.284759	2.03e-11	45.0344
eosinophil cell count || id:ieu-b-33	rs1099448	T	C	0.017702	0.001998	0.466357	8.32e-19	78.4971
eosinophil cell count || id:ieu-b-33	rs10995240	C	G	-0.043838	0.002049	0.368331	1.55e-101	457.739
eosinophil cell count || id:ieu-b-33	rs11024646	T	C	0.017085	0.002411	0.218739	1.45e-12	50.2152
eosinophil cell count || id:ieu-b-33	rs11071559	T	C	-0.0222	0.002945	0.13051	4.94e-14	56.8245
eosinophil cell count || id:ieu-b-33	rs11079340	C	T	0.012271	0.002121	0.321638	7.49e-09	33.4718
eosinophil cell count || id:ieu-b-33	rs11088236	T	C	0.018316	0.001998	0.453012	5.17e-20	84.037
eosinophil cell count || id:ieu-b-33	rs11120043	T	C	0.011114	0.002036	0.608251	4.93e-08	29.7979
eosinophil cell count || id:ieu-b-33	rs111759324	T	C	-0.043024	0.00316	0.110759	3.56e-42	185.373
eosinophil cell count || id:ieu-b-33	rs1120275	G	T	-0.023893	0.002142	0.3108	7.53e-29	124.424
eosinophil cell count || id:ieu-b-33	rs11204682	T	G	-0.041331	0.002388	0.223016	4.89e-67	299.56
eosinophil cell count || id:ieu-b-33	rs112255429	A	G	-0.046211	0.007975	0.016576	7.05e-09	33.576
eosinophil cell count || id:ieu-b-33	rs11228990	T	A	0.02926	0.004953	0.044508	3.56e-09	34.8989
eosinophil cell count || id:ieu-b-33	rs11236813	C	G	-0.030337	0.003306	0.101862	4.78e-20	84.2053
eosinophil cell count || id:ieu-b-33	rs11255507	G	T	0.020196	0.00261	0.17824	1.05e-14	59.8756
eosinophil cell count || id:ieu-b-33	rs113473633	G	A	-0.063217	0.006522	0.026223	3.47e-22	93.952
eosinophil cell count || id:ieu-b-33	rs113496608	A	G	-0.044847	0.005802	0.030304	1.13e-14	59.7463
eosinophil cell count || id:ieu-b-33	rs113542380	A	G	-0.026862	0.003797	0.075059	1.55e-12	50.049
eosinophil cell count || id:ieu-b-33	rs113859409	A	G	-0.029345	0.00537	0.039661	4.75e-08	29.8621
eosinophil cell count || id:ieu-b-33	rs114152720	A	G	-0.036252	0.005897	0.030153	8.08e-10	37.7922
eosinophil cell count || id:ieu-b-33	rs114741563	C	T	0.119573	0.011508	0.007538	2.94e-25	107.961
eosinophil cell count || id:ieu-b-33	rs11495865	A	G	0.028355	0.003673	0.086693	1.21e-14	59.596
eosinophil cell count || id:ieu-b-33	rs11555542	C	T	0.06384	0.004108	0.062749	2.12e-54	241.504
eosinophil cell count || id:ieu-b-33	rs115647629	A	G	-0.067273	0.006524	0.026499	6.69e-25	106.329
eosinophil cell count || id:ieu-b-33	rs115697464	C	T	-0.065055	0.008158	0.015017	1.61e-15	63.5908
eosinophil cell count || id:ieu-b-33	rs11628569	G	A	-0.016588	0.002198	0.289982	4.7e-14	56.9551
eosinophil cell count || id:ieu-b-33	rs11648292	A	C	-0.013036	0.002158	0.693342	1.59e-09	36.491
eosinophil cell count || id:ieu-b-33	rs11684770	G	A	-0.014768	0.002222	0.270352	3.1e-11	44.1728
eosinophil cell count || id:ieu-b-33	rs116888884	A	G	-0.057741	0.010199	0.009792	1.54e-08	32.0519
eosinophil cell count || id:ieu-b-33	rs11695281	T	C	-0.022977	0.00198	0.514407	4.09e-31	134.665
eosinophil cell count || id:ieu-b-33	rs11701475	C	T	0.014907	0.002442	0.22262	1.06e-09	37.264
eosinophil cell count || id:ieu-b-33	rs11702918	T	C	-0.022316	0.00328	0.102562	1.06e-11	46.2898
eosinophil cell count || id:ieu-b-33	rs1170439	C	T	0.022511	0.002403	0.779264	7.86e-21	87.7571
eosinophil cell count || id:ieu-b-33	rs117068593	T	C	-0.026091	0.002543	0.190092	1.17e-24	105.266
eosinophil cell count || id:ieu-b-33	rs117481629	C	T	0.035585	0.00617	0.027904	8.25e-09	33.2632
eosinophil cell count || id:ieu-b-33	rs117577334	A	G	0.017343	0.002915	0.14402	2.75e-09	35.3974
eosinophil cell count || id:ieu-b-33	rs1178016	T	C	0.011342	0.001987	0.495413	1.17e-08	32.5824
eosinophil cell count || id:ieu-b-33	rs11786536	A	G	-0.026746	0.002705	0.164896	5.11e-23	97.7649
eosinophil cell count || id:ieu-b-33	rs117955557	T	G	-0.030385	0.002277	0.256399	1.44e-40	178.071
eosinophil cell count || id:ieu-b-33	rs117961539	A	G	-0.03098	0.0052	0.039583	2.63e-09	35.4941
eosinophil cell count || id:ieu-b-33	rs118013485	A	G	-0.033602	0.004068	0.06696	1.54e-16	68.2289
eosinophil cell count || id:ieu-b-33	rs11869228	T	C	0.020575	0.002712	0.840958	3.45e-14	57.5573
eosinophil cell count || id:ieu-b-33	rs11886928	G	T	-0.014387	0.00214	0.30847	1.86e-11	45.1973
eosinophil cell count || id:ieu-b-33	rs11888323	G	A	-0.01729	0.002383	0.778072	4.18e-13	52.6432
eosinophil cell count || id:ieu-b-33	rs11890306	T	C	0.012913	0.002026	0.423414	1.91e-10	40.6233
eosinophil cell count || id:ieu-b-33	rs11931711	T	C	0.019253	0.002213	0.282445	3.48e-18	75.6892
eosinophil cell count || id:ieu-b-33	rs12100034	A	G	-0.017045	0.002079	0.359122	2.6e-16	67.2179
eosinophil cell count || id:ieu-b-33	rs12154498	C	A	-0.032542	0.002817	0.854434	7.76e-31	133.449
eosinophil cell count || id:ieu-b-33	rs121564	T	G	-0.016564	0.002233	0.270023	1.26e-13	55.0241
eosinophil cell count || id:ieu-b-33	rs12208103	T	C	-0.030736	0.002069	0.378399	6.83e-50	220.685
eosinophil cell count || id:ieu-b-33	rs12408934	A	G	-0.041319	0.00328	0.10259	2.36e-36	158.691
eosinophil cell count || id:ieu-b-33	rs12487980	A	C	0.012539	0.002073	0.633844	1.5e-09	36.587
eosinophil cell count || id:ieu-b-33	rs12515180	T	C	-0.072098	0.002004	0.425948	1e-200	1294.35
eosinophil cell count || id:ieu-b-33	rs12530946	G	A	0.042755	0.002044	0.613323	3.99e-97	437.534
eosinophil cell count || id:ieu-b-33	rs12540285	G	A	0.014646	0.002396	0.22062	1.01e-09	37.365
eosinophil cell count || id:ieu-b-33	rs12545733	C	T	-0.030733	0.002188	0.703401	8.9e-45	197.295
eosinophil cell count || id:ieu-b-33	rs1257192	G	A	0.014595	0.002535	0.812097	8.81e-09	33.1476
eosinophil cell count || id:ieu-b-33	rs12581511	G	C	-0.017643	0.002631	0.173045	2.07e-11	44.968
eosinophil cell count || id:ieu-b-33	rs12705849	A	G	-0.020577	0.002021	0.406896	2.55e-24	103.665
eosinophil cell count || id:ieu-b-33	rs12820863	T	C	0.022466	0.002142	0.351578	1.07e-25	110.005
eosinophil cell count || id:ieu-b-33	rs12827988	G	A	-0.015853	0.001987	0.456703	1.57e-15	63.6542
eosinophil cell count || id:ieu-b-33	rs12861824	C	T	-0.020977	0.002402	0.275439	2.59e-18	76.2677
eosinophil cell count || id:ieu-b-33	rs12878610	C	T	-0.013183	0.001994	0.475864	3.95e-11	43.7097
eosinophil cell count || id:ieu-b-33	rs12882281	C	T	-0.0136	0.00235	0.238599	7.37e-09	33.4921
eosinophil cell count || id:ieu-b-33	rs12928503	T	C	-0.048995	0.007294	0.019564	1.92e-11	45.1203
eosinophil cell count || id:ieu-b-33	rs12941068	A	G	-0.013905	0.002272	0.285851	9.59e-10	37.4563
eosinophil cell count || id:ieu-b-33	rs13033333	G	C	0.012393	0.002113	0.32279	4.62e-09	34.3996
eosinophil cell count || id:ieu-b-33	rs13073683	C	T	0.015579	0.002021	0.399148	1.32e-14	59.4219
eosinophil cell count || id:ieu-b-33	rs13105682	G	T	-0.026611	0.00433	0.059685	8.22e-10	37.77
eosinophil cell count || id:ieu-b-33	rs13120371	G	A	0.015459	0.002118	0.327238	3e-13	53.2735
eosinophil cell count || id:ieu-b-33	rs13138355	T	C	-0.054823	0.002551	0.185539	2.35e-102	461.854
eosinophil cell count || id:ieu-b-33	rs13139941	G	A	-0.01384	0.002491	0.802896	2.84e-08	30.8692
eosinophil cell count || id:ieu-b-33	rs13207791	G	A	0.025659	0.003539	0.088551	4.3e-13	52.5676
eosinophil cell count || id:ieu-b-33	rs13226583	T	A	-0.061865	0.0031	0.115701	1.59e-88	398.26
eosinophil cell count || id:ieu-b-33	rs1323650	T	G	-0.013614	0.002151	0.680787	2.53e-10	40.0581
eosinophil cell count || id:ieu-b-33	rs13251643	T	A	0.030412	0.004844	0.044409	3.54e-10	39.4168
eosinophil cell count || id:ieu-b-33	rs13511	C	T	-0.016355	0.002009	0.57742	4.13e-16	66.2737
eosinophil cell count || id:ieu-b-33	rs1353286	G	T	0.020226	0.00199	0.453022	3.09e-24	103.303
eosinophil cell count || id:ieu-b-33	rs1365623	T	C	0.011627	0.00206	0.37246	1.71e-08	31.8567
eosinophil cell count || id:ieu-b-33	rs139640694	G	A	0.024854	0.003415	0.092902	3.54e-13	52.9677
eosinophil cell count || id:ieu-b-33	rs140411271	A	G	0.030273	0.004681	0.05614	1.03e-10	41.8248
eosinophil cell count || id:ieu-b-33	rs140509806	A	G	0.099069	0.012308	0.008506	8.74e-16	64.7889
eosinophil cell count || id:ieu-b-33	rs1406449	C	T	-0.012188	0.001986	0.461666	8.69e-10	37.6623
eosinophil cell count || id:ieu-b-33	rs1414517	G	C	-0.024977	0.002552	0.187298	1.36e-22	95.7898
eosinophil cell count || id:ieu-b-33	rs1427499	G	A	0.018666	0.002183	0.710269	1.3e-17	73.1131
eosinophil cell count || id:ieu-b-33	rs143491704	G	C	-0.03128	0.005517	0.035786	1.47e-08	32.146
eosinophil cell count || id:ieu-b-33	rs145823386	A	G	0.060811	0.010312	0.010365	3.81e-09	34.7759
eosinophil cell count || id:ieu-b-33	rs145947882	C	A	-0.059933	0.006329	0.0263	2.98e-21	89.673
eosinophil cell count || id:ieu-b-33	rs146078144	A	G	0.085887	0.010438	0.009579	2e-16	67.7049
eosinophil cell count || id:ieu-b-33	rs14713	A	G	-0.013594	0.002464	0.20454	3.53e-08	30.4378
eosinophil cell count || id:ieu-b-33	rs1471816	A	G	0.010911	0.001985	0.503325	3.94e-08	30.214
eosinophil cell count || id:ieu-b-33	rs1479918	T	A	-0.018776	0.002261	0.259813	1.05e-16	68.9612
eosinophil cell count || id:ieu-b-33	rs149110519	T	C	0.038205	0.005388	0.035905	1.39e-12	50.2788
eosinophil cell count || id:ieu-b-33	rs150640087	T	G	0.099543	0.008004	0.016244	1.8e-35	154.67
eosinophil cell count || id:ieu-b-33	rs1516527	C	T	-0.032276	0.004596	0.951148	2.25e-12	49.3173
eosinophil cell count || id:ieu-b-33	rs152197	T	C	0.049978	0.002605	0.175499	5.48e-82	368.08
eosinophil cell count || id:ieu-b-33	rs1539174	G	C	0.038017	0.002332	0.23738	1.12e-59	265.765
eosinophil cell count || id:ieu-b-33	rs159963	A	C	0.01933	0.002017	0.581974	9.88e-22	91.8442
eosinophil cell count || id:ieu-b-33	rs1611236	A	G	-0.042947	0.002125	0.322915	8.34e-91	408.458
eosinophil cell count || id:ieu-b-33	rs1672753	T	C	-0.01748	0.002545	0.811014	6.74e-12	47.1745
eosinophil cell count || id:ieu-b-33	rs1684578	T	G	0.016362	0.002017	0.415559	5.15e-16	65.8053
eosinophil cell count || id:ieu-b-33	rs1689510	C	G	0.026511	0.002094	0.337746	1.06e-36	160.287
eosinophil cell count || id:ieu-b-33	rs16903574	G	C	0.028502	0.003838	0.077849	1.17e-13	55.1494
eosinophil cell count || id:ieu-b-33	rs16956811	G	T	-0.029348	0.003685	0.080686	1.75e-15	63.4281
eosinophil cell count || id:ieu-b-33	rs17061503	A	G	0.035528	0.002159	0.307403	8.04e-61	270.792
eosinophil cell count || id:ieu-b-33	rs17175830	A	G	0.032179	0.002365	0.237656	4.13e-42	185.133
eosinophil cell count || id:ieu-b-33	rs17293632	T	C	0.02962	0.002337	0.236264	8.92e-37	160.64
eosinophil cell count || id:ieu-b-33	rs174548	G	C	-0.023058	0.002137	0.313571	4.08e-27	116.422
eosinophil cell count || id:ieu-b-33	rs17482472	A	G	-0.031481	0.003346	0.098902	5.34e-21	88.5208
eosinophil cell count || id:ieu-b-33	rs175705	G	C	0.03822	0.002213	0.718533	8.8e-67	298.276
eosinophil cell count || id:ieu-b-33	rs17668272	T	G	-0.041656	0.003072	0.117796	7.48e-42	183.871
eosinophil cell count || id:ieu-b-33	rs17682575	T	C	-0.017647	0.002487	0.201301	1.33e-12	50.3489
eosinophil cell count || id:ieu-b-33	rs17689024	C	G	-0.014282	0.002135	0.314415	2.31e-11	44.7489
eosinophil cell count || id:ieu-b-33	rs17758695	T	C	-0.122123	0.005948	0.029555	1.32e-93	421.554
eosinophil cell count || id:ieu-b-33	rs17849501	T	C	-0.026789	0.004469	0.052001	2.1e-09	35.9329
eosinophil cell count || id:ieu-b-33	rs1800692	G	A	-0.018051	0.002039	0.58754	8.92e-19	78.3733
eosinophil cell count || id:ieu-b-33	rs180506	A	G	-0.02299	0.002385	0.776272	5.82e-22	92.9183
eosinophil cell count || id:ieu-b-33	rs1828803	A	C	0.013079	0.002033	0.392417	1.28e-10	41.388
eosinophil cell count || id:ieu-b-33	rs1861489	A	T	0.013285	0.00242	0.782181	4.14e-08	30.1365
eosinophil cell count || id:ieu-b-33	rs201798	A	G	0.020184	0.002044	0.614944	5.71e-23	97.5108
eosinophil cell count || id:ieu-b-33	rs2025489	G	A	0.015769	0.00199	0.526005	2.42e-15	62.7917
eosinophil cell count || id:ieu-b-33	rs2043293	A	C	-0.014881	0.002619	0.825801	1.36e-08	32.2844
eosinophil cell count || id:ieu-b-33	rs2053927	T	G	-0.014448	0.002521	0.80327	1.02e-08	32.845
eosinophil cell count || id:ieu-b-33	rs2089979	G	A	-0.014931	0.002013	0.415851	1.25e-13	55.0162
eosinophil cell count || id:ieu-b-33	rs2095044	C	T	-0.093857	0.002265	0.742759	1e-200	1717.11
eosinophil cell count || id:ieu-b-33	rs2182885	A	G	0.026326	0.00203	0.605228	2.05e-38	168.181
eosinophil cell count || id:ieu-b-33	rs2223043	G	A	0.019382	0.002295	0.306981	3.23e-17	71.3234
eosinophil cell count || id:ieu-b-33	rs2228467	C	T	0.062272	0.004111	0.061584	8.83e-52	229.451
eosinophil cell count || id:ieu-b-33	rs2239633	A	G	0.034771	0.001986	0.483519	1.5e-68	306.532
eosinophil cell count || id:ieu-b-33	rs2242193	A	G	0.012279	0.002018	0.421302	1.2e-09	37.024
eosinophil cell count || id:ieu-b-33	rs2253427	C	T	-0.013805	0.002397	0.778112	8.68e-09	33.1693
eosinophil cell count || id:ieu-b-33	rs2255531	A	G	-0.016385	0.002079	0.350975	3.39e-15	62.1132
eosinophil cell count || id:ieu-b-33	rs2282718	A	G	-0.011422	0.002078	0.37278	3.95e-08	30.213
eosinophil cell count || id:ieu-b-33	rs2399441	C	T	-0.018868	0.002069	0.350554	8.08e-20	83.1631
eosinophil cell count || id:ieu-b-33	rs2419313	A	G	-0.020727	0.002869	0.142533	5.21e-13	52.1929
eosinophil cell count || id:ieu-b-33	rs2431097	T	C	0.015023	0.001999	0.485547	5.95e-14	56.4791
eosinophil cell count || id:ieu-b-33	rs244689	G	A	-0.02124	0.00303	0.876598	2.46e-12	49.1387
eosinophil cell count || id:ieu-b-33	rs2497318	T	C	-0.029864	0.00202	0.442619	1.96e-49	218.571
eosinophil cell count || id:ieu-b-33	rs2502995	C	T	0.021853	0.002002	0.57046	1.06e-27	119.15
eosinophil cell count || id:ieu-b-33	rs2505521	T	C	-0.015171	0.002675	0.829154	1.45e-08	32.1648
eosinophil cell count || id:ieu-b-33	rs2566133	C	T	-0.014365	0.002015	0.583621	1.06e-12	50.8231
eosinophil cell count || id:ieu-b-33	rs2568928	G	A	0.015221	0.002308	0.756846	4.38e-11	43.4925
eosinophil cell count || id:ieu-b-33	rs2579506	A	G	0.047465	0.002032	0.386176	1.17e-120	545.632
eosinophil cell count || id:ieu-b-33	rs2646438	A	G	-0.020516	0.002001	0.565689	1.2e-24	105.121
eosinophil cell count || id:ieu-b-33	rs2683913	G	A	-0.015075	0.002618	0.826856	8.68e-09	33.157
eosinophil cell count || id:ieu-b-33	rs2713548	T	C	0.012505	0.002046	0.632646	1.02e-09	37.3556
eosinophil cell count || id:ieu-b-33	rs2788211	C	T	0.016029	0.002573	0.81734	4.79e-10	38.8091
eosinophil cell count || id:ieu-b-33	rs2807740	T	C	0.035325	0.002358	0.76966	1.05e-50	224.428
eosinophil cell count || id:ieu-b-33	rs28362902	A	G	0.016579	0.002935	0.132809	1.66e-08	31.9081
eosinophil cell count || id:ieu-b-33	rs2838317	C	A	0.012853	0.001994	0.550072	1.2e-10	41.5488
eosinophil cell count || id:ieu-b-33	rs28383314	C	T	0.061635	0.002048	0.624131	6.38e-199	905.722
eosinophil cell count || id:ieu-b-33	rs28421324	T	A	0.0358	0.003291	0.102092	1.57e-27	118.334
eosinophil cell count || id:ieu-b-33	rs2847266	T	C	-0.014442	0.002242	0.716855	1.22e-10	41.4938
eosinophil cell count || id:ieu-b-33	rs28532037	A	G	-0.029653	0.003416	0.906507	4.19e-18	75.3532
eosinophil cell count || id:ieu-b-33	rs2894401	G	A	-0.020541	0.002187	0.705252	6.16e-21	88.2156
eosinophil cell count || id:ieu-b-33	rs290430	T	C	-0.012081	0.002095	0.344859	8.31e-09	33.2535
eosinophil cell count || id:ieu-b-33	rs2920505	A	G	-0.029644	0.002019	0.601796	9.47e-49	215.576
eosinophil cell count || id:ieu-b-33	rs2942062	G	A	-0.022708	0.004079	0.937362	2.65e-08	30.9921
eosinophil cell count || id:ieu-b-33	rs295	C	A	0.015869	0.002337	0.235064	1.16e-11	46.1086
eosinophil cell count || id:ieu-b-33	rs295273	A	G	0.020579	0.002274	0.255616	1.5e-19	81.8969
eosinophil cell count || id:ieu-b-33	rs2979489	A	G	0.013752	0.002266	0.741697	1.33e-09	36.8309
eosinophil cell count || id:ieu-b-33	rs2992333	A	G	-0.034153	0.002028	0.598657	1.35e-63	283.61
eosinophil cell count || id:ieu-b-33	rs301162	G	A	0.026139	0.002803	0.853049	1.16e-20	86.9624
eosinophil cell count || id:ieu-b-33	rs3024971	G	T	-0.040232	0.003209	0.107204	5.04e-36	157.182
eosinophil cell count || id:ieu-b-33	rs3093023	A	G	0.012677	0.001998	0.43381	2.27e-10	40.2571
eosinophil cell count || id:ieu-b-33	rs3096309	T	C	0.014823	0.002608	0.824069	1.36e-08	32.3041
eosinophil cell count || id:ieu-b-33	rs3110791	C	T	0.015409	0.002059	0.623422	7.49e-14	56.0062
eosinophil cell count || id:ieu-b-33	rs3218148	A	G	-0.017678	0.001991	0.539783	7.08e-19	78.8358
eosinophil cell count || id:ieu-b-33	rs33982662	A	C	0.020435	0.002192	0.285267	1.19e-20	86.9097
eosinophil cell count || id:ieu-b-33	rs34173062	A	G	0.054559	0.004091	0.072995	1.55e-40	177.858
eosinophil cell count || id:ieu-b-33	rs34210653	A	G	-0.175565	0.006973	0.020746	8.11e-140	633.923
eosinophil cell count || id:ieu-b-33	rs34212866	G	A	0.020115	0.002401	0.220743	5.74e-17	70.1869
eosinophil cell count || id:ieu-b-33	rs34290285	A	G	-0.045886	0.002267	0.257132	4.73e-91	409.692
eosinophil cell count || id:ieu-b-33	rs34363176	G	C	0.01341	0.002326	0.243607	8.43e-09	33.2382
eosinophil cell count || id:ieu-b-33	rs34439695	T	C	-0.037944	0.005456	0.035263	3.67e-12	48.3657
eosinophil cell count || id:ieu-b-33	rs34448954	T	C	-0.025253	0.003211	0.106374	3.87e-15	61.8508
eosinophil cell count || id:ieu-b-33	rs34466956	T	C	-0.01354	0.002029	0.5676	2.6e-11	44.5321
eosinophil cell count || id:ieu-b-33	rs34495	T	G	-0.01983	0.002155	0.304172	3.67e-20	84.6742
eosinophil cell count || id:ieu-b-33	rs34505104	G	A	-0.026127	0.00216	0.306171	1.22e-33	146.309
eosinophil cell count || id:ieu-b-33	rs346835	T	C	-0.02669	0.002104	0.328293	7.55e-37	160.918
eosinophil cell count || id:ieu-b-33	rs350836	T	C	-0.017201	0.002205	0.709927	6.41e-15	60.8542
eosinophil cell count || id:ieu-b-33	rs35249183	G	A	0.039991	0.003364	0.099837	1.46e-32	141.323
eosinophil cell count || id:ieu-b-33	rs35409523	A	G	0.050096	0.003754	0.075881	1.43e-40	178.081
eosinophil cell count || id:ieu-b-33	rs35850753	T	C	0.043576	0.007273	0.019768	2.14e-09	35.8978
eosinophil cell count || id:ieu-b-33	rs36084354	A	G	-0.045367	0.003441	0.091843	1.17e-39	173.824
eosinophil cell count || id:ieu-b-33	rs3731211	A	T	0.017545	0.002213	0.720317	2.34e-15	62.8556
eosinophil cell count || id:ieu-b-33	rs3742704	C	A	0.01948	0.003441	0.091601	1.54e-08	32.0486
eosinophil cell count || id:ieu-b-33	rs3746420	C	G	-0.031805	0.004163	0.061219	2.26e-14	58.3684
eosinophil cell count || id:ieu-b-33	rs3747869	C	A	0.019825	0.003316	0.90083	2.31e-09	35.7435
eosinophil cell count || id:ieu-b-33	rs3756374	T	G	0.016911	0.00307	0.119107	3.71e-08	30.3432
eosinophil cell count || id:ieu-b-33	rs3785356	T	C	0.030168	0.00218	0.298035	1.7e-43	191.505
eosinophil cell count || id:ieu-b-33	rs3786586	G	A	0.031904	0.00275	0.154646	4.42e-31	134.594
eosinophil cell count || id:ieu-b-33	rs3790163	G	A	-0.015292	0.002521	0.792407	1.35e-09	36.7945
eosinophil cell count || id:ieu-b-33	rs3812206	T	C	-0.012238	0.002181	0.300301	2.07e-08	31.4854
eosinophil cell count || id:ieu-b-33	rs3824867	G	A	0.016826	0.002193	0.712364	1.77e-14	58.8687
eosinophil cell count || id:ieu-b-33	rs3846855	A	G	0.028194	0.002567	0.182937	5.01e-28	120.632
eosinophil cell count || id:ieu-b-33	rs3850107	G	C	-0.013751	0.002196	0.29438	3.94e-10	39.2106
eosinophil cell count || id:ieu-b-33	rs3950296	G	C	0.023638	0.002297	0.244421	8.3e-25	105.901
eosinophil cell count || id:ieu-b-33	rs397187	C	T	-0.012281	0.002022	0.429693	1.28e-09	36.8897
eosinophil cell count || id:ieu-b-33	rs4074672	T	C	0.014516	0.00205	0.369285	1.48e-12	50.1402
eosinophil cell count || id:ieu-b-33	rs410867	G	A	-0.059414	0.00241	0.216683	4.12e-134	607.776
eosinophil cell count || id:ieu-b-33	rs412884	C	T	0.057634	0.002109	0.672171	2.22e-164	746.8
eosinophil cell count || id:ieu-b-33	rs41313381	A	C	0.050131	0.005645	0.030679	7.05e-19	78.8651
eosinophil cell count || id:ieu-b-33	rs4148757	C	A	-0.017147	0.002441	0.210055	2.24e-12	49.3447
eosinophil cell count || id:ieu-b-33	rs4149909	G	A	-0.0334	0.005569	0.032649	2.07e-09	35.9698
eosinophil cell count || id:ieu-b-33	rs4236746	G	A	0.056854	0.006399	0.975145	6.78e-19	78.9401
eosinophil cell count || id:ieu-b-33	rs4240624	A	G	-0.020391	0.003453	0.909011	3.62e-09	34.8726
eosinophil cell count || id:ieu-b-33	rs4243951	G	A	-0.013907	0.00232	0.755956	2.1e-09	35.9328
eosinophil cell count || id:ieu-b-33	rs4280242	T	C	-0.032913	0.002318	0.754112	1.03e-45	201.608
eosinophil cell count || id:ieu-b-33	rs4310436	A	G	0.018785	0.003065	0.119611	9.15e-10	37.5631
eosinophil cell count || id:ieu-b-33	rs4366169	C	A	0.012354	0.002145	0.310424	8.7e-09	33.1712
eosinophil cell count || id:ieu-b-33	rs4409785	C	T	0.016435	0.00263	0.172343	4.25e-10	39.0506
eosinophil cell count || id:ieu-b-33	rs45577137	G	A	-0.059758	0.005157	0.045218	5.1e-31	134.276
eosinophil cell count || id:ieu-b-33	rs4652560	T	A	-0.015397	0.002044	0.617764	5.23e-14	56.7428
eosinophil cell count || id:ieu-b-33	rs466547	G	A	0.019109	0.002846	0.857978	1.95e-11	45.0823
eosinophil cell count || id:ieu-b-33	rs4675190	T	C	-0.011666	0.002017	0.591061	7.57e-09	33.4528
eosinophil cell count || id:ieu-b-33	rs4680250	G	C	-0.015734	0.002175	0.692997	4.85e-13	52.3311
eosinophil cell count || id:ieu-b-33	rs4703589	C	T	0.014451	0.001983	0.532652	3.26e-13	53.1068
eosinophil cell count || id:ieu-b-33	rs4703730	T	C	-0.016026	0.001984	0.516976	6.91e-16	65.248
eosinophil cell count || id:ieu-b-33	rs4722171	G	A	-0.027253	0.002019	0.592101	1.83e-41	182.203
eosinophil cell count || id:ieu-b-33	rs473739	G	T	-0.013882	0.002128	0.31889	7.07e-11	42.556
eosinophil cell count || id:ieu-b-33	rs4739140	T	C	-0.014554	0.002057	0.611355	1.53e-12	50.0606
eosinophil cell count || id:ieu-b-33	rs4746153	C	G	0.015663	0.002552	0.185407	8.58e-10	37.6694
eosinophil cell count || id:ieu-b-33	rs4849748	C	T	-0.014362	0.002511	0.266942	1.09e-08	32.7142
eosinophil cell count || id:ieu-b-33	rs4857909	G	A	0.120719	0.003053	0.87972	1e-200	1563.5
eosinophil cell count || id:ieu-b-33	rs4870977	C	G	-0.01875	0.002958	0.870857	2.4e-10	40.1797
eosinophil cell count || id:ieu-b-33	rs4908835	C	T	0.019184	0.002719	0.161355	1.8e-12	49.7806
eosinophil cell count || id:ieu-b-33	rs4931002	A	C	-0.02158	0.002388	0.779279	1.73e-19	81.6647
eosinophil cell count || id:ieu-b-33	rs495149	T	C	0.024275	0.002674	0.164184	1.15e-19	82.413
eosinophil cell count || id:ieu-b-33	rs496475	G	T	0.035017	0.002033	0.387008	1.83e-66	296.676
eosinophil cell count || id:ieu-b-33	rs520461	G	A	-0.013748	0.00239	0.2218	9.08e-09	33.089
eosinophil cell count || id:ieu-b-33	rs526369	G	A	0.018996	0.002863	0.143107	3.39e-11	44.0232
eosinophil cell count || id:ieu-b-33	rs556063	G	A	0.012802	0.002003	0.573536	1.68e-10	40.8502
eosinophil cell count || id:ieu-b-33	rs55868524	A	G	0.013148	0.002031	0.605887	9.91e-11	41.9083
eosinophil cell count || id:ieu-b-33	rs55879743	T	C	0.077662	0.004051	0.066369	7.07e-82	367.53
eosinophil cell count || id:ieu-b-33	rs55955211	C	A	0.031363	0.003822	0.07362	2.42e-16	67.337
eosinophil cell count || id:ieu-b-33	rs56117721	A	T	-0.104406	0.003874	0.071639	6.64e-160	726.326
eosinophil cell count || id:ieu-b-33	rs56179563	A	G	0.017858	0.002055	0.389076	3.87e-18	75.5165
eosinophil cell count || id:ieu-b-33	rs56195338	A	G	-0.030068	0.004266	0.057715	1.88e-12	49.6784
eosinophil cell count || id:ieu-b-33	rs56330463	C	T	0.039484	0.002008	0.55326	5.38e-86	386.647
eosinophil cell count || id:ieu-b-33	rs574183	G	A	-0.013813	0.002036	0.388961	1.2e-11	46.0278
eosinophil cell count || id:ieu-b-33	rs5747308	C	A	0.015575	0.001987	0.504517	4.82e-15	61.4413
eosinophil cell count || id:ieu-b-33	rs57633475	G	A	-0.02465	0.003048	0.121715	6.36e-16	65.4039
eosinophil cell count || id:ieu-b-33	rs57834782	A	T	-0.058285	0.002306	0.244809	7.78e-141	638.844
eosinophil cell count || id:ieu-b-33	rs58745116	A	G	-0.015201	0.002034	0.391451	8.21e-14	55.8525
eosinophil cell count || id:ieu-b-33	rs58833930	T	C	-0.023363	0.003139	0.112968	1.03e-13	55.3955
eosinophil cell count || id:ieu-b-33	rs60175411	A	G	-0.029781	0.002681	0.166741	1.25e-28	123.391
eosinophil cell count || id:ieu-b-33	rs60600003	G	T	0.042906	0.003317	0.100334	3.05e-38	167.319
eosinophil cell count || id:ieu-b-33	rs60646393	A	G	-0.024038	0.004027	0.065569	2.45e-09	35.6314
eosinophil cell count || id:ieu-b-33	rs6103572	C	T	-0.024061	0.002237	0.729098	5.96e-27	115.69
eosinophil cell count || id:ieu-b-33	rs6139104	T	A	-0.019392	0.003441	0.092532	1.78e-08	31.7597
eosinophil cell count || id:ieu-b-33	rs6141755	T	G	-0.016817	0.002348	0.236009	8.3e-13	51.2981
eosinophil cell count || id:ieu-b-33	rs61426394	C	G	-0.024582	0.003983	0.067297	6.99e-10	38.0902
eosinophil cell count || id:ieu-b-33	rs61798836	C	T	0.014532	0.002639	0.17025	3.75e-08	30.323
eosinophil cell count || id:ieu-b-33	rs62005030	T	C	-0.016605	0.003028	0.123915	4.26e-08	30.0723
eosinophil cell count || id:ieu-b-33	rs62006172	A	G	-0.037536	0.004973	0.041969	4.62e-14	56.9717
eosinophil cell count || id:ieu-b-33	rs62011287	G	A	-0.01269	0.002091	0.344259	1.32e-09	36.8311
eosinophil cell count || id:ieu-b-33	rs62061733	G	A	-0.032296	0.002364	0.229432	1.92e-42	186.639
eosinophil cell count || id:ieu-b-33	rs62086903	C	T	0.030422	0.00238	0.231992	2.27e-37	163.389
eosinophil cell count || id:ieu-b-33	rs62105489	T	C	-0.030245	0.004452	0.052894	1.13e-11	46.1527
eosinophil cell count || id:ieu-b-33	rs62117160	A	G	-0.047573	0.00477	0.045256	2.15e-23	99.4682
eosinophil cell count || id:ieu-b-33	rs62183994	T	C	0.026904	0.004517	0.050879	2.65e-09	35.4759
eosinophil cell count || id:ieu-b-33	rs62308111	T	G	0.015386	0.0024	0.221457	1.5e-10	41.0988
eosinophil cell count || id:ieu-b-33	rs62385501	A	T	-0.014427	0.002142	0.308103	1.68e-11	45.3642
eosinophil cell count || id:ieu-b-33	rs62395833	C	G	0.036768	0.004882	0.043064	5.27e-14	56.7211
eosinophil cell count || id:ieu-b-33	rs62408224	G	A	-0.042179	0.002073	0.350368	5.69e-92	413.994
eosinophil cell count || id:ieu-b-33	rs62473720	G	A	0.014247	0.002136	0.317118	2.64e-11	44.4882
eosinophil cell count || id:ieu-b-33	rs62539154	A	G	0.027464	0.003402	0.097259	7.2e-16	65.1717
eosinophil cell count || id:ieu-b-33	rs634534	G	A	0.032917	0.001998	0.542475	5.83e-61	271.425
eosinophil cell count || id:ieu-b-33	rs637064	T	C	0.024251	0.001994	0.556128	5.43e-34	147.914
eosinophil cell count || id:ieu-b-33	rs6490291	A	T	-0.066084	0.005837	0.964087	1.11e-29	128.178
eosinophil cell count || id:ieu-b-33	rs6496717	T	C	0.018867	0.00232	0.759996	4.42e-16	66.1348
eosinophil cell count || id:ieu-b-33	rs6556313	G	A	0.019467	0.002102	0.332338	2.16e-20	85.7695
eosinophil cell count || id:ieu-b-33	rs6573020	T	C	0.020574	0.002019	0.433436	2.31e-24	103.84
eosinophil cell count || id:ieu-b-33	rs6670664	A	T	-0.015066	0.002099	0.662541	7.38e-13	51.5194
eosinophil cell count || id:ieu-b-33	rs66735324	G	A	-0.013812	0.002386	0.220762	7.3e-09	33.5098
eosinophil cell count || id:ieu-b-33	rs668248	C	G	-0.016501	0.002036	0.61554	5.49e-16	65.6848
eosinophil cell count || id:ieu-b-33	rs6684992	T	A	0.037659	0.003052	0.119465	6.06e-35	152.254
eosinophil cell count || id:ieu-b-33	rs6731125	C	T	0.017166	0.002002	0.564761	1.04e-17	73.5208
eosinophil cell count || id:ieu-b-33	rs6741307	T	C	0.014022	0.002144	0.639529	6.32e-11	42.7731
eosinophil cell count || id:ieu-b-33	rs6750754	G	T	-0.063977	0.002243	0.264203	8.36e-179	813.559
eosinophil cell count || id:ieu-b-33	rs67856193	G	C	0.023655	0.002175	0.308431	1.63e-27	118.284
eosinophil cell count || id:ieu-b-33	rs6787336	A	G	0.036335	0.002238	0.287462	3.29e-59	263.591
eosinophil cell count || id:ieu-b-33	rs6904506	C	T	-0.05238	0.003544	0.088477	2.25e-49	218.446
eosinophil cell count || id:ieu-b-33	rs6924350	C	A	0.050023	0.002537	0.18447	1.76e-86	388.775
eosinophil cell count || id:ieu-b-33	rs6924387	G	A	0.016659	0.002027	0.410173	2.19e-16	67.5446
eosinophil cell count || id:ieu-b-33	rs6930635	C	T	-0.037712	0.003739	0.078494	6.83e-24	101.73
eosinophil cell count || id:ieu-b-33	rs6956283	T	C	-0.01568	0.002237	0.732752	2.48e-12	49.1315
eosinophil cell count || id:ieu-b-33	rs6971710	A	G	0.028325	0.002475	0.201035	2.75e-30	130.975
eosinophil cell count || id:ieu-b-33	rs6979947	G	A	0.013224	0.002242	0.266399	3.75e-09	34.79
eosinophil cell count || id:ieu-b-33	rs6986109	T	G	-0.016486	0.002181	0.704331	4.24e-14	57.1372
eosinophil cell count || id:ieu-b-33	rs6989099	C	T	-0.017763	0.002133	0.317295	8.58e-17	69.3507
eosinophil cell count || id:ieu-b-33	rs699664	T	C	-0.015655	0.002102	0.329576	1e-13	55.4678
eosinophil cell count || id:ieu-b-33	rs6999452	A	G	0.011632	0.001991	0.517717	5.33e-09	34.1324
eosinophil cell count || id:ieu-b-33	rs7009579	G	A	-0.012203	0.002006	0.428946	1.22e-09	37.0059
eosinophil cell count || id:ieu-b-33	rs7026022	C	A	0.012099	0.002045	0.377752	3.38e-09	35.0036
eosinophil cell count || id:ieu-b-33	rs7080536	A	G	-0.043694	0.004952	0.043176	1.17e-18	77.8543
eosinophil cell count || id:ieu-b-33	rs708776	T	G	0.026773	0.004244	0.940532	2.91e-10	39.7964
eosinophil cell count || id:ieu-b-33	rs7123726	C	T	0.016914	0.002436	0.210494	3.95e-12	48.2101
eosinophil cell count || id:ieu-b-33	rs7141943	G	A	0.015879	0.002038	0.394677	7e-15	60.7069
eosinophil cell count || id:ieu-b-33	rs71429414	A	G	-0.018575	0.002496	0.196207	1.03e-13	55.382
eosinophil cell count || id:ieu-b-33	rs71508968	A	G	0.036234	0.006364	0.025836	1.28e-08	32.417
eosinophil cell count || id:ieu-b-33	rs7158239	A	G	0.01556	0.002037	0.395176	2.28e-14	58.3495
eosinophil cell count || id:ieu-b-33	rs71628184	T	C	0.021187	0.003449	0.094165	8.32e-10	37.7357
eosinophil cell count || id:ieu-b-33	rs7173571	C	T	0.013979	0.001993	0.526604	2.4e-12	49.1969
eosinophil cell count || id:ieu-b-33	rs7215391	T	C	-0.012672	0.002272	0.257019	2.49e-08	31.1081
eosinophil cell count || id:ieu-b-33	rs7220649	T	C	-0.028223	0.004951	0.043218	1.23e-08	32.4953
eosinophil cell count || id:ieu-b-33	rs725613	G	T	-0.047446	0.002071	0.355982	4.78e-116	524.855
eosinophil cell count || id:ieu-b-33	rs7257	A	G	0.033603	0.002002	0.567153	3.6e-63	281.727
eosinophil cell count || id:ieu-b-33	rs7267752	C	T	0.020618	0.003599	0.083489	1.04e-08	32.8193
eosinophil cell count || id:ieu-b-33	rs72695582	A	G	-0.050092	0.005908	0.02972	2.4e-17	71.8879
eosinophil cell count || id:ieu-b-33	rs72766638	A	C	-0.024311	0.002673	0.164331	9.94e-20	82.7195
eosinophil cell count || id:ieu-b-33	rs72800841	A	G	-0.015808	0.002293	0.249931	5.63e-12	47.5276
eosinophil cell count || id:ieu-b-33	rs72834751	T	C	-0.071743	0.009325	0.01273	1.5e-14	59.1918
eosinophil cell count || id:ieu-b-33	rs72987040	A	C	-0.021632	0.00298	0.126171	4.07e-13	52.694
eosinophil cell count || id:ieu-b-33	rs73046033	G	T	-0.021552	0.003092	0.116838	3.29e-12	48.5843
eosinophil cell count || id:ieu-b-33	rs73072498	C	T	0.060029	0.010455	0.009171	9.63e-09	32.9666
eosinophil cell count || id:ieu-b-33	rs73086541	A	C	-0.011789	0.002035	0.395121	7.07e-09	33.5602
eosinophil cell count || id:ieu-b-33	rs73191842	G	T	0.053919	0.006882	0.021394	4.9e-15	61.3839
eosinophil cell count || id:ieu-b-33	rs73205140	C	T	0.037235	0.003255	0.104781	2.91e-30	130.858
eosinophil cell count || id:ieu-b-33	rs73232881	C	T	0.067388	0.002418	0.213178	8.22e-171	776.699
eosinophil cell count || id:ieu-b-33	rs73238201	T	C	-0.016486	0.002573	0.179352	1.52e-10	41.0536
eosinophil cell count || id:ieu-b-33	rs73272842	A	G	-0.025354	0.003019	0.122779	4.84e-17	70.5288
eosinophil cell count || id:ieu-b-33	rs7327960	C	T	0.017659	0.002629	0.826621	1.91e-11	45.1181
eosinophil cell count || id:ieu-b-33	rs73322872	T	C	0.014569	0.002327	0.241917	3.91e-10	39.1983
eosinophil cell count || id:ieu-b-33	rs73428834	T	C	0.029847	0.003774	0.074788	2.72e-15	62.5457
eosinophil cell count || id:ieu-b-33	rs7382061	C	T	-0.054579	0.002014	0.590665	1.13e-161	734.399
eosinophil cell count || id:ieu-b-33	rs73963711	T	C	0.022097	0.002465	0.210821	3.28e-19	80.3587
eosinophil cell count || id:ieu-b-33	rs7423615	T	C	0.023183	0.002529	0.187322	5.1e-20	84.0314
eosinophil cell count || id:ieu-b-33	rs743002	C	T	-0.058857	0.00403	0.065649	2.9e-48	213.298
eosinophil cell count || id:ieu-b-33	rs74331768	A	G	0.019483	0.003368	0.098145	7.49e-09	33.4632
eosinophil cell count || id:ieu-b-33	rs7441808	G	A	0.013917	0.002161	0.301163	1.22e-10	41.4746
eosinophil cell count || id:ieu-b-33	rs74480102	A	G	-0.083018	0.00494	0.042751	2.52e-63	282.417
eosinophil cell count || id:ieu-b-33	rs74612091	A	T	0.060952	0.004113	0.063075	1.23e-49	219.613
eosinophil cell count || id:ieu-b-33	rs746550	T	C	0.023016	0.002342	0.235899	9.03e-23	96.5797
eosinophil cell count || id:ieu-b-33	rs7556106	A	G	-0.033306	0.004033	0.064255	1.57e-16	68.2006
eosinophil cell count || id:ieu-b-33	rs7569084	T	C	0.018707	0.002006	0.584311	1.19e-20	86.9654
eosinophil cell count || id:ieu-b-33	rs75737219	A	C	0.051583	0.008568	0.013709	1.79e-09	36.2455
eosinophil cell count || id:ieu-b-33	rs7591231	G	C	0.01319	0.002318	0.237633	1.3e-08	32.3789
eosinophil cell count || id:ieu-b-33	rs7593992	C	T	0.03047	0.002346	0.768386	1.52e-38	168.69
eosinophil cell count || id:ieu-b-33	rs7636495	A	G	-0.024041	0.002591	0.180819	1.84e-20	86.0935
eosinophil cell count || id:ieu-b-33	rs7646283	T	C	0.025996	0.002063	0.367733	2.33e-36	158.787
eosinophil cell count || id:ieu-b-33	rs7646695	T	C	0.017597	0.002617	0.17966	1.82e-11	45.2137
eosinophil cell count || id:ieu-b-33	rs7649812	G	C	0.016017	0.002304	0.242796	3.74e-12	48.3278
eosinophil cell count || id:ieu-b-33	rs76793172	T	C	-0.041676	0.003436	0.091583	8.07e-34	147.118
eosinophil cell count || id:ieu-b-33	rs76830965	A	C	-0.023407	0.003083	0.117642	3.27e-14	57.6427
eosinophil cell count || id:ieu-b-33	rs7687708	G	T	-0.014708	0.002434	0.219981	1.56e-09	36.5146
eosinophil cell count || id:ieu-b-33	rs76908370	G	A	-0.032272	0.005559	0.036338	6.57e-09	33.7022
eosinophil cell count || id:ieu-b-33	rs76981581	G	C	-0.026078	0.004658	0.047887	2.22e-08	31.3437
eosinophil cell count || id:ieu-b-33	rs7700687	T	C	0.040023	0.002035	0.617223	4.82e-86	386.804
eosinophil cell count || id:ieu-b-33	rs77331334	A	G	0.038344	0.006985	0.020938	4.12e-08	30.1344
eosinophil cell count || id:ieu-b-33	rs77625297	C	G	-0.045912	0.005607	0.035282	2.79e-16	67.0488
eosinophil cell count || id:ieu-b-33	rs7764278	T	G	0.01731	0.002455	0.205108	1.84e-12	49.7154
eosinophil cell count || id:ieu-b-33	rs778756	G	A	-0.015959	0.002001	0.579738	1.57e-15	63.6088
eosinophil cell count || id:ieu-b-33	rs7797428	T	C	0.012392	0.001999	0.469244	5.85e-10	38.4288
eosinophil cell count || id:ieu-b-33	rs783646	C	G	-0.018804	0.002566	0.816656	2.41e-13	53.7016
eosinophil cell count || id:ieu-b-33	rs7839946	C	T	0.024301	0.004327	0.056991	2e-08	31.5409
eosinophil cell count || id:ieu-b-33	rs7840212	T	C	-0.040204	0.00211	0.336961	7.11e-81	363.056
eosinophil cell count || id:ieu-b-33	rs7846314	T	A	-0.032851	0.002543	0.186954	3.92e-38	166.88
eosinophil cell count || id:ieu-b-33	rs7868130	T	C	0.03239	0.002269	0.258801	3.35e-46	203.776
eosinophil cell count || id:ieu-b-33	rs7897422	C	T	0.020768	0.002521	0.192058	1.85e-16	67.8647
eosinophil cell count || id:ieu-b-33	rs79716587	A	G	-0.024455	0.003003	0.126529	3.99e-16	66.317
eosinophil cell count || id:ieu-b-33	rs7975	A	G	-0.012123	0.002124	0.324166	1.17e-08	32.577
eosinophil cell count || id:ieu-b-33	rs7986796	T	G	0.024263	0.002058	0.6277	4.91e-32	138.995
eosinophil cell count || id:ieu-b-33	rs79881201	T	C	0.040325	0.002063	0.35982	4.72e-85	382.076
eosinophil cell count || id:ieu-b-33	rs8	T	C	0.021919	0.002545	0.204252	7.63e-18	74.1764
eosinophil cell count || id:ieu-b-33	rs80054178	C	T	-0.081789	0.006746	0.022394	8.57e-34	146.993
eosinophil cell count || id:ieu-b-33	rs80066203	T	C	-0.024133	0.003931	0.067935	8.53e-10	37.6892
eosinophil cell count || id:ieu-b-33	rs8012643	T	C	0.015461	0.002194	0.286432	1.91e-12	49.6595
eosinophil cell count || id:ieu-b-33	rs8020739	T	G	0.02471	0.002087	0.64383	2.57e-32	140.185
eosinophil cell count || id:ieu-b-33	rs8026803	C	T	-0.031256	0.002259	0.260856	1.67e-43	191.441
eosinophil cell count || id:ieu-b-33	rs8044920	T	C	0.012096	0.002048	0.376333	3.59e-09	34.8838
eosinophil cell count || id:ieu-b-33	rs8050508	T	C	0.034941	0.005716	0.030896	1.01e-09	37.3668
eosinophil cell count || id:ieu-b-33	rs8076052	C	A	-0.018335	0.00218	0.296433	4.33e-17	70.7374
eosinophil cell count || id:ieu-b-33	rs8083368	A	G	0.015482	0.002364	0.230071	5.99e-11	42.8903
eosinophil cell count || id:ieu-b-33	rs8113367	G	A	0.017185	0.002056	0.632307	6.68e-17	69.8639
eosinophil cell count || id:ieu-b-33	rs884634	C	T	0.012422	0.002012	0.415032	6.83e-10	38.1177
eosinophil cell count || id:ieu-b-33	rs900382	T	C	-0.050934	0.006129	0.027281	1e-16	69.0616
eosinophil cell count || id:ieu-b-33	rs911603	A	C	-0.024681	0.002043	0.40355	1.42e-33	145.945
eosinophil cell count || id:ieu-b-33	rs925966	G	C	-0.018295	0.002373	0.759472	1.32e-14	59.4387
eosinophil cell count || id:ieu-b-33	rs9349322	C	A	0.022029	0.002803	0.146915	4.04e-15	61.7651
eosinophil cell count || id:ieu-b-33	rs9389268	G	A	-0.045367	0.002292	0.2561	3.69e-87	391.788
eosinophil cell count || id:ieu-b-33	rs9392525	C	T	0.01321	0.002024	0.57553	6.95e-11	42.5975
eosinophil cell count || id:ieu-b-33	rs941616	T	C	-0.011801	0.002034	0.609564	6.69e-09	33.6617
eosinophil cell count || id:ieu-b-33	rs9428321	C	T	0.015638	0.002185	0.666938	8.56e-13	51.2224
eosinophil cell count || id:ieu-b-33	rs9430574	A	G	-0.01969	0.002128	0.325122	2.35e-20	85.6147
eosinophil cell count || id:ieu-b-33	rs954954	C	A	-0.03522	0.00326	0.104889	3.57e-27	116.72
eosinophil cell count || id:ieu-b-33	rs962993	T	C	-0.040434	0.002009	0.422478	4.92e-90	405.073
eosinophil cell count || id:ieu-b-33	rs964184	C	G	0.028842	0.002913	0.866592	4.39e-23	98.0324
eosinophil cell count || id:ieu-b-33	rs9666598	G	C	-0.019706	0.002778	0.842874	1.36e-12	50.3191
eosinophil cell count || id:ieu-b-33	rs9675999	A	G	0.016403	0.002057	0.626697	1.59e-15	63.5884
eosinophil cell count || id:ieu-b-33	rs9815874	T	C	0.028359	0.002157	0.299538	1.93e-39	172.855
eosinophil cell count || id:ieu-b-33	rs9818987	T	C	0.013608	0.002151	0.305904	2.6e-10	40.0228
eosinophil cell count || id:ieu-b-33	rs9835307	C	T	0.026306	0.002187	0.658298	2.69e-33	144.681
eosinophil cell count || id:ieu-b-33	rs9837045	A	G	0.011264	0.001984	0.455368	1.41e-08	32.2331
eosinophil cell count || id:ieu-b-33	rs9840310	G	A	-0.012742	0.002239	0.734621	1.3e-08	32.3867
eosinophil cell count || id:ieu-b-33	rs9872485	G	T	-0.018354	0.00269	0.164017	9.26e-12	46.554
eosinophil cell count || id:ieu-b-33	rs9894839	C	T	0.012116	0.00213	0.63524	1.33e-08	32.3563
eosinophil cell count || id:ieu-b-33	rs9939774	T	C	-0.029236	0.00202	0.404524	1.98e-47	209.475
[truncated: 396 more rows]

## Sheet: IVs of hypertensive nephropathy
exposure	SNP	effect_allele.exposure	other_allele.exposure	beta.exposure	se.exposure	eaf.exposure	pval.exposure	F value
basophil cell count || id:ieu-b-29	rs10006833	C	T	-0.015606	0.002521	0.209061	6.22e-10	38.3211
basophil cell count || id:ieu-b-29	rs10734121	A	G	-0.025432	0.002837	0.845295	3.28e-19	80.3604
basophil cell count || id:ieu-b-29	rs10746147	G	A	-0.022399	0.003927	0.926163	1.2e-08	32.5338
basophil cell count || id:ieu-b-29	rs10806232	T	A	-0.014739	0.002097	0.597775	2.17e-12	49.4014
basophil cell count || id:ieu-b-29	rs10835333	G	A	0.014555	0.002161	0.349229	1.68e-11	45.3644
basophil cell count || id:ieu-b-29	rs10844657	T	C	0.012373	0.002168	0.339731	1.18e-08	32.571
basophil cell count || id:ieu-b-29	rs1086893	C	T	0.029865	0.002162	0.343174	2.41e-43	190.816
basophil cell count || id:ieu-b-29	rs10883359	G	A	-0.01313	0.002268	0.284616	7.3e-09	33.5153
basophil cell count || id:ieu-b-29	rs10906375	G	A	-0.012492	0.002234	0.300993	2.29e-08	31.2678
basophil cell count || id:ieu-b-29	rs10927074	C	T	0.079216	0.0033	0.892265	3e-127	576.233
basophil cell count || id:ieu-b-29	rs11064881	A	G	-0.032268	0.003923	0.073509	2.05e-16	67.6562
basophil cell count || id:ieu-b-29	rs11097787	T	C	-0.014501	0.002087	0.402632	3.83e-12	48.2782
basophil cell count || id:ieu-b-29	rs11121246	G	T	0.012743	0.002043	0.502219	4.59e-10	38.9051
basophil cell count || id:ieu-b-29	rs11158159	C	G	0.028179	0.002564	0.769788	4.59e-28	120.786
basophil cell count || id:ieu-b-29	rs11187969	A	G	-0.016771	0.003058	0.130137	4.24e-08	30.0776
basophil cell count || id:ieu-b-29	rs112352373	G	C	-0.013924	0.002547	0.203153	4.71e-08	29.8862
basophil cell count || id:ieu-b-29	rs1128099	A	G	-0.014562	0.002268	0.28544	1.41e-10	41.2246
basophil cell count || id:ieu-b-29	rs11633707	A	G	0.012395	0.002136	0.636389	6.66e-09	33.6737
basophil cell count || id:ieu-b-29	rs11710737	G	A	0.01157	0.002065	0.438906	2.15e-08	31.3926
basophil cell count || id:ieu-b-29	rs11756802	A	T	-0.029351	0.004935	0.048151	2.8e-09	35.373
basophil cell count || id:ieu-b-29	rs11772895	C	G	0.034127	0.0023	0.277783	9.23e-50	220.161
basophil cell count || id:ieu-b-29	rs118013485	A	G	0.023734	0.004201	0.066978	1.65e-08	31.9181
basophil cell count || id:ieu-b-29	rs1186222	T	C	-0.022015	0.002077	0.461919	3.21e-26	112.348
basophil cell count || id:ieu-b-29	rs12075	A	G	0.027771	0.002071	0.579533	6.02e-41	179.814
basophil cell count || id:ieu-b-29	rs12123922	A	G	-0.027772	0.002057	0.440557	1.73e-41	182.283
basophil cell count || id:ieu-b-29	rs12143614	A	T	-0.023163	0.0032	0.116955	4.72e-13	52.395
basophil cell count || id:ieu-b-29	rs12376511	C	T	-0.020682	0.002779	0.162947	1.03e-13	55.387
basophil cell count || id:ieu-b-29	rs12443468	G	A	0.014544	0.002451	0.225894	3.04e-09	35.2112
basophil cell count || id:ieu-b-29	rs12447180	C	T	0.023452	0.002204	0.323627	2.06e-26	113.224
basophil cell count || id:ieu-b-29	rs12453682	T	C	-0.01827	0.00224	0.695293	3.6e-16	66.5244
basophil cell count || id:ieu-b-29	rs12459419	T	C	-0.016693	0.002188	0.322962	2.44e-14	58.2069
basophil cell count || id:ieu-b-29	rs12497690	C	A	0.014579	0.002121	0.371338	6.48e-12	47.247
basophil cell count || id:ieu-b-29	rs12921873	T	C	0.015838	0.002547	0.210936	5.19e-10	38.6672
basophil cell count || id:ieu-b-29	rs12941811	C	T	-0.046353	0.002071	0.578198	7.71e-111	500.951
basophil cell count || id:ieu-b-29	rs1295927	G	A	-0.024975	0.002055	0.447843	5.83e-34	147.702
basophil cell count || id:ieu-b-29	rs13089722	A	G	-0.087989	0.0033	0.107756	1.44e-156	710.933
basophil cell count || id:ieu-b-29	rs13188960	T	G	-0.019117	0.002278	0.27945	5.08e-17	70.4258
basophil cell count || id:ieu-b-29	rs13267723	A	G	-0.014047	0.002437	0.231732	8.46e-09	33.2243
basophil cell count || id:ieu-b-29	rs13386606	A	G	-0.011941	0.002131	0.358085	2.15e-08	31.3989
basophil cell count || id:ieu-b-29	rs13419763	T	C	0.016215	0.002066	0.562498	4.43e-15	61.5989
basophil cell count || id:ieu-b-29	rs138595256	G	C	0.064177	0.006916	0.025574	1.82e-20	86.1091
basophil cell count || id:ieu-b-29	rs142405270	G	A	0.050739	0.008204	0.018962	6.41e-10	38.2501
basophil cell count || id:ieu-b-29	rs1427499	G	A	0.021037	0.002263	0.710264	1.57e-20	86.4169
basophil cell count || id:ieu-b-29	rs146970669	A	G	0.022392	0.003534	0.094107	2.43e-10	40.147
basophil cell count || id:ieu-b-29	rs149007767	T	C	0.026584	0.002887	0.162151	3.48e-20	84.7905
basophil cell count || id:ieu-b-29	rs1537061	C	T	-0.025079	0.003425	0.098713	2.55e-13	53.6166
basophil cell count || id:ieu-b-29	rs1539174	G	C	0.046398	0.00241	0.237332	1.51e-82	370.65
basophil cell count || id:ieu-b-29	rs1598207	G	A	0.020189	0.002229	0.302655	1.41e-19	82.0369
basophil cell count || id:ieu-b-29	rs1633768	T	C	-0.016647	0.002317	0.275307	7.02e-13	51.6202
basophil cell count || id:ieu-b-29	rs1669340	T	G	-0.033996	0.002785	0.839194	3.09e-34	149.007
basophil cell count || id:ieu-b-29	rs16923637	T	G	0.014168	0.002274	0.286039	4.79e-10	38.8183
basophil cell count || id:ieu-b-29	rs16928084	G	A	-0.027734	0.003242	0.11345	1.24e-17	73.1811
basophil cell count || id:ieu-b-29	rs16989483	C	T	-0.021088	0.002287	0.274125	3.15e-20	85.0234
basophil cell count || id:ieu-b-29	rs17613339	T	C	-0.016822	0.003077	0.128384	4.71e-08	29.8882
basophil cell count || id:ieu-b-29	rs17625587	A	G	0.01499	0.002328	0.263625	1.25e-10	41.4608
basophil cell count || id:ieu-b-29	rs17758695	T	C	-0.124742	0.006145	0.029551	1.47e-91	412.08
basophil cell count || id:ieu-b-29	rs17860282	T	C	0.104693	0.009859	0.011189	2.62e-26	112.764
basophil cell count || id:ieu-b-29	rs1804999	G	A	0.011333	0.002053	0.505883	3.48e-08	30.4728
basophil cell count || id:ieu-b-29	rs182090955	A	G	-0.087651	0.010695	0.009832	2.62e-16	67.1664
basophil cell count || id:ieu-b-29	rs2028900	T	C	-0.01396	0.002059	0.449306	1.25e-11	45.9683
basophil cell count || id:ieu-b-29	rs2070596	A	T	0.022675	0.002529	0.211403	3.3e-19	80.3891
basophil cell count || id:ieu-b-29	rs2074585	A	G	-0.030894	0.00205	0.514859	2.71e-51	227.112
basophil cell count || id:ieu-b-29	rs2089979	G	A	-0.013908	0.002084	0.415685	2.59e-11	44.5383
basophil cell count || id:ieu-b-29	rs2118140	G	A	0.018347	0.002052	0.528383	4.03e-19	79.9421
basophil cell count || id:ieu-b-29	rs2229092	C	A	0.025697	0.004247	0.062139	1.48e-09	36.6101
basophil cell count || id:ieu-b-29	rs2239635	C	G	0.034388	0.002255	0.70425	1.89e-52	232.552
basophil cell count || id:ieu-b-29	rs2271352	C	G	0.042265	0.00247	0.225593	1.44e-65	292.798
basophil cell count || id:ieu-b-29	rs2273770	T	C	0.011659	0.002124	0.398729	4.16e-08	30.131
basophil cell count || id:ieu-b-29	rs2276066	G	A	0.013903	0.002145	0.648326	9.38e-11	42.0109
basophil cell count || id:ieu-b-29	rs2282986	C	T	-0.088653	0.007728	0.018065	1.98e-30	131.599
basophil cell count || id:ieu-b-29	rs2286599	A	G	0.023189	0.003001	0.141728	1.15e-14	59.7079
basophil cell count || id:ieu-b-29	rs2289511	A	G	-0.016386	0.002078	0.582293	3.3e-15	62.1806
basophil cell count || id:ieu-b-29	rs2294199	C	T	-0.016318	0.00205	0.470274	1.81e-15	63.3616
basophil cell count || id:ieu-b-29	rs2298989	C	T	-0.011597	0.002083	0.425369	2.65e-08	30.9965
basophil cell count || id:ieu-b-29	rs2524079	A	G	0.031209	0.002077	0.419059	5.46e-51	225.781
basophil cell count || id:ieu-b-29	rs2594836	A	G	-0.017777	0.002319	0.722276	1.87e-14	58.7646
basophil cell count || id:ieu-b-29	rs2606724	A	G	0.015734	0.002124	0.453028	1.33e-13	54.8743
basophil cell count || id:ieu-b-29	rs2607278	T	C	0.022731	0.002225	0.306108	1.79e-24	104.37
basophil cell count || id:ieu-b-29	rs2738104	A	G	0.018357	0.00218	0.67231	4.01e-17	70.9072
basophil cell count || id:ieu-b-29	rs2805921	A	G	0.012974	0.002377	0.247972	4.92e-08	29.7913
basophil cell count || id:ieu-b-29	rs2811708	T	G	-0.017265	0.00233	0.266088	1.32e-13	54.9062
basophil cell count || id:ieu-b-29	rs2834670	G	A	0.028259	0.003218	0.17203	1.69e-18	77.1155
basophil cell count || id:ieu-b-29	rs2836241	C	T	0.013945	0.002086	0.404821	2.37e-11	44.6898
basophil cell count || id:ieu-b-29	rs28364390	A	T	0.020338	0.003019	0.132089	1.69e-11	45.3827
basophil cell count || id:ieu-b-29	rs2860773	T	G	0.019124	0.002085	0.407715	5.03e-20	84.1289
basophil cell count || id:ieu-b-29	rs28647824	A	C	-0.017508	0.002312	0.267348	3.84e-14	57.3452
basophil cell count || id:ieu-b-29	rs2959356	G	A	0.014017	0.002241	0.298096	4.14e-10	39.1225
basophil cell count || id:ieu-b-29	rs2967595	T	C	-0.026046	0.00277	0.167857	5.59e-21	88.4143
basophil cell count || id:ieu-b-29	rs2977799	G	A	0.027476	0.002057	0.50924	1.17e-40	178.418
basophil cell count || id:ieu-b-29	rs2998286	C	T	0.020883	0.002443	0.769831	1.31e-17	73.07
basophil cell count || id:ieu-b-29	rs3071	C	A	-0.01635	0.002239	0.298273	2.95e-13	53.3246
basophil cell count || id:ieu-b-29	rs310631	A	C	0.012281	0.002091	0.411889	4.42e-09	34.4953
basophil cell count || id:ieu-b-29	rs3181077	T	C	-0.037064	0.00228	0.718492	2.23e-59	264.262
basophil cell count || id:ieu-b-29	rs3184504	C	T	-0.02822	0.002051	0.518576	5.08e-43	189.314
basophil cell count || id:ieu-b-29	rs34097845	T	C	0.043291	0.004593	0.056678	4.58e-21	88.8387
basophil cell count || id:ieu-b-29	rs34158728	A	G	0.094813	0.006172	0.028263	3.24e-53	235.985
basophil cell count || id:ieu-b-29	rs34288539	T	C	-0.015157	0.002317	0.273948	6.34e-11	42.7932
basophil cell count || id:ieu-b-29	rs34377578	C	A	0.013372	0.002363	0.251754	1.56e-08	32.0232
basophil cell count || id:ieu-b-29	rs34500	A	G	-0.026288	0.003721	0.084024	1.67e-12	49.9109
basophil cell count || id:ieu-b-29	rs34638654	C	G	0.012153	0.002151	0.354416	1.66e-08	31.9217
basophil cell count || id:ieu-b-29	rs34780507	G	A	0.03512	0.004154	0.065683	2.96e-17	71.4786
basophil cell count || id:ieu-b-29	rs34850939	A	G	0.013806	0.002243	0.349046	7.75e-10	37.8859
basophil cell count || id:ieu-b-29	rs35045014	A	C	-0.011383	0.002069	0.455669	3.87e-08	30.2686
basophil cell count || id:ieu-b-29	rs357613	A	G	-0.01519	0.002179	0.507364	3.26e-12	48.5961
basophil cell count || id:ieu-b-29	rs3731332	T	C	-0.103985	0.007064	0.022182	5.36e-49	216.691
basophil cell count || id:ieu-b-29	rs377763	A	C	-0.027298	0.002499	0.214238	9.38e-28	119.324
basophil cell count || id:ieu-b-29	rs3781452	T	C	0.019847	0.002131	0.632095	1.34e-20	86.7407
basophil cell count || id:ieu-b-29	rs3892360	G	C	0.043053	0.005941	0.306641	4.46e-13	52.5155
basophil cell count || id:ieu-b-29	rs4060971	T	C	-0.02066	0.002069	0.551092	1.85e-23	99.7102
basophil cell count || id:ieu-b-29	rs42030	A	G	0.030212	0.003869	0.076053	6.09e-15	60.9764
basophil cell count || id:ieu-b-29	rs4324460	G	T	0.024167	0.002509	0.218923	6.15e-22	92.7778
basophil cell count || id:ieu-b-29	rs4475963	G	T	-0.013524	0.002127	0.370213	2.11e-10	40.4274
basophil cell count || id:ieu-b-29	rs45577137	G	A	-0.045322	0.005335	0.045208	2.08e-17	72.1688
basophil cell count || id:ieu-b-29	rs4602187	T	C	0.014094	0.002227	0.683135	2.53e-10	40.0524
basophil cell count || id:ieu-b-29	rs4705908	A	G	-0.01166	0.002089	0.419818	2.43e-08	31.1545
basophil cell count || id:ieu-b-29	rs4763817	T	C	0.013462	0.002359	0.738634	1.18e-08	32.5659
basophil cell count || id:ieu-b-29	rs4876400	G	A	-0.017086	0.002111	0.626316	6e-16	65.5095
basophil cell count || id:ieu-b-29	rs4911102	T	C	-0.021694	0.00244	0.234267	6.46e-19	79.0496
basophil cell count || id:ieu-b-29	rs4912807	C	G	0.012874	0.002107	0.617494	1.02e-09	37.3334
basophil cell count || id:ieu-b-29	rs4941839	A	G	-0.013376	0.002291	0.714109	5.43e-09	34.0881
basophil cell count || id:ieu-b-29	rs55690609	A	G	-0.03494	0.0022	0.322693	8.93e-57	252.232
basophil cell count || id:ieu-b-29	rs56043070	A	G	-0.026025	0.003975	0.071468	6.04e-11	42.8654
basophil cell count || id:ieu-b-29	rs561102	T	C	-0.01406	0.002162	0.65494	8.12e-11	42.2921
basophil cell count || id:ieu-b-29	rs56179563	A	G	0.014617	0.002124	0.389066	6.1e-12	47.3595
basophil cell count || id:ieu-b-29	rs56388170	T	G	0.031399	0.002277	0.293002	3.34e-43	190.154
basophil cell count || id:ieu-b-29	rs56406125	T	G	-0.034946	0.002607	0.190072	6.04e-41	179.685
basophil cell count || id:ieu-b-29	rs5750494	G	T	-0.013117	0.002121	0.629062	6.46e-10	38.2461
basophil cell count || id:ieu-b-29	rs59107033	T	C	-0.013992	0.002451	0.224774	1.17e-08	32.5891
basophil cell count || id:ieu-b-29	rs602229	C	G	0.012728	0.002221	0.692937	1.03e-08	32.8415
basophil cell count || id:ieu-b-29	rs6029234	C	G	0.012547	0.002122	0.625866	3.46e-09	34.9614
basophil cell count || id:ieu-b-29	rs6045612	T	C	-0.016734	0.00233	0.26377	7.18e-13	51.5808
basophil cell count || id:ieu-b-29	rs6091176	T	C	0.01369	0.002337	0.261115	4.8e-09	34.3154
basophil cell count || id:ieu-b-29	rs6141781	T	C	0.032512	0.002901	0.147056	4.12e-29	125.601
basophil cell count || id:ieu-b-29	rs62021606	G	T	-0.03429	0.004663	0.050595	2e-13	54.0759
basophil cell count || id:ieu-b-29	rs62105478	A	G	-0.031667	0.004658	0.051684	1.09e-11	46.2184
basophil cell count || id:ieu-b-29	rs62160676	C	T	-0.016626	0.002285	0.296123	3.57e-13	52.9423
basophil cell count || id:ieu-b-29	rs6421984	C	T	0.018366	0.002068	0.514051	6.97e-19	78.873
basophil cell count || id:ieu-b-29	rs6543144	G	A	0.013669	0.002219	0.312924	7.43e-10	37.9454
basophil cell count || id:ieu-b-29	rs6557615	A	G	-0.018779	0.002208	0.681024	1.9e-17	72.3347
basophil cell count || id:ieu-b-29	rs6671847	A	G	0.01357	0.002058	0.508234	4.44e-11	43.4779
basophil cell count || id:ieu-b-29	rs67175901	T	C	0.026075	0.003356	0.108202	8.24e-15	60.3677
basophil cell count || id:ieu-b-29	rs6734238	G	A	0.012064	0.002085	0.402301	7.37e-09	33.4789
basophil cell count || id:ieu-b-29	rs6780544	A	G	-0.016363	0.00211	0.62255	9.32e-15	60.1397
basophil cell count || id:ieu-b-29	rs6927569	C	T	0.021693	0.002051	0.523015	4.22e-26	111.869
basophil cell count || id:ieu-b-29	rs695113	T	C	0.01697	0.002242	0.696269	3.93e-14	57.2918
basophil cell count || id:ieu-b-29	rs6993770	T	A	-0.018236	0.00226	0.287084	7.5e-16	65.1092
basophil cell count || id:ieu-b-29	rs7044519	G	T	0.016724	0.002799	0.16139	2.37e-09	35.7005
basophil cell count || id:ieu-b-29	rs7078507	G	A	-0.016071	0.002107	0.609239	2.54e-14	58.1777
basophil cell count || id:ieu-b-29	rs71391089	T	G	0.015904	0.002723	0.170388	5.34e-09	34.1128
basophil cell count || id:ieu-b-29	rs71562671	C	T	0.020951	0.003836	0.07867	4.84e-08	29.8299
basophil cell count || id:ieu-b-29	rs7196129	C	T	0.016801	0.002081	0.529408	7.19e-16	65.1818
basophil cell count || id:ieu-b-29	rs7250849	T	G	0.021532	0.003328	0.107192	1.01e-10	41.8603
basophil cell count || id:ieu-b-29	rs7253094	C	G	-0.015638	0.002267	0.671446	5.51e-12	47.5838
basophil cell count || id:ieu-b-29	rs72697295	C	G	-0.017529	0.002694	0.180908	8e-11	42.3369
basophil cell count || id:ieu-b-29	rs72721631	A	C	-0.019316	0.002422	0.237093	1.6e-15	63.6042
basophil cell count || id:ieu-b-29	rs72786903	T	C	-0.013947	0.002461	0.222439	1.48e-08	32.1173
basophil cell count || id:ieu-b-29	rs7285377	T	G	0.014495	0.002273	0.284156	1.86e-10	40.6666
basophil cell count || id:ieu-b-29	rs73022294	T	C	-0.057212	0.010051	0.010925	1.29e-08	32.4008
basophil cell count || id:ieu-b-29	rs73049252	A	G	-0.037196	0.004388	0.058507	2.42e-17	71.8554
basophil cell count || id:ieu-b-29	rs73078376	A	C	-0.025405	0.004578	0.055641	2.94e-08	30.7955
basophil cell count || id:ieu-b-29	rs73110111	G	A	-0.037409	0.006689	0.026813	2.29e-08	31.2773
basophil cell count || id:ieu-b-29	rs73987603	A	G	0.024035	0.002752	0.166369	2.64e-18	76.2766
basophil cell count || id:ieu-b-29	rs7420	T	C	-0.01315	0.002061	0.53772	1.81e-10	40.7095
basophil cell count || id:ieu-b-29	rs742631	T	C	-0.01662	0.002297	0.28374	4.83e-13	52.3528
[truncated: 2,235 more rows]

## Sheet: IVs of diabetic nephropathy
exposure	SNP	effect_allele.exposure	other_allele.exposure	beta.exposure	se.exposure	eaf.exposure	pval.exposure	F value
[truncated: 2,306 more rows]
