# Supplementary material for: Mendelian randomization analysis reveals causal relationships between circulating cell traits and renal disorders
Source: Front Med (Lausanne). 2024 May 17;11:1360868. doi: 10.3389/fmed.2024.1360868 (PMC11140107; doi:10.3389/fmed.2024.1360868)
Supplement: Supplementary file 4 [file Table_3.XLSX]

## Sheet: GWAS information
Exposure
Phenotype	Consortium	GWAS ID	Sample size
White blood cell	Blood Cell Consortium	ieu-b-30	563,085 participants
neutrophil	Blood Cell Consortium	ieu-b-34	563,085 participants
basophil	Blood Cell Consortium	ieu-b-29	563,085 participants
eosinophil	Blood Cell Consortium	ieu-b-33	563,085 participants
monocyte	Blood Cell Consortium	ieu-b-31	563,085 participants
lymphocyte	Blood Cell Consortium	ieu-b-32	563,085 participants
Outcome
phenotype	Consortium	GWAS ID	Sample size
IgA nephropathy	Finngen r9	finngen_R9_N14_IGA_NEPHROPATHY	592 cases and 376685 controls
Renal malignant neoplasm	Finngen r9	finngen_R9_C3_KIDNEY_NOTRENALPELVIS_EXALLC	2223 cases and 287137 controls
Hypertensive nephropathy	Finngen r9	finngen_R9_I9_HYPTENSRD	1022 cases and 265626 controls
Diabetic nephropathy	Finngen r9	finngen_R9_DM_NEPHROPATHY_EXMORE	4111 cases and 308539 controls

## Sheet: IgA nephropathy
exposure	outcome	Removed SNP	beta	se	p value of IVW method
basophil cell count || id:ieu-b-29	finngen_R9_N14_IGA_NEPHROPATHY	rs10006833	0.212613	0.220576	0.335098
basophil cell count || id:ieu-b-29	finngen_R9_N14_IGA_NEPHROPATHY	rs10734121	0.219763	0.220663	0.319289
basophil cell count || id:ieu-b-29	finngen_R9_N14_IGA_NEPHROPATHY	rs10746147	0.215557	0.220568	0.32843
basophil cell count || id:ieu-b-29	finngen_R9_N14_IGA_NEPHROPATHY	rs10806232	0.23923	0.216974	0.270211
basophil cell count || id:ieu-b-29	finngen_R9_N14_IGA_NEPHROPATHY	rs10835333	0.194162	0.219174	0.375681
basophil cell count || id:ieu-b-29	finngen_R9_N14_IGA_NEPHROPATHY	rs10844657	0.219158	0.220126	0.319442
basophil cell count || id:ieu-b-29	finngen_R9_N14_IGA_NEPHROPATHY	rs1086893	0.243238	0.219529	0.267864
basophil cell count || id:ieu-b-29	finngen_R9_N14_IGA_NEPHROPATHY	rs10883359	0.214901	0.220515	0.329787
basophil cell count || id:ieu-b-29	finngen_R9_N14_IGA_NEPHROPATHY	rs10906375	0.20276	0.2201	0.356936
basophil cell count || id:ieu-b-29	finngen_R9_N14_IGA_NEPHROPATHY	rs10927074	0.263998	0.221721	0.233779
basophil cell count || id:ieu-b-29	finngen_R9_N14_IGA_NEPHROPATHY	rs11064881	0.20271	0.220577	0.358097
basophil cell count || id:ieu-b-29	finngen_R9_N14_IGA_NEPHROPATHY	rs11097787	0.206179	0.220511	0.349786
basophil cell count || id:ieu-b-29	finngen_R9_N14_IGA_NEPHROPATHY	rs11121246	0.22633	0.219226	0.301881
basophil cell count || id:ieu-b-29	finngen_R9_N14_IGA_NEPHROPATHY	rs11158159	0.224802	0.220742	0.30849
basophil cell count || id:ieu-b-29	finngen_R9_N14_IGA_NEPHROPATHY	rs11187969	0.209422	0.22043	0.342082
basophil cell count || id:ieu-b-29	finngen_R9_N14_IGA_NEPHROPATHY	rs112352373	0.22849	0.218681	0.296088
basophil cell count || id:ieu-b-29	finngen_R9_N14_IGA_NEPHROPATHY	rs1128099	0.208019	0.220512	0.345504
basophil cell count || id:ieu-b-29	finngen_R9_N14_IGA_NEPHROPATHY	rs11633707	0.224549	0.219431	0.306154
basophil cell count || id:ieu-b-29	finngen_R9_N14_IGA_NEPHROPATHY	rs11710737	0.21564	0.220406	0.32789
basophil cell count || id:ieu-b-29	finngen_R9_N14_IGA_NEPHROPATHY	rs11756802	0.206561	0.220522	0.348917
basophil cell count || id:ieu-b-29	finngen_R9_N14_IGA_NEPHROPATHY	rs11772895	0.215133	0.221769	0.332008
basophil cell count || id:ieu-b-29	finngen_R9_N14_IGA_NEPHROPATHY	rs118013485	0.234349	0.217983	0.282339
basophil cell count || id:ieu-b-29	finngen_R9_N14_IGA_NEPHROPATHY	rs1186222	0.199057	0.220616	0.36691
basophil cell count || id:ieu-b-29	finngen_R9_N14_IGA_NEPHROPATHY	rs12075	0.218939	0.221334	0.322575
basophil cell count || id:ieu-b-29	finngen_R9_N14_IGA_NEPHROPATHY	rs12123922	0.168013	0.218895	0.442755
basophil cell count || id:ieu-b-29	finngen_R9_N14_IGA_NEPHROPATHY	rs12143614	0.209924	0.220617	0.341335
basophil cell count || id:ieu-b-29	finngen_R9_N14_IGA_NEPHROPATHY	rs12376511	0.214933	0.220672	0.33006
basophil cell count || id:ieu-b-29	finngen_R9_N14_IGA_NEPHROPATHY	rs12443468	0.197562	0.219016	0.367034
basophil cell count || id:ieu-b-29	finngen_R9_N14_IGA_NEPHROPATHY	rs12447180	0.207453	0.220956	0.347787
basophil cell count || id:ieu-b-29	finngen_R9_N14_IGA_NEPHROPATHY	rs12453682	0.18948	0.218988	0.386901
basophil cell count || id:ieu-b-29	finngen_R9_N14_IGA_NEPHROPATHY	rs12459419	0.217357	0.220577	0.324427
basophil cell count || id:ieu-b-29	finngen_R9_N14_IGA_NEPHROPATHY	rs12497690	0.208055	0.220575	0.345558
basophil cell count || id:ieu-b-29	finngen_R9_N14_IGA_NEPHROPATHY	rs12921873	0.207826	0.220455	0.345828
basophil cell count || id:ieu-b-29	finngen_R9_N14_IGA_NEPHROPATHY	rs12941811	0.180668	0.222868	0.417568
basophil cell count || id:ieu-b-29	finngen_R9_N14_IGA_NEPHROPATHY	rs1295927	0.223115	0.220994	0.312688
basophil cell count || id:ieu-b-29	finngen_R9_N14_IGA_NEPHROPATHY	rs13089722	0.229884	0.223887	0.304522
basophil cell count || id:ieu-b-29	finngen_R9_N14_IGA_NEPHROPATHY	rs13188960	0.187382	0.219038	0.392286
basophil cell count || id:ieu-b-29	finngen_R9_N14_IGA_NEPHROPATHY	rs13267723	0.216068	0.220362	0.326833
basophil cell count || id:ieu-b-29	finngen_R9_N14_IGA_NEPHROPATHY	rs13386606	0.212476	0.220546	0.335343
basophil cell count || id:ieu-b-29	finngen_R9_N14_IGA_NEPHROPATHY	rs13419763	0.193176	0.219269	0.378318
basophil cell count || id:ieu-b-29	finngen_R9_N14_IGA_NEPHROPATHY	rs138595256	0.211713	0.221638	0.339466
basophil cell count || id:ieu-b-29	finngen_R9_N14_IGA_NEPHROPATHY	rs142405270	0.207074	0.22002	0.346623
basophil cell count || id:ieu-b-29	finngen_R9_N14_IGA_NEPHROPATHY	rs1427499	0.238461	0.218948	0.2761
basophil cell count || id:ieu-b-29	finngen_R9_N14_IGA_NEPHROPATHY	rs146970669	0.217682	0.220464	0.323454
basophil cell count || id:ieu-b-29	finngen_R9_N14_IGA_NEPHROPATHY	rs149007767	0.227538	0.220426	0.301947
basophil cell count || id:ieu-b-29	finngen_R9_N14_IGA_NEPHROPATHY	rs1537061	0.20136	0.220338	0.360785
basophil cell count || id:ieu-b-29	finngen_R9_N14_IGA_NEPHROPATHY	rs1539174	0.215855	0.222269	0.331478
basophil cell count || id:ieu-b-29	finngen_R9_N14_IGA_NEPHROPATHY	rs1598207	0.203637	0.220697	0.356164
basophil cell count || id:ieu-b-29	finngen_R9_N14_IGA_NEPHROPATHY	rs1633768	0.214267	0.220578	0.331354
basophil cell count || id:ieu-b-29	finngen_R9_N14_IGA_NEPHROPATHY	rs1669340	0.221593	0.221185	0.316419
basophil cell count || id:ieu-b-29	finngen_R9_N14_IGA_NEPHROPATHY	rs16923637	0.214322	0.220566	0.331204
basophil cell count || id:ieu-b-29	finngen_R9_N14_IGA_NEPHROPATHY	rs16928084	0.217009	0.220829	0.325754
basophil cell count || id:ieu-b-29	finngen_R9_N14_IGA_NEPHROPATHY	rs16989483	0.218841	0.220655	0.321306
basophil cell count || id:ieu-b-29	finngen_R9_N14_IGA_NEPHROPATHY	rs17613339	0.216641	0.220371	0.325571
basophil cell count || id:ieu-b-29	finngen_R9_N14_IGA_NEPHROPATHY	rs17625587	0.204112	0.22033	0.354243
basophil cell count || id:ieu-b-29	finngen_R9_N14_IGA_NEPHROPATHY	rs17758695	0.240319	0.223688	0.282666
basophil cell count || id:ieu-b-29	finngen_R9_N14_IGA_NEPHROPATHY	rs17860282	0.239192	0.223208	0.283896
basophil cell count || id:ieu-b-29	finngen_R9_N14_IGA_NEPHROPATHY	rs1804999	0.218641	0.220117	0.320567
basophil cell count || id:ieu-b-29	finngen_R9_N14_IGA_NEPHROPATHY	rs182090955	0.202657	0.219597	0.356081
basophil cell count || id:ieu-b-29	finngen_R9_N14_IGA_NEPHROPATHY	rs2028900	0.192942	0.21881	0.377898
basophil cell count || id:ieu-b-29	finngen_R9_N14_IGA_NEPHROPATHY	rs2070596	0.199426	0.22	0.36468
basophil cell count || id:ieu-b-29	finngen_R9_N14_IGA_NEPHROPATHY	rs2074585	0.197145	0.221453	0.373341
basophil cell count || id:ieu-b-29	finngen_R9_N14_IGA_NEPHROPATHY	rs2089979	0.211598	0.220624	0.337515
basophil cell count || id:ieu-b-29	finngen_R9_N14_IGA_NEPHROPATHY	rs2118140	0.228094	0.21996	0.299746
basophil cell count || id:ieu-b-29	finngen_R9_N14_IGA_NEPHROPATHY	rs2229092	0.201437	0.219817	0.359466
basophil cell count || id:ieu-b-29	finngen_R9_N14_IGA_NEPHROPATHY	rs2239635	0.221755	0.221786	0.317377
basophil cell count || id:ieu-b-29	finngen_R9_N14_IGA_NEPHROPATHY	rs2271352	0.200716	0.221976	0.365878
basophil cell count || id:ieu-b-29	finngen_R9_N14_IGA_NEPHROPATHY	rs2273770	0.214303	0.220456	0.331005
basophil cell count || id:ieu-b-29	finngen_R9_N14_IGA_NEPHROPATHY	rs2276066	0.216683	0.220388	0.325514
basophil cell count || id:ieu-b-29	finngen_R9_N14_IGA_NEPHROPATHY	rs2282986	0.207242	0.221424	0.3493
basophil cell count || id:ieu-b-29	finngen_R9_N14_IGA_NEPHROPATHY	rs2286599	0.203203	0.220269	0.356257
basophil cell count || id:ieu-b-29	finngen_R9_N14_IGA_NEPHROPATHY	rs2289511	0.209159	0.220704	0.343289
basophil cell count || id:ieu-b-29	finngen_R9_N14_IGA_NEPHROPATHY	rs2294199	0.208842	0.220701	0.344014
basophil cell count || id:ieu-b-29	finngen_R9_N14_IGA_NEPHROPATHY	rs2298989	0.204804	0.220198	0.352323
basophil cell count || id:ieu-b-29	finngen_R9_N14_IGA_NEPHROPATHY	rs2524079	0.145685	0.217362	0.502704
basophil cell count || id:ieu-b-29	finngen_R9_N14_IGA_NEPHROPATHY	rs2594836	0.208607	0.220676	0.344501
basophil cell count || id:ieu-b-29	finngen_R9_N14_IGA_NEPHROPATHY	rs2606724	0.215219	0.220642	0.329352
basophil cell count || id:ieu-b-29	finngen_R9_N14_IGA_NEPHROPATHY	rs2607278	0.191492	0.220186	0.384474
basophil cell count || id:ieu-b-29	finngen_R9_N14_IGA_NEPHROPATHY	rs2738104	0.204037	0.220649	0.355113
basophil cell count || id:ieu-b-29	finngen_R9_N14_IGA_NEPHROPATHY	rs2805921	0.213614	0.220539	0.332746
basophil cell count || id:ieu-b-29	finngen_R9_N14_IGA_NEPHROPATHY	rs2811708	0.206567	0.220532	0.348924
basophil cell count || id:ieu-b-29	finngen_R9_N14_IGA_NEPHROPATHY	rs2834670	0.194501	0.220365	0.377434
basophil cell count || id:ieu-b-29	finngen_R9_N14_IGA_NEPHROPATHY	rs2836241	0.211253	0.220624	0.338303
basophil cell count || id:ieu-b-29	finngen_R9_N14_IGA_NEPHROPATHY	rs28364390	0.211897	0.220617	0.336816
basophil cell count || id:ieu-b-29	finngen_R9_N14_IGA_NEPHROPATHY	rs2860773	0.190999	0.219551	0.384327
basophil cell count || id:ieu-b-29	finngen_R9_N14_IGA_NEPHROPATHY	rs28647824	0.202796	0.220448	0.357611
basophil cell count || id:ieu-b-29	finngen_R9_N14_IGA_NEPHROPATHY	rs2959356	0.215679	0.220496	0.327997
basophil cell count || id:ieu-b-29	finngen_R9_N14_IGA_NEPHROPATHY	rs2967595	0.232617	0.219547	0.289359
basophil cell count || id:ieu-b-29	finngen_R9_N14_IGA_NEPHROPATHY	rs2977799	0.238674	0.220417	0.278883
basophil cell count || id:ieu-b-29	finngen_R9_N14_IGA_NEPHROPATHY	rs2998286	0.231188	0.219344	0.291884
basophil cell count || id:ieu-b-29	finngen_R9_N14_IGA_NEPHROPATHY	rs3071	0.213626	0.220696	0.333062
basophil cell count || id:ieu-b-29	finngen_R9_N14_IGA_NEPHROPATHY	rs310631	0.212727	0.220531	0.33474
basophil cell count || id:ieu-b-29	finngen_R9_N14_IGA_NEPHROPATHY	rs3181077	0.208431	0.22178	0.347314
basophil cell count || id:ieu-b-29	finngen_R9_N14_IGA_NEPHROPATHY	rs3184504	0.17542	0.219759	0.424732
basophil cell count || id:ieu-b-29	finngen_R9_N14_IGA_NEPHROPATHY	rs34097845	0.228317	0.220706	0.300909
basophil cell count || id:ieu-b-29	finngen_R9_N14_IGA_NEPHROPATHY	rs34158728	0.224227	0.223244	0.315183
basophil cell count || id:ieu-b-29	finngen_R9_N14_IGA_NEPHROPATHY	rs34288539	0.219329	0.220319	0.31949
basophil cell count || id:ieu-b-29	finngen_R9_N14_IGA_NEPHROPATHY	rs34377578	0.204199	0.220053	0.353433
basophil cell count || id:ieu-b-29	finngen_R9_N14_IGA_NEPHROPATHY	rs34500	0.211289	0.220674	0.338331
basophil cell count || id:ieu-b-29	finngen_R9_N14_IGA_NEPHROPATHY	rs34638654	0.217484	0.220293	0.323521
basophil cell count || id:ieu-b-29	finngen_R9_N14_IGA_NEPHROPATHY	rs34780507	0.202172	0.22016	0.358464
basophil cell count || id:ieu-b-29	finngen_R9_N14_IGA_NEPHROPATHY	rs34850939	0.205496	0.22038	0.351098
basophil cell count || id:ieu-b-29	finngen_R9_N14_IGA_NEPHROPATHY	rs35045014	0.213376	0.220506	0.33321
basophil cell count || id:ieu-b-29	finngen_R9_N14_IGA_NEPHROPATHY	rs357613	0.215767	0.220301	0.327374
basophil cell count || id:ieu-b-29	finngen_R9_N14_IGA_NEPHROPATHY	rs3731332	0.208012	0.221392	0.347442
basophil cell count || id:ieu-b-29	finngen_R9_N14_IGA_NEPHROPATHY	rs377763	0.193518	0.220216	0.37953
basophil cell count || id:ieu-b-29	finngen_R9_N14_IGA_NEPHROPATHY	rs3781452	0.211019	0.220894	0.339428
basophil cell count || id:ieu-b-29	finngen_R9_N14_IGA_NEPHROPATHY	rs3892360	0.224824	0.222627	0.312557
basophil cell count || id:ieu-b-29	finngen_R9_N14_IGA_NEPHROPATHY	rs4060971	0.228302	0.220248	0.299936
basophil cell count || id:ieu-b-29	finngen_R9_N14_IGA_NEPHROPATHY	rs42030	0.209682	0.220748	0.342179
basophil cell count || id:ieu-b-29	finngen_R9_N14_IGA_NEPHROPATHY	rs4324460	0.219035	0.220512	0.320562
basophil cell count || id:ieu-b-29	finngen_R9_N14_IGA_NEPHROPATHY	rs4475963	0.221445	0.220028	0.314203
basophil cell count || id:ieu-b-29	finngen_R9_N14_IGA_NEPHROPATHY	rs45577137	0.25252	0.217963	0.246641
basophil cell count || id:ieu-b-29	finngen_R9_N14_IGA_NEPHROPATHY	rs4602187	0.210487	0.220582	0.339964
basophil cell count || id:ieu-b-29	finngen_R9_N14_IGA_NEPHROPATHY	rs4705908	0.211121	0.220518	0.338371
basophil cell count || id:ieu-b-29	finngen_R9_N14_IGA_NEPHROPATHY	rs4763817	0.202509	0.219977	0.357264
basophil cell count || id:ieu-b-29	finngen_R9_N14_IGA_NEPHROPATHY	rs4876400	0.212696	0.220725	0.335234
basophil cell count || id:ieu-b-29	finngen_R9_N14_IGA_NEPHROPATHY	rs4911102	0.226374	0.220355	0.304273
basophil cell count || id:ieu-b-29	finngen_R9_N14_IGA_NEPHROPATHY	rs4912807	0.19967	0.219658	0.363349
basophil cell count || id:ieu-b-29	finngen_R9_N14_IGA_NEPHROPATHY	rs4941839	0.201909	0.219852	0.358418
basophil cell count || id:ieu-b-29	finngen_R9_N14_IGA_NEPHROPATHY	rs55690609	0.230258	0.221477	0.298504
basophil cell count || id:ieu-b-29	finngen_R9_N14_IGA_NEPHROPATHY	rs56043070	0.215684	0.220425	0.32783
basophil cell count || id:ieu-b-29	finngen_R9_N14_IGA_NEPHROPATHY	rs561102	0.197647	0.219536	0.367964
basophil cell count || id:ieu-b-29	finngen_R9_N14_IGA_NEPHROPATHY	rs56179563	0.208176	0.220577	0.345281
basophil cell count || id:ieu-b-29	finngen_R9_N14_IGA_NEPHROPATHY	rs56388170	0.245568	0.219995	0.264319
basophil cell count || id:ieu-b-29	finngen_R9_N14_IGA_NEPHROPATHY	rs56406125	0.189128	0.221059	0.392244
basophil cell count || id:ieu-b-29	finngen_R9_N14_IGA_NEPHROPATHY	rs5750494	0.202524	0.220121	0.357544
basophil cell count || id:ieu-b-29	finngen_R9_N14_IGA_NEPHROPATHY	rs59107033	0.217299	0.220339	0.324033
basophil cell count || id:ieu-b-29	finngen_R9_N14_IGA_NEPHROPATHY	rs602229	0.20823	0.220472	0.344928
basophil cell count || id:ieu-b-29	finngen_R9_N14_IGA_NEPHROPATHY	rs6029234	0.208303	0.220509	0.344838
basophil cell count || id:ieu-b-29	finngen_R9_N14_IGA_NEPHROPATHY	rs6045612	0.215033	0.220598	0.329674
basophil cell count || id:ieu-b-29	finngen_R9_N14_IGA_NEPHROPATHY	rs6091176	0.210519	0.220543	0.339805
basophil cell count || id:ieu-b-29	finngen_R9_N14_IGA_NEPHROPATHY	rs6141781	0.226735	0.220792	0.304459
basophil cell count || id:ieu-b-29	finngen_R9_N14_IGA_NEPHROPATHY	rs62021606	0.212532	0.220686	0.335521
basophil cell count || id:ieu-b-29	finngen_R9_N14_IGA_NEPHROPATHY	rs62105478	0.215808	0.220094	0.326828
basophil cell count || id:ieu-b-29	finngen_R9_N14_IGA_NEPHROPATHY	rs62160676	0.198073	0.219929	0.36779
basophil cell count || id:ieu-b-29	finngen_R9_N14_IGA_NEPHROPATHY	rs6421984	0.181534	0.218123	0.405265
basophil cell count || id:ieu-b-29	finngen_R9_N14_IGA_NEPHROPATHY	rs6543144	0.226458	0.219274	0.301715
basophil cell count || id:ieu-b-29	finngen_R9_N14_IGA_NEPHROPATHY	rs6557615	0.197985	0.22028	0.368766
basophil cell count || id:ieu-b-29	finngen_R9_N14_IGA_NEPHROPATHY	rs6671847	0.209466	0.220593	0.342337
basophil cell count || id:ieu-b-29	finngen_R9_N14_IGA_NEPHROPATHY	rs67175901	0.219341	0.220616	0.320115
basophil cell count || id:ieu-b-29	finngen_R9_N14_IGA_NEPHROPATHY	rs6734238	0.196336	0.218678	0.369276
basophil cell count || id:ieu-b-29	finngen_R9_N14_IGA_NEPHROPATHY	rs6780544	0.184145	0.217577	0.397361
basophil cell count || id:ieu-b-29	finngen_R9_N14_IGA_NEPHROPATHY	rs6927569	0.212232	0.220965	0.336814
basophil cell count || id:ieu-b-29	finngen_R9_N14_IGA_NEPHROPATHY	rs695113	0.203348	0.220465	0.356342
basophil cell count || id:ieu-b-29	finngen_R9_N14_IGA_NEPHROPATHY	rs6993770	0.197889	0.219879	0.368124
basophil cell count || id:ieu-b-29	finngen_R9_N14_IGA_NEPHROPATHY	rs7044519	0.221045	0.219803	0.314583
basophil cell count || id:ieu-b-29	finngen_R9_N14_IGA_NEPHROPATHY	rs7078507	0.196196	0.219765	0.371987
basophil cell count || id:ieu-b-29	finngen_R9_N14_IGA_NEPHROPATHY	rs71391089	0.217222	0.220335	0.324198
basophil cell count || id:ieu-b-29	finngen_R9_N14_IGA_NEPHROPATHY	rs71562671	0.205862	0.220336	0.350144
basophil cell count || id:ieu-b-29	finngen_R9_N14_IGA_NEPHROPATHY	rs7196129	0.213437	0.220717	0.333537
basophil cell count || id:ieu-b-29	finngen_R9_N14_IGA_NEPHROPATHY	rs7250849	0.206528	0.220613	0.349192
basophil cell count || id:ieu-b-29	finngen_R9_N14_IGA_NEPHROPATHY	rs7253094	0.212698	0.220642	0.335049
basophil cell count || id:ieu-b-29	finngen_R9_N14_IGA_NEPHROPATHY	rs72697295	0.216346	0.220401	0.326297
basophil cell count || id:ieu-b-29	finngen_R9_N14_IGA_NEPHROPATHY	rs72721631	0.200267	0.220299	0.363313
basophil cell count || id:ieu-b-29	finngen_R9_N14_IGA_NEPHROPATHY	rs72786903	0.20229	0.21965	0.35707
basophil cell count || id:ieu-b-29	finngen_R9_N14_IGA_NEPHROPATHY	rs7285377	0.212869	0.220608	0.334585
basophil cell count || id:ieu-b-29	finngen_R9_N14_IGA_NEPHROPATHY	rs73022294	0.216827	0.219904	0.324129
basophil cell count || id:ieu-b-29	finngen_R9_N14_IGA_NEPHROPATHY	rs73049252	0.231251	0.217827	0.288405
basophil cell count || id:ieu-b-29	finngen_R9_N14_IGA_NEPHROPATHY	rs73078376	0.194249	0.21871	0.374457
basophil cell count || id:ieu-b-29	finngen_R9_N14_IGA_NEPHROPATHY	rs73110111	0.22573	0.219215	0.303142
basophil cell count || id:ieu-b-29	finngen_R9_N14_IGA_NEPHROPATHY	rs73987603	0.21202	0.220732	0.336787
basophil cell count || id:ieu-b-29	finngen_R9_N14_IGA_NEPHROPATHY	rs7420	0.21472	0.220536	0.330242
basophil cell count || id:ieu-b-29	finngen_R9_N14_IGA_NEPHROPATHY	rs742631	0.200414	0.220094	0.362516
basophil cell count || id:ieu-b-29	finngen_R9_N14_IGA_NEPHROPATHY	rs74472890	0.162835	0.2206	0.460426
basophil cell count || id:ieu-b-29	finngen_R9_N14_IGA_NEPHROPATHY	rs74524365	0.208711	0.220502	0.343881
basophil cell count || id:ieu-b-29	finngen_R9_N14_IGA_NEPHROPATHY	rs74535412	0.20824	0.220286	0.344499
basophil cell count || id:ieu-b-29	finngen_R9_N14_IGA_NEPHROPATHY	rs748113	0.227149	0.218611	0.29878
basophil cell count || id:ieu-b-29	finngen_R9_N14_IGA_NEPHROPATHY	rs7503461	0.204637	0.22031	0.352962
basophil cell count || id:ieu-b-29	finngen_R9_N14_IGA_NEPHROPATHY	rs75084335	0.20054	0.220072	0.362164
basophil cell count || id:ieu-b-29	finngen_R9_N14_IGA_NEPHROPATHY	rs7515985	0.203668	0.220294	0.355211
basophil cell count || id:ieu-b-29	finngen_R9_N14_IGA_NEPHROPATHY	rs7573465	0.237678	0.217711	0.274958
basophil cell count || id:ieu-b-29	finngen_R9_N14_IGA_NEPHROPATHY	rs7613595	0.188813	0.221346	0.393647
basophil cell count || id:ieu-b-29	finngen_R9_N14_IGA_NEPHROPATHY	rs76427287	0.181551	0.21983	0.408878
basophil cell count || id:ieu-b-29	finngen_R9_N14_IGA_NEPHROPATHY	rs76428106	0.168393	0.217224	0.438221
basophil cell count || id:ieu-b-29	finngen_R9_N14_IGA_NEPHROPATHY	rs7684939	0.210401	0.220548	0.340087
basophil cell count || id:ieu-b-29	finngen_R9_N14_IGA_NEPHROPATHY	rs7832357	0.20642	0.220495	0.349188
basophil cell count || id:ieu-b-29	finngen_R9_N14_IGA_NEPHROPATHY	rs78744187	0.392398	0.229074	0.0867171
basophil cell count || id:ieu-b-29	finngen_R9_N14_IGA_NEPHROPATHY	rs79140637	0.206594	0.220317	0.348391
basophil cell count || id:ieu-b-29	finngen_R9_N14_IGA_NEPHROPATHY	rs80194822	0.205606	0.22045	0.350993
basophil cell count || id:ieu-b-29	finngen_R9_N14_IGA_NEPHROPATHY	rs8113682	0.205999	0.220595	0.350391
basophil cell count || id:ieu-b-29	finngen_R9_N14_IGA_NEPHROPATHY	rs8178414	0.190825	0.220736	0.387316
basophil cell count || id:ieu-b-29	finngen_R9_N14_IGA_NEPHROPATHY	rs875740	0.214076	0.220771	0.332209
basophil cell count || id:ieu-b-29	finngen_R9_N14_IGA_NEPHROPATHY	rs905670	0.22028	0.220071	0.316852
basophil cell count || id:ieu-b-29	finngen_R9_N14_IGA_NEPHROPATHY	rs915125	0.208551	0.221337	0.346073
basophil cell count || id:ieu-b-29	finngen_R9_N14_IGA_NEPHROPATHY	rs9376098	0.205177	0.220969	0.35313
basophil cell count || id:ieu-b-29	finngen_R9_N14_IGA_NEPHROPATHY	rs9819371	0.198779	0.219716	0.365619
basophil cell count || id:ieu-b-29	finngen_R9_N14_IGA_NEPHROPATHY	rs9928015	0.218376	0.220414	0.321806
white blood cell count || id:ieu-b-30	finngen_R9_N14_IGA_NEPHROPATHY	rs10006495	0.407751	0.160292	0.0109655
white blood cell count || id:ieu-b-30	finngen_R9_N14_IGA_NEPHROPATHY	rs1007938	0.405552	0.160217	0.0113652
white blood cell count || id:ieu-b-30	finngen_R9_N14_IGA_NEPHROPATHY	rs10087240	0.413551	0.160252	0.00986205
white blood cell count || id:ieu-b-30	finngen_R9_N14_IGA_NEPHROPATHY	rs10102877	0.410409	0.160182	0.0104029
white blood cell count || id:ieu-b-30	finngen_R9_N14_IGA_NEPHROPATHY	rs10138752	0.395738	0.160257	0.0135341
white blood cell count || id:ieu-b-30	finngen_R9_N14_IGA_NEPHROPATHY	rs10146962	0.409304	0.160277	0.0106575
white blood cell count || id:ieu-b-30	finngen_R9_N14_IGA_NEPHROPATHY	rs10164769	0.402554	0.160291	0.0120254
white blood cell count || id:ieu-b-30	finngen_R9_N14_IGA_NEPHROPATHY	rs10203838	0.410775	0.160154	0.0103212
white blood cell count || id:ieu-b-30	finngen_R9_N14_IGA_NEPHROPATHY	rs10205474	0.408923	0.160182	0.0106841
white blood cell count || id:ieu-b-30	finngen_R9_N14_IGA_NEPHROPATHY	rs1024091	0.402202	0.160123	0.0120108
white blood cell count || id:ieu-b-30	finngen_R9_N14_IGA_NEPHROPATHY	rs10260281	0.408913	0.160213	0.010701
white blood cell count || id:ieu-b-30	finngen_R9_N14_IGA_NEPHROPATHY	rs1033415	0.413667	0.159867	0.00966537
white blood cell count || id:ieu-b-30	finngen_R9_N14_IGA_NEPHROPATHY	rs1042725	0.408037	0.16024	0.0108836
white blood cell count || id:ieu-b-30	finngen_R9_N14_IGA_NEPHROPATHY	rs1047891	0.39947	0.160186	0.0126388
white blood cell count || id:ieu-b-30	finngen_R9_N14_IGA_NEPHROPATHY	rs10494783	0.397088	0.160163	0.0131651
white blood cell count || id:ieu-b-30	finngen_R9_N14_IGA_NEPHROPATHY	rs10498635	0.41433	0.160265	0.00972996
white blood cell count || id:ieu-b-30	finngen_R9_N14_IGA_NEPHROPATHY	rs10808139	0.401997	0.160077	0.0120298
white blood cell count || id:ieu-b-30	finngen_R9_N14_IGA_NEPHROPATHY	rs10808536	0.404402	0.160184	0.0115824
white blood cell count || id:ieu-b-30	finngen_R9_N14_IGA_NEPHROPATHY	rs10814191	0.40877	0.160222	0.0107332
white blood cell count || id:ieu-b-30	finngen_R9_N14_IGA_NEPHROPATHY	rs10828725	0.426229	0.161095	0.00814936
white blood cell count || id:ieu-b-30	finngen_R9_N14_IGA_NEPHROPATHY	rs10844682	0.410545	0.160445	0.0105039
white blood cell count || id:ieu-b-30	finngen_R9_N14_IGA_NEPHROPATHY	rs10864368	0.419297	0.160026	0.00878826
white blood cell count || id:ieu-b-30	finngen_R9_N14_IGA_NEPHROPATHY	rs10872223	0.405166	0.160238	0.0114542
white blood cell count || id:ieu-b-30	finngen_R9_N14_IGA_NEPHROPATHY	rs10889574	0.383331	0.160696	0.0170584
white blood cell count || id:ieu-b-30	finngen_R9_N14_IGA_NEPHROPATHY	rs10931934	0.402512	0.160177	0.0119734
white blood cell count || id:ieu-b-30	finngen_R9_N14_IGA_NEPHROPATHY	rs10936588	0.407104	0.16027	0.0110818
white blood cell count || id:ieu-b-30	finngen_R9_N14_IGA_NEPHROPATHY	rs10940474	0.404423	0.160204	0.011589
white blood cell count || id:ieu-b-30	finngen_R9_N14_IGA_NEPHROPATHY	rs10980797	0.417668	0.160347	0.0091935
white blood cell count || id:ieu-b-30	finngen_R9_N14_IGA_NEPHROPATHY	rs10986338	0.412584	0.160157	0.00999131
white blood cell count || id:ieu-b-30	finngen_R9_N14_IGA_NEPHROPATHY	rs11002309	0.409039	0.160219	0.0106801
white blood cell count || id:ieu-b-30	finngen_R9_N14_IGA_NEPHROPATHY	rs11022177	0.401909	0.160203	0.0121158
white blood cell count || id:ieu-b-30	finngen_R9_N14_IGA_NEPHROPATHY	rs11064881	0.403511	0.160292	0.0118244
white blood cell count || id:ieu-b-30	finngen_R9_N14_IGA_NEPHROPATHY	rs1109278	0.406071	0.16028	0.0112928
white blood cell count || id:ieu-b-30	finngen_R9_N14_IGA_NEPHROPATHY	rs11104881	0.396894	0.160245	0.013257
white blood cell count || id:ieu-b-30	finngen_R9_N14_IGA_NEPHROPATHY	rs11114149	0.406954	0.160256	0.0111044
white blood cell count || id:ieu-b-30	finngen_R9_N14_IGA_NEPHROPATHY	rs11159261	0.414261	0.159995	0.00961954
white blood cell count || id:ieu-b-30	finngen_R9_N14_IGA_NEPHROPATHY	rs11169302	0.409403	0.160315	0.0106571
white blood cell count || id:ieu-b-30	finngen_R9_N14_IGA_NEPHROPATHY	rs11198788	0.40281	0.160095	0.0118672
white blood cell count || id:ieu-b-30	finngen_R9_N14_IGA_NEPHROPATHY	rs11221394	0.403428	0.160129	0.0117558
white blood cell count || id:ieu-b-30	finngen_R9_N14_IGA_NEPHROPATHY	rs112282032	0.413204	0.160164	0.00988337
white blood cell count || id:ieu-b-30	finngen_R9_N14_IGA_NEPHROPATHY	rs11242109	0.403852	0.160633	0.0119326
white blood cell count || id:ieu-b-30	finngen_R9_N14_IGA_NEPHROPATHY	rs11250076	0.397555	0.160155	0.013053
white blood cell count || id:ieu-b-30	finngen_R9_N14_IGA_NEPHROPATHY	rs11252331	0.415358	0.159635	0.00927038
white blood cell count || id:ieu-b-30	finngen_R9_N14_IGA_NEPHROPATHY	rs112750178	0.409388	0.160221	0.0106141
white blood cell count || id:ieu-b-30	finngen_R9_N14_IGA_NEPHROPATHY	rs112880875	0.414067	0.159999	0.00965537
white blood cell count || id:ieu-b-30	finngen_R9_N14_IGA_NEPHROPATHY	rs113473633	0.402294	0.160057	0.011956
white blood cell count || id:ieu-b-30	finngen_R9_N14_IGA_NEPHROPATHY	rs113519804	0.417006	0.159959	0.00913523
white blood cell count || id:ieu-b-30	finngen_R9_N14_IGA_NEPHROPATHY	rs114050631	0.422271	0.160582	0.00854776
white blood cell count || id:ieu-b-30	finngen_R9_N14_IGA_NEPHROPATHY	rs114427331	0.403589	0.160341	0.0118337
white blood cell count || id:ieu-b-30	finngen_R9_N14_IGA_NEPHROPATHY	rs115433278	0.4039	0.160081	0.0116329
white blood cell count || id:ieu-b-30	finngen_R9_N14_IGA_NEPHROPATHY	rs11644125	0.402755	0.160256	0.0119642
white blood cell count || id:ieu-b-30	finngen_R9_N14_IGA_NEPHROPATHY	rs11669443	0.404044	0.160178	0.0116533
white blood cell count || id:ieu-b-30	finngen_R9_N14_IGA_NEPHROPATHY	rs11688303	0.412674	0.160038	0.00992025
white blood cell count || id:ieu-b-30	finngen_R9_N14_IGA_NEPHROPATHY	rs11723621	0.405413	0.160435	0.0115053
white blood cell count || id:ieu-b-30	finngen_R9_N14_IGA_NEPHROPATHY	rs11735662	0.407966	0.160297	0.010926
white blood cell count || id:ieu-b-30	finngen_R9_N14_IGA_NEPHROPATHY	rs11744663	0.41308	0.160088	0.0098706
white blood cell count || id:ieu-b-30	finngen_R9_N14_IGA_NEPHROPATHY	rs117556162	0.40536	0.160223	0.0114074
white blood cell count || id:ieu-b-30	finngen_R9_N14_IGA_NEPHROPATHY	rs11854390	0.40402	0.160208	0.0116742
white blood cell count || id:ieu-b-30	finngen_R9_N14_IGA_NEPHROPATHY	rs11874453	0.401073	0.159909	0.0121372
white blood cell count || id:ieu-b-30	finngen_R9_N14_IGA_NEPHROPATHY	rs11927257	0.407747	0.160245	0.010943
white blood cell count || id:ieu-b-30	finngen_R9_N14_IGA_NEPHROPATHY	rs11965885	0.406487	0.160294	0.0112164
white blood cell count || id:ieu-b-30	finngen_R9_N14_IGA_NEPHROPATHY	rs12138789	0.402838	0.160121	0.0118753
white blood cell count || id:ieu-b-30	finngen_R9_N14_IGA_NEPHROPATHY	rs12142474	0.413977	0.159908	0.00962997
white blood cell count || id:ieu-b-30	finngen_R9_N14_IGA_NEPHROPATHY	rs12157427	0.409917	0.160125	0.0104675
white blood cell count || id:ieu-b-30	finngen_R9_N14_IGA_NEPHROPATHY	rs12203592	0.413308	0.159161	0.00940971
white blood cell count || id:ieu-b-30	finngen_R9_N14_IGA_NEPHROPATHY	rs12214269	0.419103	0.159781	0.00871643
white blood cell count || id:ieu-b-30	finngen_R9_N14_IGA_NEPHROPATHY	rs12216862	0.406213	0.160234	0.0112407
white blood cell count || id:ieu-b-30	finngen_R9_N14_IGA_NEPHROPATHY	rs1228024	0.40647	0.160455	0.0113014
white blood cell count || id:ieu-b-30	finngen_R9_N14_IGA_NEPHROPATHY	rs12376511	0.411039	0.160496	0.0104354
white blood cell count || id:ieu-b-30	finngen_R9_N14_IGA_NEPHROPATHY	rs12429714	0.404177	0.160159	0.011616
white blood cell count || id:ieu-b-30	finngen_R9_N14_IGA_NEPHROPATHY	rs1245035	0.406159	0.160282	0.011276
white blood cell count || id:ieu-b-30	finngen_R9_N14_IGA_NEPHROPATHY	rs12502008	0.406493	0.16024	0.0111879
white blood cell count || id:ieu-b-30	finngen_R9_N14_IGA_NEPHROPATHY	rs1250215	0.409166	0.160207	0.0106497
white blood cell count || id:ieu-b-30	finngen_R9_N14_IGA_NEPHROPATHY	rs12540307	0.409282	0.16053	0.0107859
white blood cell count || id:ieu-b-30	finngen_R9_N14_IGA_NEPHROPATHY	rs12550612	0.397831	0.160403	0.013131
white blood cell count || id:ieu-b-30	finngen_R9_N14_IGA_NEPHROPATHY	rs12566440	0.413978	0.160022	0.00968132
white blood cell count || id:ieu-b-30	finngen_R9_N14_IGA_NEPHROPATHY	rs1260326	0.40584	0.160642	0.011525
white blood cell count || id:ieu-b-30	finngen_R9_N14_IGA_NEPHROPATHY	rs12630592	0.409103	0.160229	0.0106724
white blood cell count || id:ieu-b-30	finngen_R9_N14_IGA_NEPHROPATHY	rs12683699	0.403168	0.160258	0.0118781
white blood cell count || id:ieu-b-30	finngen_R9_N14_IGA_NEPHROPATHY	rs12716647	0.410402	0.160166	0.0103968
white blood cell count || id:ieu-b-30	finngen_R9_N14_IGA_NEPHROPATHY	rs12784071	0.396048	0.1596	0.0130833
white blood cell count || id:ieu-b-30	finngen_R9_N14_IGA_NEPHROPATHY	rs12792460	0.410261	0.160227	0.0104521
white blood cell count || id:ieu-b-30	finngen_R9_N14_IGA_NEPHROPATHY	rs1285254	0.404519	0.160139	0.0115351
white blood cell count || id:ieu-b-30	finngen_R9_N14_IGA_NEPHROPATHY	rs1285886	0.411212	0.160353	0.0103347
white blood cell count || id:ieu-b-30	finngen_R9_N14_IGA_NEPHROPATHY	rs12905862	0.408185	0.160226	0.010848
white blood cell count || id:ieu-b-30	finngen_R9_N14_IGA_NEPHROPATHY	rs12929950	0.405589	0.160389	0.0114457
white blood cell count || id:ieu-b-30	finngen_R9_N14_IGA_NEPHROPATHY	rs12936529	0.416624	0.160316	0.00935586
white blood cell count || id:ieu-b-30	finngen_R9_N14_IGA_NEPHROPATHY	rs12956324	0.407084	0.16027	0.0110855
white blood cell count || id:ieu-b-30	finngen_R9_N14_IGA_NEPHROPATHY	rs12997100	0.41274	0.159868	0.00983009
white blood cell count || id:ieu-b-30	finngen_R9_N14_IGA_NEPHROPATHY	rs12999905	0.41219	0.159892	0.00993933
white blood cell count || id:ieu-b-30	finngen_R9_N14_IGA_NEPHROPATHY	rs13132853	0.408177	0.160366	0.0109188
white blood cell count || id:ieu-b-30	finngen_R9_N14_IGA_NEPHROPATHY	rs13149209	0.413401	0.160031	0.00978738
white blood cell count || id:ieu-b-30	finngen_R9_N14_IGA_NEPHROPATHY	rs13180726	0.404435	0.160271	0.0116214
white blood cell count || id:ieu-b-30	finngen_R9_N14_IGA_NEPHROPATHY	rs1322599	0.400266	0.160268	0.012508
white blood cell count || id:ieu-b-30	finngen_R9_N14_IGA_NEPHROPATHY	rs13237635	0.403766	0.160113	0.0116769
white blood cell count || id:ieu-b-30	finngen_R9_N14_IGA_NEPHROPATHY	rs13248936	0.403687	0.160185	0.0117308
white blood cell count || id:ieu-b-30	finngen_R9_N14_IGA_NEPHROPATHY	rs13291664	0.420125	0.159654	0.00850171
white blood cell count || id:ieu-b-30	finngen_R9_N14_IGA_NEPHROPATHY	rs1366045	0.40732	0.160445	0.0111269
white blood cell count || id:ieu-b-30	finngen_R9_N14_IGA_NEPHROPATHY	rs1371045	0.408111	0.160258	0.0108783
white blood cell count || id:ieu-b-30	finngen_R9_N14_IGA_NEPHROPATHY	rs1371794	0.421968	0.16176	0.00909106
white blood cell count || id:ieu-b-30	finngen_R9_N14_IGA_NEPHROPATHY	rs138028125	0.411245	0.160151	0.0102329
white blood cell count || id:ieu-b-30	finngen_R9_N14_IGA_NEPHROPATHY	rs1383265	0.410834	0.160254	0.0103582
white blood cell count || id:ieu-b-30	finngen_R9_N14_IGA_NEPHROPATHY	rs139369470	0.40995	0.159976	0.0103902
white blood cell count || id:ieu-b-30	finngen_R9_N14_IGA_NEPHROPATHY	rs140311179	0.404493	0.160188	0.0115661
white blood cell count || id:ieu-b-30	finngen_R9_N14_IGA_NEPHROPATHY	rs144317085	0.409859	0.160421	0.010622
white blood cell count || id:ieu-b-30	finngen_R9_N14_IGA_NEPHROPATHY	rs145209947	0.400838	0.160029	0.0122525
white blood cell count || id:ieu-b-30	finngen_R9_N14_IGA_NEPHROPATHY	rs146207734	0.409759	0.160136	0.0105028
white blood cell count || id:ieu-b-30	finngen_R9_N14_IGA_NEPHROPATHY	rs1468102	0.409248	0.160233	0.0106471
white blood cell count || id:ieu-b-30	finngen_R9_N14_IGA_NEPHROPATHY	rs1474419	0.416196	0.160021	0.00929847
white blood cell count || id:ieu-b-30	finngen_R9_N14_IGA_NEPHROPATHY	rs1476081	0.404811	0.160195	0.0115045
white blood cell count || id:ieu-b-30	finngen_R9_N14_IGA_NEPHROPATHY	rs148713124	0.405811	0.160266	0.0113377
white blood cell count || id:ieu-b-30	finngen_R9_N14_IGA_NEPHROPATHY	rs150649461	0.405556	0.160409	0.0114627
white blood cell count || id:ieu-b-30	finngen_R9_N14_IGA_NEPHROPATHY	rs1506609	0.410496	0.16032	0.0104526
white blood cell count || id:ieu-b-30	finngen_R9_N14_IGA_NEPHROPATHY	rs150861794	0.403598	0.160127	0.0117192
white blood cell count || id:ieu-b-30	finngen_R9_N14_IGA_NEPHROPATHY	rs1611236	0.397442	0.160479	0.0132642
white blood cell count || id:ieu-b-30	finngen_R9_N14_IGA_NEPHROPATHY	rs1621453	0.410941	0.160072	0.0102515
white blood cell count || id:ieu-b-30	finngen_R9_N14_IGA_NEPHROPATHY	rs16850073	0.407444	0.160985	0.0113758
white blood cell count || id:ieu-b-30	finngen_R9_N14_IGA_NEPHROPATHY	rs16964983	0.410836	0.160261	0.0103609
white blood cell count || id:ieu-b-30	finngen_R9_N14_IGA_NEPHROPATHY	rs17011726	0.398583	0.160012	0.0127401
white blood cell count || id:ieu-b-30	finngen_R9_N14_IGA_NEPHROPATHY	rs17026212	0.403652	0.160219	0.0117561
white blood cell count || id:ieu-b-30	finngen_R9_N14_IGA_NEPHROPATHY	rs17041439	0.402145	0.160094	0.0120071
white blood cell count || id:ieu-b-30	finngen_R9_N14_IGA_NEPHROPATHY	rs17138597	0.409278	0.160194	0.0106222
white blood cell count || id:ieu-b-30	finngen_R9_N14_IGA_NEPHROPATHY	rs17209630	0.411536	0.160135	0.0101718
white blood cell count || id:ieu-b-30	finngen_R9_N14_IGA_NEPHROPATHY	rs17232826	0.408711	0.16024	0.0107532
white blood cell count || id:ieu-b-30	finngen_R9_N14_IGA_NEPHROPATHY	rs17270882	0.403746	0.160499	0.011884
white blood cell count || id:ieu-b-30	finngen_R9_N14_IGA_NEPHROPATHY	rs1738074	0.41472	0.160211	0.00963723
white blood cell count || id:ieu-b-30	finngen_R9_N14_IGA_NEPHROPATHY	rs174548	0.418452	0.160209	0.00900376
white blood cell count || id:ieu-b-30	finngen_R9_N14_IGA_NEPHROPATHY	rs175714	0.407575	0.160241	0.0109747
white blood cell count || id:ieu-b-30	finngen_R9_N14_IGA_NEPHROPATHY	rs17660636	0.408145	0.160234	0.0108596
white blood cell count || id:ieu-b-30	finngen_R9_N14_IGA_NEPHROPATHY	rs17758695	0.412834	0.160362	0.0100415
white blood cell count || id:ieu-b-30	finngen_R9_N14_IGA_NEPHROPATHY	rs1779809	0.409346	0.160238	0.0106304
white blood cell count || id:ieu-b-30	finngen_R9_N14_IGA_NEPHROPATHY	rs180941	0.403855	0.160227	0.0117181
white blood cell count || id:ieu-b-30	finngen_R9_N14_IGA_NEPHROPATHY	rs182090955	0.403725	0.159999	0.0116258
white blood cell count || id:ieu-b-30	finngen_R9_N14_IGA_NEPHROPATHY	rs1822534	0.390635	0.15993	0.0145846
white blood cell count || id:ieu-b-30	finngen_R9_N14_IGA_NEPHROPATHY	rs1885474	0.406508	0.16031	0.0112202
white blood cell count || id:ieu-b-30	finngen_R9_N14_IGA_NEPHROPATHY	rs1886654	0.393894	0.160468	0.0141019
white blood cell count || id:ieu-b-30	finngen_R9_N14_IGA_NEPHROPATHY	rs1887428	0.407419	0.160289	0.0110292
white blood cell count || id:ieu-b-30	finngen_R9_N14_IGA_NEPHROPATHY	rs1891033	0.401942	0.160053	0.0120286
white blood cell count || id:ieu-b-30	finngen_R9_N14_IGA_NEPHROPATHY	rs1895994	0.41277	0.159929	0.0098528
white blood cell count || id:ieu-b-30	finngen_R9_N14_IGA_NEPHROPATHY	rs1933295	0.413889	0.159982	0.009679
white blood cell count || id:ieu-b-30	finngen_R9_N14_IGA_NEPHROPATHY	rs1947897	0.40361	0.160203	0.0117565
white blood cell count || id:ieu-b-30	finngen_R9_N14_IGA_NEPHROPATHY	rs2012011	0.413953	0.160209	0.00977091
white blood cell count || id:ieu-b-30	finngen_R9_N14_IGA_NEPHROPATHY	rs2038700	0.4128	0.16068	0.0101968
white blood cell count || id:ieu-b-30	finngen_R9_N14_IGA_NEPHROPATHY	rs2062250	0.409825	0.160442	0.0106385
white blood cell count || id:ieu-b-30	finngen_R9_N14_IGA_NEPHROPATHY	rs2068330	0.400502	0.160182	0.0124091
white blood cell count || id:ieu-b-30	finngen_R9_N14_IGA_NEPHROPATHY	rs2076211	0.41152	0.160174	0.0101931
white blood cell count || id:ieu-b-30	finngen_R9_N14_IGA_NEPHROPATHY	rs2082382	0.410362	0.160286	0.0104617
white blood cell count || id:ieu-b-30	finngen_R9_N14_IGA_NEPHROPATHY	rs2084312	0.397618	0.160303	0.0131229
white blood cell count || id:ieu-b-30	finngen_R9_N14_IGA_NEPHROPATHY	rs2091084	0.407262	0.160303	0.0110671
white blood cell count || id:ieu-b-30	finngen_R9_N14_IGA_NEPHROPATHY	rs2104415	0.408573	0.160245	0.0107821
white blood cell count || id:ieu-b-30	finngen_R9_N14_IGA_NEPHROPATHY	rs2148537	0.398641	0.159799	0.0126084
white blood cell count || id:ieu-b-30	finngen_R9_N14_IGA_NEPHROPATHY	rs2180369	0.4092	0.160246	0.0106627
white blood cell count || id:ieu-b-30	finngen_R9_N14_IGA_NEPHROPATHY	rs218264	0.410645	0.16039	0.0104587
white blood cell count || id:ieu-b-30	finngen_R9_N14_IGA_NEPHROPATHY	rs2194067	0.402533	0.160097	0.0119267
white blood cell count || id:ieu-b-30	finngen_R9_N14_IGA_NEPHROPATHY	rs2259855	0.391499	0.159922	0.0143626
white blood cell count || id:ieu-b-30	finngen_R9_N14_IGA_NEPHROPATHY	rs2260850	0.391466	0.159784	0.014287
white blood cell count || id:ieu-b-30	finngen_R9_N14_IGA_NEPHROPATHY	rs2282677	0.403065	0.160085	0.0118084
white blood cell count || id:ieu-b-30	finngen_R9_N14_IGA_NEPHROPATHY	rs2282986	0.406772	0.160911	0.0114737
white blood cell count || id:ieu-b-30	finngen_R9_N14_IGA_NEPHROPATHY	rs2284837	0.408091	0.160238	0.0108725
white blood cell count || id:ieu-b-30	finngen_R9_N14_IGA_NEPHROPATHY	rs2286599	0.401667	0.160364	0.012255
white blood cell count || id:ieu-b-30	finngen_R9_N14_IGA_NEPHROPATHY	rs2290669	0.395335	0.16094	0.0140329
white blood cell count || id:ieu-b-30	finngen_R9_N14_IGA_NEPHROPATHY	rs2298695	0.404535	0.160262	0.011596
white blood cell count || id:ieu-b-30	finngen_R9_N14_IGA_NEPHROPATHY	rs2305980	0.40896	0.160207	0.0106892
white blood cell count || id:ieu-b-30	finngen_R9_N14_IGA_NEPHROPATHY	rs2312675	0.416007	0.159762	0.00921658
white blood cell count || id:ieu-b-30	finngen_R9_N14_IGA_NEPHROPATHY	rs2314339	0.399248	0.160214	0.0127039
white blood cell count || id:ieu-b-30	finngen_R9_N14_IGA_NEPHROPATHY	rs2327028	0.409942	0.160226	0.0105116
white blood cell count || id:ieu-b-30	finngen_R9_N14_IGA_NEPHROPATHY	rs2328667	0.410904	0.160126	0.0102842
white blood cell count || id:ieu-b-30	finngen_R9_N14_IGA_NEPHROPATHY	rs2358581	0.428496	0.159678	0.00728578
white blood cell count || id:ieu-b-30	finngen_R9_N14_IGA_NEPHROPATHY	rs2371108	0.407179	0.160351	0.0111075
white blood cell count || id:ieu-b-30	finngen_R9_N14_IGA_NEPHROPATHY	rs2394990	0.399466	0.160202	0.0126483
white blood cell count || id:ieu-b-30	finngen_R9_N14_IGA_NEPHROPATHY	rs2412771	0.401144	0.160206	0.0122826
white blood cell count || id:ieu-b-30	finngen_R9_N14_IGA_NEPHROPATHY	rs2427599	0.409677	0.160142	0.0105214
white blood cell count || id:ieu-b-30	finngen_R9_N14_IGA_NEPHROPATHY	rs2428608	0.403405	0.16011	0.0117506
white blood cell count || id:ieu-b-30	finngen_R9_N14_IGA_NEPHROPATHY	rs2432142	0.404575	0.160211	0.0115611
white blood cell count || id:ieu-b-30	finngen_R9_N14_IGA_NEPHROPATHY	rs2439963	0.398076	0.15934	0.01248
white blood cell count || id:ieu-b-30	finngen_R9_N14_IGA_NEPHROPATHY	rs2469147	0.403742	0.160138	0.0116952
white blood cell count || id:ieu-b-30	finngen_R9_N14_IGA_NEPHROPATHY	rs247826	0.415955	0.160513	0.00955837
white blood cell count || id:ieu-b-30	finngen_R9_N14_IGA_NEPHROPATHY	rs2506699	0.416075	0.159797	0.00922024
white blood cell count || id:ieu-b-30	finngen_R9_N14_IGA_NEPHROPATHY	rs2561758	0.405686	0.160675	0.0115738
white blood cell count || id:ieu-b-30	finngen_R9_N14_IGA_NEPHROPATHY	rs257063	0.405285	0.160235	0.0114283
white blood cell count || id:ieu-b-30	finngen_R9_N14_IGA_NEPHROPATHY	rs2615061	0.412146	0.160323	0.0101488
white blood cell count || id:ieu-b-30	finngen_R9_N14_IGA_NEPHROPATHY	rs2665405	0.416487	0.160685	0.00954323
white blood cell count || id:ieu-b-30	finngen_R9_N14_IGA_NEPHROPATHY	rs2710804	0.401777	0.160282	0.0121871
white blood cell count || id:ieu-b-30	finngen_R9_N14_IGA_NEPHROPATHY	rs2713573	0.400175	0.160299	0.0125451
white blood cell count || id:ieu-b-30	finngen_R9_N14_IGA_NEPHROPATHY	rs2729707	0.407534	0.160482	0.011103
white blood cell count || id:ieu-b-30	finngen_R9_N14_IGA_NEPHROPATHY	rs2790122	0.41066	0.160131	0.0103316
white blood cell count || id:ieu-b-30	finngen_R9_N14_IGA_NEPHROPATHY	rs284317	0.409619	0.1603	0.010609
white blood cell count || id:ieu-b-30	finngen_R9_N14_IGA_NEPHROPATHY	rs28530750	0.413089	0.1602	0.00992037
white blood cell count || id:ieu-b-30	finngen_R9_N14_IGA_NEPHROPATHY	rs2853951	0.320945	0.161306	0.0466274
white blood cell count || id:ieu-b-30	finngen_R9_N14_IGA_NEPHROPATHY	rs28571765	0.409511	0.160333	0.0106455
white blood cell count || id:ieu-b-30	finngen_R9_N14_IGA_NEPHROPATHY	rs28574812	0.405932	0.160251	0.011306
white blood cell count || id:ieu-b-30	finngen_R9_N14_IGA_NEPHROPATHY	rs28576226	0.413572	0.160306	0.00988311
white blood cell count || id:ieu-b-30	finngen_R9_N14_IGA_NEPHROPATHY	rs2857633	0.416	0.159678	0.00918094
white blood cell count || id:ieu-b-30	finngen_R9_N14_IGA_NEPHROPATHY	rs28588746	0.404282	0.160142	0.0115858
white blood cell count || id:ieu-b-30	finngen_R9_N14_IGA_NEPHROPATHY	rs2875974	0.391072	0.159682	0.0143228
white blood cell count || id:ieu-b-30	finngen_R9_N14_IGA_NEPHROPATHY	rs2904270	0.413011	0.160126	0.00990022
white blood cell count || id:ieu-b-30	finngen_R9_N14_IGA_NEPHROPATHY	rs2935104	0.405865	0.160212	0.0112996
white blood cell count || id:ieu-b-30	finngen_R9_N14_IGA_NEPHROPATHY	rs2943650	0.403412	0.160097	0.0117422
white blood cell count || id:ieu-b-30	finngen_R9_N14_IGA_NEPHROPATHY	rs2993986	0.424579	0.1598	0.00788553
white blood cell count || id:ieu-b-30	finngen_R9_N14_IGA_NEPHROPATHY	rs301817	0.417812	0.159698	0.00888977
white blood cell count || id:ieu-b-30	finngen_R9_N14_IGA_NEPHROPATHY	rs303753	0.398043	0.160064	0.012891
white blood cell count || id:ieu-b-30	finngen_R9_N14_IGA_NEPHROPATHY	rs309190	0.408314	0.160401	0.0109096
white blood cell count || id:ieu-b-30	finngen_R9_N14_IGA_NEPHROPATHY	rs3184504	0.374899	0.161953	0.0206203
white blood cell count || id:ieu-b-30	finngen_R9_N14_IGA_NEPHROPATHY	rs342294	0.416469	0.15999	0.00923842
white blood cell count || id:ieu-b-30	finngen_R9_N14_IGA_NEPHROPATHY	rs34298354	0.402726	0.160178	0.0119289
white blood cell count || id:ieu-b-30	finngen_R9_N14_IGA_NEPHROPATHY	rs34332006	0.407584	0.160238	0.0109713
white blood cell count || id:ieu-b-30	finngen_R9_N14_IGA_NEPHROPATHY	rs34505104	0.401984	0.160248	0.0121243
white blood cell count || id:ieu-b-30	finngen_R9_N14_IGA_NEPHROPATHY	rs34562738	0.410866	0.1602	0.0103263
white blood cell count || id:ieu-b-30	finngen_R9_N14_IGA_NEPHROPATHY	rs34599082	0.424565	0.159845	0.00790501
white blood cell count || id:ieu-b-30	finngen_R9_N14_IGA_NEPHROPATHY	rs34952318	0.405331	0.160288	0.0114466
white blood cell count || id:ieu-b-30	finngen_R9_N14_IGA_NEPHROPATHY	rs35111447	0.416211	0.159273	0.00897026
white blood cell count || id:ieu-b-30	finngen_R9_N14_IGA_NEPHROPATHY	rs35112940	0.413472	0.160341	0.00991698
white blood cell count || id:ieu-b-30	finngen_R9_N14_IGA_NEPHROPATHY	rs35571080	0.403795	0.160365	0.0118031
white blood cell count || id:ieu-b-30	finngen_R9_N14_IGA_NEPHROPATHY	rs35592432	0.410687	0.160168	0.0103444
white blood cell count || id:ieu-b-30	finngen_R9_N14_IGA_NEPHROPATHY	rs35592645	0.403778	0.16021	0.0117254
white blood cell count || id:ieu-b-30	finngen_R9_N14_IGA_NEPHROPATHY	rs35713889	0.403195	0.159964	0.0117178
white blood cell count || id:ieu-b-30	finngen_R9_N14_IGA_NEPHROPATHY	rs35734242	0.404195	0.160382	0.011729
white blood cell count || id:ieu-b-30	finngen_R9_N14_IGA_NEPHROPATHY	rs35755865	0.415329	0.159826	0.00935958
white blood cell count || id:ieu-b-30	finngen_R9_N14_IGA_NEPHROPATHY	rs3731332	0.406693	0.16067	0.011366
white blood cell count || id:ieu-b-30	finngen_R9_N14_IGA_NEPHROPATHY	rs3732378	0.412583	0.160133	0.00998061
white blood cell count || id:ieu-b-30	finngen_R9_N14_IGA_NEPHROPATHY	rs3735485	0.402438	0.160492	0.0121578
white blood cell count || id:ieu-b-30	finngen_R9_N14_IGA_NEPHROPATHY	rs3747869	0.415609	0.160518	0.00962037
white blood cell count || id:ieu-b-30	finngen_R9_N14_IGA_NEPHROPATHY	rs3752562	0.41429	0.159785	0.00951983
white blood cell count || id:ieu-b-30	finngen_R9_N14_IGA_NEPHROPATHY	rs3754224	0.409188	0.160251	0.0106672
white blood cell count || id:ieu-b-30	finngen_R9_N14_IGA_NEPHROPATHY	rs3773312	0.410699	0.160171	0.0103435
white blood cell count || id:ieu-b-30	finngen_R9_N14_IGA_NEPHROPATHY	rs3781454	0.39974	0.160365	0.0126781
white blood cell count || id:ieu-b-30	finngen_R9_N14_IGA_NEPHROPATHY	rs3793537	0.405615	0.160313	0.0114015
white blood cell count || id:ieu-b-30	finngen_R9_N14_IGA_NEPHROPATHY	rs3795503	0.414142	0.160023	0.0096532
white blood cell count || id:ieu-b-30	finngen_R9_N14_IGA_NEPHROPATHY	rs3812849	0.416888	0.159915	0.00913576
white blood cell count || id:ieu-b-30	finngen_R9_N14_IGA_NEPHROPATHY	rs3847147	0.41147	0.160063	0.0101502
white blood cell count || id:ieu-b-30	finngen_R9_N14_IGA_NEPHROPATHY	rs3857488	0.411766	0.160211	0.0101655
white blood cell count || id:ieu-b-30	finngen_R9_N14_IGA_NEPHROPATHY	rs38859	0.407417	0.160249	0.0110092
white blood cell count || id:ieu-b-30	finngen_R9_N14_IGA_NEPHROPATHY	rs399757	0.418637	0.15926	0.00857275
white blood cell count || id:ieu-b-30	finngen_R9_N14_IGA_NEPHROPATHY	rs4074672	0.414616	0.160073	0.00959286
white blood cell count || id:ieu-b-30	finngen_R9_N14_IGA_NEPHROPATHY	rs41272536	0.40595	0.160261	0.0113073
white blood cell count || id:ieu-b-30	finngen_R9_N14_IGA_NEPHROPATHY	rs41295055	0.406991	0.160236	0.0110871
white blood cell count || id:ieu-b-30	finngen_R9_N14_IGA_NEPHROPATHY	rs41313381	0.398005	0.159632	0.0126575
white blood cell count || id:ieu-b-30	finngen_R9_N14_IGA_NEPHROPATHY	rs41317014	0.402905	0.160262	0.0119356
white blood cell count || id:ieu-b-30	finngen_R9_N14_IGA_NEPHROPATHY	rs4239149	0.404413	0.160271	0.0116258
white blood cell count || id:ieu-b-30	finngen_R9_N14_IGA_NEPHROPATHY	rs4276676	0.405825	0.160346	0.0113758
white blood cell count || id:ieu-b-30	finngen_R9_N14_IGA_NEPHROPATHY	rs430989	0.405562	0.160262	0.011386
white blood cell count || id:ieu-b-30	finngen_R9_N14_IGA_NEPHROPATHY	rs4391200	0.398213	0.160209	0.0129342
white blood cell count || id:ieu-b-30	finngen_R9_N14_IGA_NEPHROPATHY	rs4413892	0.40415	0.160515	0.011808
white blood cell count || id:ieu-b-30	finngen_R9_N14_IGA_NEPHROPATHY	rs4468717	0.410198	0.160219	0.0104603
white blood cell count || id:ieu-b-30	finngen_R9_N14_IGA_NEPHROPATHY	rs447124	0.41582	0.160004	0.00935497
white blood cell count || id:ieu-b-30	finngen_R9_N14_IGA_NEPHROPATHY	rs4535497	0.417638	0.159479	0.00882476
white blood cell count || id:ieu-b-30	finngen_R9_N14_IGA_NEPHROPATHY	rs464609	0.414057	0.159928	0.00962496
white blood cell count || id:ieu-b-30	finngen_R9_N14_IGA_NEPHROPATHY	rs4672564	0.407523	0.160239	0.0109837
white blood cell count || id:ieu-b-30	finngen_R9_N14_IGA_NEPHROPATHY	rs4703541	0.416325	0.160282	0.00939197
white blood cell count || id:ieu-b-30	finngen_R9_N14_IGA_NEPHROPATHY	rs4704826	0.412858	0.16011	0.00992038
white blood cell count || id:ieu-b-30	finngen_R9_N14_IGA_NEPHROPATHY	rs4707609	0.411669	0.160284	0.0102175
white blood cell count || id:ieu-b-30	finngen_R9_N14_IGA_NEPHROPATHY	rs4721650	0.402473	0.160034	0.011906
white blood cell count || id:ieu-b-30	finngen_R9_N14_IGA_NEPHROPATHY	rs4729046	0.407192	0.16039	0.0111245
white blood cell count || id:ieu-b-30	finngen_R9_N14_IGA_NEPHROPATHY	rs47341	0.420542	0.159384	0.00832638
white blood cell count || id:ieu-b-30	finngen_R9_N14_IGA_NEPHROPATHY	rs4734879	0.399803	0.160144	0.0125415
white blood cell count || id:ieu-b-30	finngen_R9_N14_IGA_NEPHROPATHY	rs4760	0.422133	0.161334	0.0088831
white blood cell count || id:ieu-b-30	finngen_R9_N14_IGA_NEPHROPATHY	rs4761234	0.403349	0.160216	0.0118181
white blood cell count || id:ieu-b-30	finngen_R9_N14_IGA_NEPHROPATHY	rs4789229	0.404522	0.160165	0.0115484
white blood cell count || id:ieu-b-30	finngen_R9_N14_IGA_NEPHROPATHY	rs4790752	0.409577	0.160294	0.0106139
white blood cell count || id:ieu-b-30	finngen_R9_N14_IGA_NEPHROPATHY	rs4794820	0.389876	0.162551	0.0164634
white blood cell count || id:ieu-b-30	finngen_R9_N14_IGA_NEPHROPATHY	rs4805881	0.404365	0.160266	0.011633
white blood cell count || id:ieu-b-30	finngen_R9_N14_IGA_NEPHROPATHY	rs4844390	0.415703	0.160236	0.00947814
white blood cell count || id:ieu-b-30	finngen_R9_N14_IGA_NEPHROPATHY	rs4844565	0.415648	0.159558	0.00918748
white blood cell count || id:ieu-b-30	finngen_R9_N14_IGA_NEPHROPATHY	rs4877107	0.403789	0.160112	0.011672
white blood cell count || id:ieu-b-30	finngen_R9_N14_IGA_NEPHROPATHY	rs4909932	0.405343	0.160258	0.0114284
white blood cell count || id:ieu-b-30	finngen_R9_N14_IGA_NEPHROPATHY	rs4909945	0.410167	0.160154	0.0104349
white blood cell count || id:ieu-b-30	finngen_R9_N14_IGA_NEPHROPATHY	rs4924450	0.409299	0.160207	0.0106244
white blood cell count || id:ieu-b-30	finngen_R9_N14_IGA_NEPHROPATHY	rs4925756	0.403947	0.160196	0.0116831
white blood cell count || id:ieu-b-30	finngen_R9_N14_IGA_NEPHROPATHY	rs4970996	0.410943	0.160149	0.0102877
white blood cell count || id:ieu-b-30	finngen_R9_N14_IGA_NEPHROPATHY	rs507778	0.406489	0.161181	0.0116709
white blood cell count || id:ieu-b-30	finngen_R9_N14_IGA_NEPHROPATHY	rs520910	0.407935	0.160243	0.0109051
white blood cell count || id:ieu-b-30	finngen_R9_N14_IGA_NEPHROPATHY	rs527393	0.41902	0.160066	0.00885012
white blood cell count || id:ieu-b-30	finngen_R9_N14_IGA_NEPHROPATHY	rs533483	0.403671	0.1602	0.0117423
white blood cell count || id:ieu-b-30	finngen_R9_N14_IGA_NEPHROPATHY	rs549302	0.401717	0.160291	0.0122046
white blood cell count || id:ieu-b-30	finngen_R9_N14_IGA_NEPHROPATHY	rs55671712	0.410183	0.160246	0.0104758
white blood cell count || id:ieu-b-30	finngen_R9_N14_IGA_NEPHROPATHY	rs55767800	0.411294	0.16028	0.010285
white blood cell count || id:ieu-b-30	finngen_R9_N14_IGA_NEPHROPATHY	rs55964818	0.422719	0.160553	0.00846616
white blood cell count || id:ieu-b-30	finngen_R9_N14_IGA_NEPHROPATHY	rs55978995	0.409373	0.160138	0.0105767
white blood cell count || id:ieu-b-30	finngen_R9_N14_IGA_NEPHROPATHY	rs560194	0.408001	0.160273	0.010907
white blood cell count || id:ieu-b-30	finngen_R9_N14_IGA_NEPHROPATHY	rs56188865	0.404794	0.16049	0.0116611
white blood cell count || id:ieu-b-30	finngen_R9_N14_IGA_NEPHROPATHY	rs56378716	0.392727	0.160678	0.0145179
white blood cell count || id:ieu-b-30	finngen_R9_N14_IGA_NEPHROPATHY	rs56388170	0.442245	0.160989	0.00601335
white blood cell count || id:ieu-b-30	finngen_R9_N14_IGA_NEPHROPATHY	rs571497	0.403211	0.160422	0.0119561
white blood cell count || id:ieu-b-30	finngen_R9_N14_IGA_NEPHROPATHY	rs5746451	0.412963	0.160264	0.00997287
white blood cell count || id:ieu-b-30	finngen_R9_N14_IGA_NEPHROPATHY	rs5746990	0.407098	0.160295	0.0110952
white blood cell count || id:ieu-b-30	finngen_R9_N14_IGA_NEPHROPATHY	rs57871178	0.399377	0.159522	0.0122943
white blood cell count || id:ieu-b-30	finngen_R9_N14_IGA_NEPHROPATHY	rs579721	0.404457	0.160157	0.0115572
white blood cell count || id:ieu-b-30	finngen_R9_N14_IGA_NEPHROPATHY	rs59085061	0.398667	0.160375	0.0129246
white blood cell count || id:ieu-b-30	finngen_R9_N14_IGA_NEPHROPATHY	rs59241311	0.408155	0.16022	0.0108507
white blood cell count || id:ieu-b-30	finngen_R9_N14_IGA_NEPHROPATHY	rs60190483	0.397503	0.159668	0.0127898
white blood cell count || id:ieu-b-30	finngen_R9_N14_IGA_NEPHROPATHY	rs6029234	0.405362	0.160445	0.011521
white blood cell count || id:ieu-b-30	finngen_R9_N14_IGA_NEPHROPATHY	rs6045615	0.413252	0.160201	0.00989193
white blood cell count || id:ieu-b-30	finngen_R9_N14_IGA_NEPHROPATHY	rs60466842	0.417458	0.15959	0.00890125
white blood cell count || id:ieu-b-30	finngen_R9_N14_IGA_NEPHROPATHY	rs6051431	0.409385	0.160209	0.0106088
white blood cell count || id:ieu-b-30	finngen_R9_N14_IGA_NEPHROPATHY	rs6055955	0.406968	0.160419	0.0111837
white blood cell count || id:ieu-b-30	finngen_R9_N14_IGA_NEPHROPATHY	rs6062468	0.409771	0.160174	0.0105191
white blood cell count || id:ieu-b-30	finngen_R9_N14_IGA_NEPHROPATHY	rs60695341	0.4139	0.160382	0.00985952
white blood cell count || id:ieu-b-30	finngen_R9_N14_IGA_NEPHROPATHY	rs61739285	0.40128	0.160109	0.0122003
white blood cell count || id:ieu-b-30	finngen_R9_N14_IGA_NEPHROPATHY	rs61863767	0.391144	0.160852	0.0150285
white blood cell count || id:ieu-b-30	finngen_R9_N14_IGA_NEPHROPATHY	rs62007171	0.411319	0.160192	0.0102387
white blood cell count || id:ieu-b-30	finngen_R9_N14_IGA_NEPHROPATHY	rs62019353	0.406231	0.160222	0.0112312
white blood cell count || id:ieu-b-30	finngen_R9_N14_IGA_NEPHROPATHY	rs62089697	0.414195	0.159942	0.00960701
white blood cell count || id:ieu-b-30	finngen_R9_N14_IGA_NEPHROPATHY	rs62194505	0.406549	0.160242	0.0111778
white blood cell count || id:ieu-b-30	finngen_R9_N14_IGA_NEPHROPATHY	rs62270938	0.407611	0.160236	0.010965
white blood cell count || id:ieu-b-30	finngen_R9_N14_IGA_NEPHROPATHY	rs62311395	0.41149	0.160096	0.0101619
white blood cell count || id:ieu-b-30	finngen_R9_N14_IGA_NEPHROPATHY	rs62345144	0.410408	0.159849	0.0102444
white blood cell count || id:ieu-b-30	finngen_R9_N14_IGA_NEPHROPATHY	rs62466318	0.411301	0.160249	0.0102688
white blood cell count || id:ieu-b-30	finngen_R9_N14_IGA_NEPHROPATHY	rs62510269	0.415988	0.160359	0.0094836
white blood cell count || id:ieu-b-30	finngen_R9_N14_IGA_NEPHROPATHY	rs626416	0.397409	0.159597	0.0127714
white blood cell count || id:ieu-b-30	finngen_R9_N14_IGA_NEPHROPATHY	rs630505	0.405845	0.160228	0.0113116
white blood cell count || id:ieu-b-30	finngen_R9_N14_IGA_NEPHROPATHY	rs632887	0.406536	0.160252	0.0111853
white blood cell count || id:ieu-b-30	finngen_R9_N14_IGA_NEPHROPATHY	rs633323	0.409173	0.160242	0.0106654
white blood cell count || id:ieu-b-30	finngen_R9_N14_IGA_NEPHROPATHY	rs6421984	0.380413	0.160279	0.0176229
white blood cell count || id:ieu-b-30	finngen_R9_N14_IGA_NEPHROPATHY	rs6426584	0.412596	0.159871	0.00985708
white blood cell count || id:ieu-b-30	finngen_R9_N14_IGA_NEPHROPATHY	rs6429582	0.417569	0.159975	0.00904861
white blood cell count || id:ieu-b-30	finngen_R9_N14_IGA_NEPHROPATHY	rs6440053	0.409327	0.160198	0.0106146
white blood cell count || id:ieu-b-30	finngen_R9_N14_IGA_NEPHROPATHY	rs6440732	0.409396	0.160309	0.0106556
white blood cell count || id:ieu-b-30	finngen_R9_N14_IGA_NEPHROPATHY	rs6445826	0.404518	0.160206	0.0115701
white blood cell count || id:ieu-b-30	finngen_R9_N14_IGA_NEPHROPATHY	rs6458354	0.418588	0.159399	0.00863864
white blood cell count || id:ieu-b-30	finngen_R9_N14_IGA_NEPHROPATHY	rs6474514	0.405251	0.160212	0.0114235
white blood cell count || id:ieu-b-30	finngen_R9_N14_IGA_NEPHROPATHY	rs6476883	0.406008	0.160234	0.011282
white blood cell count || id:ieu-b-30	finngen_R9_N14_IGA_NEPHROPATHY	rs6479830	0.414762	0.159678	0.00939069
white blood cell count || id:ieu-b-30	finngen_R9_N14_IGA_NEPHROPATHY	rs6500550	0.404116	0.160323	0.0117144
white blood cell count || id:ieu-b-30	finngen_R9_N14_IGA_NEPHROPATHY	rs6502608	0.408147	0.160275	0.0108793
white blood cell count || id:ieu-b-30	finngen_R9_N14_IGA_NEPHROPATHY	rs6583435	0.41303	0.160118	0.00989314
white blood cell count || id:ieu-b-30	finngen_R9_N14_IGA_NEPHROPATHY	rs6590806	0.409052	0.160251	0.0106929
white blood cell count || id:ieu-b-30	finngen_R9_N14_IGA_NEPHROPATHY	rs6667709	0.412439	0.160097	0.00998979
white blood cell count || id:ieu-b-30	finngen_R9_N14_IGA_NEPHROPATHY	rs6679677	0.414366	0.160774	0.00995673
white blood cell count || id:ieu-b-30	finngen_R9_N14_IGA_NEPHROPATHY	rs6684709	0.403054	0.160294	0.0119215
white blood cell count || id:ieu-b-30	finngen_R9_N14_IGA_NEPHROPATHY	rs672058	0.400735	0.160031	0.0122761
white blood cell count || id:ieu-b-30	finngen_R9_N14_IGA_NEPHROPATHY	rs6731993	0.396355	0.16009	0.0132926
white blood cell count || id:ieu-b-30	finngen_R9_N14_IGA_NEPHROPATHY	rs6734238	0.388067	0.160312	0.0154907
white blood cell count || id:ieu-b-30	finngen_R9_N14_IGA_NEPHROPATHY	rs67491878	0.403507	0.160104	0.011726
white blood cell count || id:ieu-b-30	finngen_R9_N14_IGA_NEPHROPATHY	rs6755895	0.406773	0.160361	0.0111932
white blood cell count || id:ieu-b-30	finngen_R9_N14_IGA_NEPHROPATHY	rs67684915	0.398044	0.160041	0.0128776
white blood cell count || id:ieu-b-30	finngen_R9_N14_IGA_NEPHROPATHY	rs6779340	0.406374	0.160307	0.0112457
white blood cell count || id:ieu-b-30	finngen_R9_N14_IGA_NEPHROPATHY	rs6831590	0.397451	0.15999	0.0129832
white blood cell count || id:ieu-b-30	finngen_R9_N14_IGA_NEPHROPATHY	rs6854855	0.411834	0.160216	0.0101556
white blood cell count || id:ieu-b-30	finngen_R9_N14_IGA_NEPHROPATHY	rs6878780	0.408761	0.160256	0.0107515
white blood cell count || id:ieu-b-30	finngen_R9_N14_IGA_NEPHROPATHY	rs6924387	0.405856	0.160308	0.0113504
white blood cell count || id:ieu-b-30	finngen_R9_N14_IGA_NEPHROPATHY	rs6948695	0.407502	0.160245	0.0109904
white blood cell count || id:ieu-b-30	finngen_R9_N14_IGA_NEPHROPATHY	rs6952262	0.406183	0.160256	0.0112581
white blood cell count || id:ieu-b-30	finngen_R9_N14_IGA_NEPHROPATHY	rs696	0.400258	0.160023	0.0123754
white blood cell count || id:ieu-b-30	finngen_R9_N14_IGA_NEPHROPATHY	rs6985508	0.40566	0.160493	0.0114846
white blood cell count || id:ieu-b-30	finngen_R9_N14_IGA_NEPHROPATHY	rs7005996	0.414216	0.159997	0.00962815
white blood cell count || id:ieu-b-30	finngen_R9_N14_IGA_NEPHROPATHY	rs703005	0.391885	0.159019	0.0137244
white blood cell count || id:ieu-b-30	finngen_R9_N14_IGA_NEPHROPATHY	rs7036656	0.405166	0.160441	0.0115593
white blood cell count || id:ieu-b-30	finngen_R9_N14_IGA_NEPHROPATHY	rs706809	0.403863	0.160298	0.0117539
white blood cell count || id:ieu-b-30	finngen_R9_N14_IGA_NEPHROPATHY	rs7082470	0.414141	0.160509	0.00987535
white blood cell count || id:ieu-b-30	finngen_R9_N14_IGA_NEPHROPATHY	rs71352239	0.404698	0.160202	0.011531
white blood cell count || id:ieu-b-30	finngen_R9_N14_IGA_NEPHROPATHY	rs7159281	0.412235	0.160052	0.0100056
white blood cell count || id:ieu-b-30	finngen_R9_N14_IGA_NEPHROPATHY	rs7177	0.407608	0.160272	0.0109833
white blood cell count || id:ieu-b-30	finngen_R9_N14_IGA_NEPHROPATHY	rs7183988	0.3913	0.159121	0.0139272
white blood cell count || id:ieu-b-30	finngen_R9_N14_IGA_NEPHROPATHY	rs718515	0.414884	0.160044	0.00953313
white blood cell count || id:ieu-b-30	finngen_R9_N14_IGA_NEPHROPATHY	rs7198940	0.403497	0.160236	0.0117973
white blood cell count || id:ieu-b-30	finngen_R9_N14_IGA_NEPHROPATHY	rs7225843	0.400749	0.16046	0.0125069
white blood cell count || id:ieu-b-30	finngen_R9_N14_IGA_NEPHROPATHY	rs7235882	0.404648	0.160136	0.0115072
white blood cell count || id:ieu-b-30	finngen_R9_N14_IGA_NEPHROPATHY	rs7246841	0.405254	0.160381	0.0115097
white blood cell count || id:ieu-b-30	finngen_R9_N14_IGA_NEPHROPATHY	rs72664840	0.40809	0.160275	0.0108908
white blood cell count || id:ieu-b-30	finngen_R9_N14_IGA_NEPHROPATHY	rs72726027	0.401184	0.16034	0.0123464
white blood cell count || id:ieu-b-30	finngen_R9_N14_IGA_NEPHROPATHY	rs72747074	0.406485	0.160323	0.0112314
white blood cell count || id:ieu-b-30	finngen_R9_N14_IGA_NEPHROPATHY	rs72780125	0.399356	0.160205	0.0126747
white blood cell count || id:ieu-b-30	finngen_R9_N14_IGA_NEPHROPATHY	rs72790862	0.402984	0.160411	0.0119982
white blood cell count || id:ieu-b-30	finngen_R9_N14_IGA_NEPHROPATHY	rs72836628	0.405255	0.160242	0.0114383
white blood cell count || id:ieu-b-30	finngen_R9_N14_IGA_NEPHROPATHY	rs7283930	0.406341	0.160222	0.011209
white blood cell count || id:ieu-b-30	finngen_R9_N14_IGA_NEPHROPATHY	rs72843590	0.401854	0.159945	0.0119897
white blood cell count || id:ieu-b-30	finngen_R9_N14_IGA_NEPHROPATHY	rs72951729	0.409787	0.160162	0.0105103
white blood cell count || id:ieu-b-30	finngen_R9_N14_IGA_NEPHROPATHY	rs72973711	0.40345	0.160221	0.0117993
white blood cell count || id:ieu-b-30	finngen_R9_N14_IGA_NEPHROPATHY	rs72978754	0.410144	0.160287	0.0105031
white blood cell count || id:ieu-b-30	finngen_R9_N14_IGA_NEPHROPATHY	rs72982988	0.405596	0.160202	0.0113485
white blood cell count || id:ieu-b-30	finngen_R9_N14_IGA_NEPHROPATHY	rs73000965	0.424569	0.160074	0.00799365
white blood cell count || id:ieu-b-30	finngen_R9_N14_IGA_NEPHROPATHY	rs73028871	0.41433	0.159568	0.00941574
white blood cell count || id:ieu-b-30	finngen_R9_N14_IGA_NEPHROPATHY	rs73036517	0.397333	0.161214	0.0137156
white blood cell count || id:ieu-b-30	finngen_R9_N14_IGA_NEPHROPATHY	rs7308123	0.411934	0.160125	0.0100945
white blood cell count || id:ieu-b-30	finngen_R9_N14_IGA_NEPHROPATHY	rs73190675	0.411517	0.160021	0.0101217
white blood cell count || id:ieu-b-30	finngen_R9_N14_IGA_NEPHROPATHY	rs73191188	0.403285	0.160248	0.0118482
white blood cell count || id:ieu-b-30	finngen_R9_N14_IGA_NEPHROPATHY	rs7326825	0.420814	0.159803	0.0084551
white blood cell count || id:ieu-b-30	finngen_R9_N14_IGA_NEPHROPATHY	rs73738524	0.406779	0.160259	0.0111403
white blood cell count || id:ieu-b-30	finngen_R9_N14_IGA_NEPHROPATHY	rs739842	0.399182	0.159934	0.0125633
white blood cell count || id:ieu-b-30	finngen_R9_N14_IGA_NEPHROPATHY	rs74076327	0.405262	0.160149	0.011389
white blood cell count || id:ieu-b-30	finngen_R9_N14_IGA_NEPHROPATHY	rs74607840	0.411145	0.160193	0.0102711
white blood cell count || id:ieu-b-30	finngen_R9_N14_IGA_NEPHROPATHY	rs74679834	0.410476	0.160166	0.0103829
white blood cell count || id:ieu-b-30	finngen_R9_N14_IGA_NEPHROPATHY	rs7502100	0.40898	0.160322	0.0107415
white blood cell count || id:ieu-b-30	finngen_R9_N14_IGA_NEPHROPATHY	rs75354229	0.411706	0.160222	0.0101816
white blood cell count || id:ieu-b-30	finngen_R9_N14_IGA_NEPHROPATHY	rs75475627	0.412474	0.160251	0.0100553
white blood cell count || id:ieu-b-30	finngen_R9_N14_IGA_NEPHROPATHY	rs7549164	0.406298	0.160425	0.011321
white blood cell count || id:ieu-b-30	finngen_R9_N14_IGA_NEPHROPATHY	rs755951	0.411244	0.16015	0.0102325
white blood cell count || id:ieu-b-30	finngen_R9_N14_IGA_NEPHROPATHY	rs7572278	0.40762	0.16027	0.0109802
white blood cell count || id:ieu-b-30	finngen_R9_N14_IGA_NEPHROPATHY	rs7573465	0.437754	0.159852	0.00617217
white blood cell count || id:ieu-b-30	finngen_R9_N14_IGA_NEPHROPATHY	rs759488	0.408846	0.160253	0.0107336
white blood cell count || id:ieu-b-30	finngen_R9_N14_IGA_NEPHROPATHY	rs76378167	0.412928	0.160059	0.00988465
white blood cell count || id:ieu-b-30	finngen_R9_N14_IGA_NEPHROPATHY	rs7639292	0.411543	0.160209	0.0102056
white blood cell count || id:ieu-b-30	finngen_R9_N14_IGA_NEPHROPATHY	rs76428106	0.371457	0.160187	0.0204006
white blood cell count || id:ieu-b-30	finngen_R9_N14_IGA_NEPHROPATHY	rs76545872	0.402588	0.15999	0.0118582
white blood cell count || id:ieu-b-30	finngen_R9_N14_IGA_NEPHROPATHY	rs7705526	0.382948	0.159671	0.016469
white blood cell count || id:ieu-b-30	finngen_R9_N14_IGA_NEPHROPATHY	rs77215665	0.40661	0.160184	0.0111361
white blood cell count || id:ieu-b-30	finngen_R9_N14_IGA_NEPHROPATHY	rs7751717	0.404019	0.160183	0.0116613
white blood cell count || id:ieu-b-30	finngen_R9_N14_IGA_NEPHROPATHY	rs7776054	0.438962	0.160476	0.00623094
white blood cell count || id:ieu-b-30	finngen_R9_N14_IGA_NEPHROPATHY	rs7776857	0.405208	0.160331	0.0114937
white blood cell count || id:ieu-b-30	finngen_R9_N14_IGA_NEPHROPATHY	rs778125	0.405014	0.160238	0.0114854
white blood cell count || id:ieu-b-30	finngen_R9_N14_IGA_NEPHROPATHY	rs7781268	0.410527	0.160184	0.0103815
white blood cell count || id:ieu-b-30	finngen_R9_N14_IGA_NEPHROPATHY	rs780142	0.412133	0.160079	0.0100369
white blood cell count || id:ieu-b-30	finngen_R9_N14_IGA_NEPHROPATHY	rs7803075	0.414327	0.16033	0.00976009
white blood cell count || id:ieu-b-30	finngen_R9_N14_IGA_NEPHROPATHY	rs78285907	0.40641	0.160244	0.0112067
white blood cell count || id:ieu-b-30	finngen_R9_N14_IGA_NEPHROPATHY	rs7846314	0.394276	0.16068	0.0141357
white blood cell count || id:ieu-b-30	finngen_R9_N14_IGA_NEPHROPATHY	rs7850247	0.407447	0.160241	0.0109995
white blood cell count || id:ieu-b-30	finngen_R9_N14_IGA_NEPHROPATHY	rs7852409	0.413851	0.159991	0.00968947
white blood cell count || id:ieu-b-30	finngen_R9_N14_IGA_NEPHROPATHY	rs7855091	0.403692	0.160211	0.0117438
white blood cell count || id:ieu-b-30	finngen_R9_N14_IGA_NEPHROPATHY	rs7864482	0.411752	0.160102	0.0101167
white blood cell count || id:ieu-b-30	finngen_R9_N14_IGA_NEPHROPATHY	rs7917772	0.395727	0.159719	0.0132251
white blood cell count || id:ieu-b-30	finngen_R9_N14_IGA_NEPHROPATHY	rs79237520	0.408216	0.160238	0.010848
white blood cell count || id:ieu-b-30	finngen_R9_N14_IGA_NEPHROPATHY	rs79272926	0.419596	0.159868	0.00867407
white blood cell count || id:ieu-b-30	finngen_R9_N14_IGA_NEPHROPATHY	rs7934719	0.410007	0.160302	0.0105364
white blood cell count || id:ieu-b-30	finngen_R9_N14_IGA_NEPHROPATHY	rs796003	0.419785	0.160034	0.00871336
white blood cell count || id:ieu-b-30	finngen_R9_N14_IGA_NEPHROPATHY	rs796056	0.409916	0.160335	0.0105695
white blood cell count || id:ieu-b-30	finngen_R9_N14_IGA_NEPHROPATHY	rs79692389	0.402862	0.160139	0.0118794
white blood cell count || id:ieu-b-30	finngen_R9_N14_IGA_NEPHROPATHY	rs79716587	0.399124	0.16017	0.012707
white blood cell count || id:ieu-b-30	finngen_R9_N14_IGA_NEPHROPATHY	rs798555	0.409793	0.160317	0.010584
white blood cell count || id:ieu-b-30	finngen_R9_N14_IGA_NEPHROPATHY	rs806321	0.411745	0.160207	0.0101673
white blood cell count || id:ieu-b-30	finngen_R9_N14_IGA_NEPHROPATHY	rs8084255	0.395582	0.159847	0.0133329
white blood cell count || id:ieu-b-30	finngen_R9_N14_IGA_NEPHROPATHY	rs8176528	0.397634	0.159858	0.0128673
white blood cell count || id:ieu-b-30	finngen_R9_N14_IGA_NEPHROPATHY	rs830623	0.401943	0.159964	0.0119809
white blood cell count || id:ieu-b-30	finngen_R9_N14_IGA_NEPHROPATHY	rs832190	0.409734	0.16022	0.010548
white blood cell count || id:ieu-b-30	finngen_R9_N14_IGA_NEPHROPATHY	rs8705	0.413906	0.16043	0.00988079
white blood cell count || id:ieu-b-30	finngen_R9_N14_IGA_NEPHROPATHY	rs873218	0.417091	0.159369	0.00886722
white blood cell count || id:ieu-b-30	finngen_R9_N14_IGA_NEPHROPATHY	rs903123	0.400843	0.159892	0.0121773
white blood cell count || id:ieu-b-30	finngen_R9_N14_IGA_NEPHROPATHY	rs921313	0.410206	0.160146	0.0104238
white blood cell count || id:ieu-b-30	finngen_R9_N14_IGA_NEPHROPATHY	rs9313822	0.405283	0.160196	0.0114086
white blood cell count || id:ieu-b-30	finngen_R9_N14_IGA_NEPHROPATHY	rs9323285	0.405646	0.160239	0.0113574
white blood cell count || id:ieu-b-30	finngen_R9_N14_IGA_NEPHROPATHY	rs9330650	0.402326	0.159958	0.0118968
white blood cell count || id:ieu-b-30	finngen_R9_N14_IGA_NEPHROPATHY	rs9348970	0.399804	0.160301	0.0126285
white blood cell count || id:ieu-b-30	finngen_R9_N14_IGA_NEPHROPATHY	rs935655	0.395927	0.159467	0.0130345
white blood cell count || id:ieu-b-30	finngen_R9_N14_IGA_NEPHROPATHY	rs9375447	0.413621	0.160016	0.00974168
white blood cell count || id:ieu-b-30	finngen_R9_N14_IGA_NEPHROPATHY	rs9382100	0.403241	0.160114	0.0117868
white blood cell count || id:ieu-b-30	finngen_R9_N14_IGA_NEPHROPATHY	rs9390461	0.410843	0.160232	0.0103457
white blood cell count || id:ieu-b-30	finngen_R9_N14_IGA_NEPHROPATHY	rs9429767	0.408651	0.160279	0.0107841
white blood cell count || id:ieu-b-30	finngen_R9_N14_IGA_NEPHROPATHY	rs9430574	0.411692	0.160153	0.0101517
white blood cell count || id:ieu-b-30	finngen_R9_N14_IGA_NEPHROPATHY	rs9487043	0.410838	0.160397	0.0104259
white blood cell count || id:ieu-b-30	finngen_R9_N14_IGA_NEPHROPATHY	rs9508005	0.402611	0.160035	0.0118773
white blood cell count || id:ieu-b-30	finngen_R9_N14_IGA_NEPHROPATHY	rs9526795	0.403908	0.160185	0.0116853
white blood cell count || id:ieu-b-30	finngen_R9_N14_IGA_NEPHROPATHY	rs9625746	0.405206	0.160308	0.0114822
white blood cell count || id:ieu-b-30	finngen_R9_N14_IGA_NEPHROPATHY	rs9656395	0.407783	0.160286	0.0109561
white blood cell count || id:ieu-b-30	finngen_R9_N14_IGA_NEPHROPATHY	rs9819371	0.3991	0.160168	0.0127112
white blood cell count || id:ieu-b-30	finngen_R9_N14_IGA_NEPHROPATHY	rs9829114	0.407904	0.1607	0.0111393
white blood cell count || id:ieu-b-30	finngen_R9_N14_IGA_NEPHROPATHY	rs9835104	0.417238	0.159295	0.00881166
white blood cell count || id:ieu-b-30	finngen_R9_N14_IGA_NEPHROPATHY	rs9863	0.407252	0.16033	0.0110825
white blood cell count || id:ieu-b-30	finngen_R9_N14_IGA_NEPHROPATHY	rs9867398	0.40937	0.160249	0.0106311
white blood cell count || id:ieu-b-30	finngen_R9_N14_IGA_NEPHROPATHY	rs987107	0.391562	0.15958	0.0141396
white blood cell count || id:ieu-b-30	finngen_R9_N14_IGA_NEPHROPATHY	rs9885207	0.405887	0.160309	0.0113445
white blood cell count || id:ieu-b-30	finngen_R9_N14_IGA_NEPHROPATHY	rs9900613	0.403272	0.160098	0.0117721
white blood cell count || id:ieu-b-30	finngen_R9_N14_IGA_NEPHROPATHY	rs990558	0.401898	0.159963	0.0119901
white blood cell count || id:ieu-b-30	finngen_R9_N14_IGA_NEPHROPATHY	rs9925985	0.395202	0.159086	0.0129842
white blood cell count || id:ieu-b-30	finngen_R9_N14_IGA_NEPHROPATHY	rs9926183	0.407019	0.160305	0.0111161
white blood cell count || id:ieu-b-30	finngen_R9_N14_IGA_NEPHROPATHY	rs9938104	0.412711	0.159861	0.00983188
white blood cell count || id:ieu-b-30	finngen_R9_N14_IGA_NEPHROPATHY	rs9977672	0.402786	0.160284	0.0119725
monocyte cell count || id:ieu-b-31	finngen_R9_N14_IGA_NEPHROPATHY	rs1002774	0.172501	0.117598	0.142412
monocyte cell count || id:ieu-b-31	finngen_R9_N14_IGA_NEPHROPATHY	rs10094039	0.191691	0.119063	0.107399
monocyte cell count || id:ieu-b-31	finngen_R9_N14_IGA_NEPHROPATHY	rs1016680	0.176386	0.117621	0.133716
monocyte cell count || id:ieu-b-31	finngen_R9_N14_IGA_NEPHROPATHY	rs10197805	0.178247	0.117676	0.129842
monocyte cell count || id:ieu-b-31	finngen_R9_N14_IGA_NEPHROPATHY	rs10238435	0.181666	0.117493	0.12206
monocyte cell count || id:ieu-b-31	finngen_R9_N14_IGA_NEPHROPATHY	rs1031091	0.177697	0.117532	0.13056
monocyte cell count || id:ieu-b-31	finngen_R9_N14_IGA_NEPHROPATHY	rs10403909	0.170041	0.117031	0.146235
monocyte cell count || id:ieu-b-31	finngen_R9_N14_IGA_NEPHROPATHY	rs10409752	0.177281	0.117534	0.131469
monocyte cell count || id:ieu-b-31	finngen_R9_N14_IGA_NEPHROPATHY	rs10420703	0.17903	0.117512	0.127633
monocyte cell count || id:ieu-b-31	finngen_R9_N14_IGA_NEPHROPATHY	rs10437954	0.177127	0.117536	0.131811
monocyte cell count || id:ieu-b-31	finngen_R9_N14_IGA_NEPHROPATHY	rs10460159	0.175923	0.117539	0.134468
monocyte cell count || id:ieu-b-31	finngen_R9_N14_IGA_NEPHROPATHY	rs10478058	0.174412	0.117376	0.137298
monocyte cell count || id:ieu-b-31	finngen_R9_N14_IGA_NEPHROPATHY	rs10518329	0.176135	0.117518	0.133928
monocyte cell count || id:ieu-b-31	finngen_R9_N14_IGA_NEPHROPATHY	rs1052484	0.176443	0.117511	0.133226
monocyte cell count || id:ieu-b-31	finngen_R9_N14_IGA_NEPHROPATHY	rs10780209	0.166712	0.117779	0.156931
monocyte cell count || id:ieu-b-31	finngen_R9_N14_IGA_NEPHROPATHY	rs10796828	0.175068	0.117503	0.136248
monocyte cell count || id:ieu-b-31	finngen_R9_N14_IGA_NEPHROPATHY	rs10814193	0.178497	0.117542	0.12887
monocyte cell count || id:ieu-b-31	finngen_R9_N14_IGA_NEPHROPATHY	rs10828725	0.18642	0.117845	0.11367
monocyte cell count || id:ieu-b-31	finngen_R9_N14_IGA_NEPHROPATHY	rs10831507	0.177793	0.117534	0.130358
monocyte cell count || id:ieu-b-31	finngen_R9_N14_IGA_NEPHROPATHY	rs10849020	0.174334	0.117526	0.137979
monocyte cell count || id:ieu-b-31	finngen_R9_N14_IGA_NEPHROPATHY	rs10849448	0.198164	0.117257	0.0910283
monocyte cell count || id:ieu-b-31	finngen_R9_N14_IGA_NEPHROPATHY	rs10892342	0.169153	0.116899	0.147898
monocyte cell count || id:ieu-b-31	finngen_R9_N14_IGA_NEPHROPATHY	rs1091815	0.178923	0.117504	0.127836
monocyte cell count || id:ieu-b-31	finngen_R9_N14_IGA_NEPHROPATHY	rs10935473	0.174617	0.117605	0.137602
monocyte cell count || id:ieu-b-31	finngen_R9_N14_IGA_NEPHROPATHY	rs10948314	0.181698	0.117525	0.122095
monocyte cell count || id:ieu-b-31	finngen_R9_N14_IGA_NEPHROPATHY	rs11057841	0.180912	0.117395	0.123303
monocyte cell count || id:ieu-b-31	finngen_R9_N14_IGA_NEPHROPATHY	rs11082397	0.179306	0.117487	0.126966
monocyte cell count || id:ieu-b-31	finngen_R9_N14_IGA_NEPHROPATHY	rs11086102	0.178103	0.117689	0.130195
monocyte cell count || id:ieu-b-31	finngen_R9_N14_IGA_NEPHROPATHY	rs11104881	0.173209	0.117355	0.139959
monocyte cell count || id:ieu-b-31	finngen_R9_N14_IGA_NEPHROPATHY	rs11130612	0.176969	0.117535	0.132151
monocyte cell count || id:ieu-b-31	finngen_R9_N14_IGA_NEPHROPATHY	rs111456533	0.177939	0.117523	0.130008
monocyte cell count || id:ieu-b-31	finngen_R9_N14_IGA_NEPHROPATHY	rs111556916	0.177078	0.117502	0.131806
monocyte cell count || id:ieu-b-31	finngen_R9_N14_IGA_NEPHROPATHY	rs11155787	0.180939	0.117349	0.123101
monocyte cell count || id:ieu-b-31	finngen_R9_N14_IGA_NEPHROPATHY	rs11170652	0.179347	0.117522	0.126992
monocyte cell count || id:ieu-b-31	finngen_R9_N14_IGA_NEPHROPATHY	rs11189154	0.163225	0.117675	0.165415
monocyte cell count || id:ieu-b-31	finngen_R9_N14_IGA_NEPHROPATHY	rs11190141	0.173866	0.117882	0.140235
monocyte cell count || id:ieu-b-31	finngen_R9_N14_IGA_NEPHROPATHY	rs112248289	0.180726	0.117327	0.123473
monocyte cell count || id:ieu-b-31	finngen_R9_N14_IGA_NEPHROPATHY	rs11235689	0.174249	0.117457	0.137938
monocyte cell count || id:ieu-b-31	finngen_R9_N14_IGA_NEPHROPATHY	rs11242109	0.175449	0.117583	0.135664
monocyte cell count || id:ieu-b-31	finngen_R9_N14_IGA_NEPHROPATHY	rs11246065	0.181331	0.117481	0.122712
monocyte cell count || id:ieu-b-31	finngen_R9_N14_IGA_NEPHROPATHY	rs11247908	0.176841	0.117626	0.132732
monocyte cell count || id:ieu-b-31	finngen_R9_N14_IGA_NEPHROPATHY	rs11252148	0.181253	0.117256	0.122156
monocyte cell count || id:ieu-b-31	finngen_R9_N14_IGA_NEPHROPATHY	rs11255548	0.171265	0.117319	0.144338
monocyte cell count || id:ieu-b-31	finngen_R9_N14_IGA_NEPHROPATHY	rs1127101	0.180848	0.1174	0.123452
monocyte cell count || id:ieu-b-31	finngen_R9_N14_IGA_NEPHROPATHY	rs113015223	0.173259	0.117308	0.139688
monocyte cell count || id:ieu-b-31	finngen_R9_N14_IGA_NEPHROPATHY	rs113143864	0.17588	0.117539	0.134561
monocyte cell count || id:ieu-b-31	finngen_R9_N14_IGA_NEPHROPATHY	rs113155021	0.177428	0.117581	0.131302
monocyte cell count || id:ieu-b-31	finngen_R9_N14_IGA_NEPHROPATHY	rs113292043	0.176465	0.11752	0.133208
monocyte cell count || id:ieu-b-31	finngen_R9_N14_IGA_NEPHROPATHY	rs1146933	0.171886	0.116861	0.141331
monocyte cell count || id:ieu-b-31	finngen_R9_N14_IGA_NEPHROPATHY	rs11508026	0.176583	0.117528	0.132973
monocyte cell count || id:ieu-b-31	finngen_R9_N14_IGA_NEPHROPATHY	rs115202835	0.177169	0.117556	0.131784
monocyte cell count || id:ieu-b-31	finngen_R9_N14_IGA_NEPHROPATHY	rs115340020	0.177766	0.117579	0.130564
monocyte cell count || id:ieu-b-31	finngen_R9_N14_IGA_NEPHROPATHY	rs11557154	0.183621	0.117393	0.117782
monocyte cell count || id:ieu-b-31	finngen_R9_N14_IGA_NEPHROPATHY	rs11590380	0.173028	0.117508	0.140893
monocyte cell count || id:ieu-b-31	finngen_R9_N14_IGA_NEPHROPATHY	rs11602323	0.17634	0.117984	0.135016
monocyte cell count || id:ieu-b-31	finngen_R9_N14_IGA_NEPHROPATHY	rs11629297	0.171253	0.118213	0.147427
monocyte cell count || id:ieu-b-31	finngen_R9_N14_IGA_NEPHROPATHY	rs11631419	0.17407	0.117316	0.137872
monocyte cell count || id:ieu-b-31	finngen_R9_N14_IGA_NEPHROPATHY	rs11644125	0.174313	0.117516	0.137993
monocyte cell count || id:ieu-b-31	finngen_R9_N14_IGA_NEPHROPATHY	rs11655888	0.173774	0.117308	0.138514
monocyte cell count || id:ieu-b-31	finngen_R9_N14_IGA_NEPHROPATHY	rs116619972	0.176132	0.117512	0.133914
monocyte cell count || id:ieu-b-31	finngen_R9_N14_IGA_NEPHROPATHY	rs11713343	0.169361	0.11722	0.148511
monocyte cell count || id:ieu-b-31	finngen_R9_N14_IGA_NEPHROPATHY	rs11723621	0.176703	0.117523	0.132696
monocyte cell count || id:ieu-b-31	finngen_R9_N14_IGA_NEPHROPATHY	rs11792030	0.17751	0.117548	0.131016
monocyte cell count || id:ieu-b-31	finngen_R9_N14_IGA_NEPHROPATHY	rs1180658	0.177682	0.11754	0.130618
monocyte cell count || id:ieu-b-31	finngen_R9_N14_IGA_NEPHROPATHY	rs118083884	0.18093	0.117452	0.123449
monocyte cell count || id:ieu-b-31	finngen_R9_N14_IGA_NEPHROPATHY	rs11844354	0.178438	0.117516	0.128912
monocyte cell count || id:ieu-b-31	finngen_R9_N14_IGA_NEPHROPATHY	rs11854390	0.171817	0.117816	0.144744
monocyte cell count || id:ieu-b-31	finngen_R9_N14_IGA_NEPHROPATHY	rs11857609	0.169241	0.117201	0.148731
monocyte cell count || id:ieu-b-31	finngen_R9_N14_IGA_NEPHROPATHY	rs11965885	0.177013	0.117532	0.132046
monocyte cell count || id:ieu-b-31	finngen_R9_N14_IGA_NEPHROPATHY	rs12055642	0.182773	0.116933	0.118041
monocyte cell count || id:ieu-b-31	finngen_R9_N14_IGA_NEPHROPATHY	rs12118443	0.178624	0.117569	0.128683
monocyte cell count || id:ieu-b-31	finngen_R9_N14_IGA_NEPHROPATHY	rs12144117	0.174023	0.11732	0.137988
monocyte cell count || id:ieu-b-31	finngen_R9_N14_IGA_NEPHROPATHY	rs12147629	0.179155	0.117536	0.127444
monocyte cell count || id:ieu-b-31	finngen_R9_N14_IGA_NEPHROPATHY	rs12198236	0.181715	0.117086	0.120666
monocyte cell count || id:ieu-b-31	finngen_R9_N14_IGA_NEPHROPATHY	rs12207691	0.178319	0.117514	0.129157
monocyte cell count || id:ieu-b-31	finngen_R9_N14_IGA_NEPHROPATHY	rs12306790	0.180282	0.117508	0.124978
monocyte cell count || id:ieu-b-31	finngen_R9_N14_IGA_NEPHROPATHY	rs12327253	0.177466	0.11757	0.131182
monocyte cell count || id:ieu-b-31	finngen_R9_N14_IGA_NEPHROPATHY	rs12332674	0.178766	0.11751	0.128188
monocyte cell count || id:ieu-b-31	finngen_R9_N14_IGA_NEPHROPATHY	rs12376511	0.180213	0.117792	0.126036
monocyte cell count || id:ieu-b-31	finngen_R9_N14_IGA_NEPHROPATHY	rs12461422	0.175777	0.117529	0.134757
monocyte cell count || id:ieu-b-31	finngen_R9_N14_IGA_NEPHROPATHY	rs12480462	0.187039	0.117449	0.11127
monocyte cell count || id:ieu-b-31	finngen_R9_N14_IGA_NEPHROPATHY	rs12480732	0.186946	0.117847	0.11266
monocyte cell count || id:ieu-b-31	finngen_R9_N14_IGA_NEPHROPATHY	rs12522498	0.174643	0.117335	0.136639
monocyte cell count || id:ieu-b-31	finngen_R9_N14_IGA_NEPHROPATHY	rs12530071	0.174232	0.117414	0.137831
monocyte cell count || id:ieu-b-31	finngen_R9_N14_IGA_NEPHROPATHY	rs12542907	0.176428	0.117614	0.133599
monocyte cell count || id:ieu-b-31	finngen_R9_N14_IGA_NEPHROPATHY	rs12694733	0.178001	0.117532	0.129903
monocyte cell count || id:ieu-b-31	finngen_R9_N14_IGA_NEPHROPATHY	rs12742428	0.178417	0.11756	0.129099
monocyte cell count || id:ieu-b-31	finngen_R9_N14_IGA_NEPHROPATHY	rs12747432	0.175543	0.117506	0.1352
monocyte cell count || id:ieu-b-31	finngen_R9_N14_IGA_NEPHROPATHY	rs1283945	0.177223	0.117519	0.131547
monocyte cell count || id:ieu-b-31	finngen_R9_N14_IGA_NEPHROPATHY	rs12874404	0.166693	0.117054	0.154427
monocyte cell count || id:ieu-b-31	finngen_R9_N14_IGA_NEPHROPATHY	rs12934481	0.174498	0.11738	0.137117
monocyte cell count || id:ieu-b-31	finngen_R9_N14_IGA_NEPHROPATHY	rs12941356	0.175389	0.117537	0.135646
monocyte cell count || id:ieu-b-31	finngen_R9_N14_IGA_NEPHROPATHY	rs12993696	0.175916	0.117507	0.134374
monocyte cell count || id:ieu-b-31	finngen_R9_N14_IGA_NEPHROPATHY	rs13027410	0.180562	0.117355	0.123903
monocyte cell count || id:ieu-b-31	finngen_R9_N14_IGA_NEPHROPATHY	rs13032491	0.176931	0.117529	0.132213
monocyte cell count || id:ieu-b-31	finngen_R9_N14_IGA_NEPHROPATHY	rs13032786	0.175518	0.117561	0.135439
monocyte cell count || id:ieu-b-31	finngen_R9_N14_IGA_NEPHROPATHY	rs13073885	0.176684	0.11753	0.132759
monocyte cell count || id:ieu-b-31	finngen_R9_N14_IGA_NEPHROPATHY	rs13077681	0.180842	0.117337	0.123262
monocyte cell count || id:ieu-b-31	finngen_R9_N14_IGA_NEPHROPATHY	rs13094390	0.17606	0.117541	0.134168
monocyte cell count || id:ieu-b-31	finngen_R9_N14_IGA_NEPHROPATHY	rs13167280	0.17972	0.117463	0.126011
monocyte cell count || id:ieu-b-31	finngen_R9_N14_IGA_NEPHROPATHY	rs13225324	0.174641	0.117394	0.136842
monocyte cell count || id:ieu-b-31	finngen_R9_N14_IGA_NEPHROPATHY	rs13229868	0.178375	0.117517	0.129047
monocyte cell count || id:ieu-b-31	finngen_R9_N14_IGA_NEPHROPATHY	rs13238198	0.176813	0.117556	0.132564
monocyte cell count || id:ieu-b-31	finngen_R9_N14_IGA_NEPHROPATHY	rs13267464	0.17302	0.117472	0.140787
monocyte cell count || id:ieu-b-31	finngen_R9_N14_IGA_NEPHROPATHY	rs13271228	0.168497	0.117407	0.151241
monocyte cell count || id:ieu-b-31	finngen_R9_N14_IGA_NEPHROPATHY	rs1335929	0.181427	0.117412	0.122294
monocyte cell count || id:ieu-b-31	finngen_R9_N14_IGA_NEPHROPATHY	rs1367153	0.177095	0.117535	0.131876
monocyte cell count || id:ieu-b-31	finngen_R9_N14_IGA_NEPHROPATHY	rs138028125	0.183646	0.11763	0.118474
monocyte cell count || id:ieu-b-31	finngen_R9_N14_IGA_NEPHROPATHY	rs139271	0.178918	0.117537	0.12795
monocyte cell count || id:ieu-b-31	finngen_R9_N14_IGA_NEPHROPATHY	rs1400003	0.177735	0.117528	0.130463
monocyte cell count || id:ieu-b-31	finngen_R9_N14_IGA_NEPHROPATHY	rs141936164	0.175574	0.117548	0.135273
monocyte cell count || id:ieu-b-31	finngen_R9_N14_IGA_NEPHROPATHY	rs143273199	0.168129	0.118209	0.154938
monocyte cell count || id:ieu-b-31	finngen_R9_N14_IGA_NEPHROPATHY	rs144317085	0.179034	0.117672	0.128144
monocyte cell count || id:ieu-b-31	finngen_R9_N14_IGA_NEPHROPATHY	rs145447411	0.17992	0.117426	0.125473
monocyte cell count || id:ieu-b-31	finngen_R9_N14_IGA_NEPHROPATHY	rs145718079	0.181045	0.117436	0.123159
monocyte cell count || id:ieu-b-31	finngen_R9_N14_IGA_NEPHROPATHY	rs146039611	0.168875	0.117425	0.150392
monocyte cell count || id:ieu-b-31	finngen_R9_N14_IGA_NEPHROPATHY	rs146474125	0.177915	0.117547	0.130137
monocyte cell count || id:ieu-b-31	finngen_R9_N14_IGA_NEPHROPATHY	rs146681239	0.176293	0.117515	0.13357
monocyte cell count || id:ieu-b-31	finngen_R9_N14_IGA_NEPHROPATHY	rs1468488	0.187161	0.117383	0.110836
monocyte cell count || id:ieu-b-31	finngen_R9_N14_IGA_NEPHROPATHY	rs147341073	0.179525	0.117533	0.126652
monocyte cell count || id:ieu-b-31	finngen_R9_N14_IGA_NEPHROPATHY	rs149007767	0.168148	0.118135	0.154632
monocyte cell count || id:ieu-b-31	finngen_R9_N14_IGA_NEPHROPATHY	rs149110519	0.179395	0.117609	0.127174
monocyte cell count || id:ieu-b-31	finngen_R9_N14_IGA_NEPHROPATHY	rs149902937	0.179562	0.117452	0.126312
monocyte cell count || id:ieu-b-31	finngen_R9_N14_IGA_NEPHROPATHY	rs150449635	0.181351	0.117585	0.123001
monocyte cell count || id:ieu-b-31	finngen_R9_N14_IGA_NEPHROPATHY	rs1535701	0.172029	0.117398	0.142825
monocyte cell count || id:ieu-b-31	finngen_R9_N14_IGA_NEPHROPATHY	rs1587222	0.178563	0.117528	0.128681
monocyte cell count || id:ieu-b-31	finngen_R9_N14_IGA_NEPHROPATHY	rs1594541	0.179583	0.117456	0.126279
monocyte cell count || id:ieu-b-31	finngen_R9_N14_IGA_NEPHROPATHY	rs1611236	0.171275	0.117548	0.145098
monocyte cell count || id:ieu-b-31	finngen_R9_N14_IGA_NEPHROPATHY	rs16831132	0.181356	0.117331	0.122183
monocyte cell count || id:ieu-b-31	finngen_R9_N14_IGA_NEPHROPATHY	rs16939607	0.18069	0.117495	0.124084
monocyte cell count || id:ieu-b-31	finngen_R9_N14_IGA_NEPHROPATHY	rs16940328	0.174539	0.117601	0.137764
monocyte cell count || id:ieu-b-31	finngen_R9_N14_IGA_NEPHROPATHY	rs16978176	0.179164	0.117632	0.127737
monocyte cell count || id:ieu-b-31	finngen_R9_N14_IGA_NEPHROPATHY	rs17005891	0.174811	0.117884	0.1381
monocyte cell count || id:ieu-b-31	finngen_R9_N14_IGA_NEPHROPATHY	rs17011726	0.172267	0.117298	0.141933
monocyte cell count || id:ieu-b-31	finngen_R9_N14_IGA_NEPHROPATHY	rs17086239	0.179924	0.117558	0.12589
monocyte cell count || id:ieu-b-31	finngen_R9_N14_IGA_NEPHROPATHY	rs17156536	0.175787	0.117569	0.134868
monocyte cell count || id:ieu-b-31	finngen_R9_N14_IGA_NEPHROPATHY	rs17196752	0.161167	0.118085	0.172305
monocyte cell count || id:ieu-b-31	finngen_R9_N14_IGA_NEPHROPATHY	rs17387886	0.179746	0.117605	0.126416
monocyte cell count || id:ieu-b-31	finngen_R9_N14_IGA_NEPHROPATHY	rs1749824	0.178879	0.117504	0.127929
monocyte cell count || id:ieu-b-31	finngen_R9_N14_IGA_NEPHROPATHY	rs17498743	0.177818	0.117558	0.130382
monocyte cell count || id:ieu-b-31	finngen_R9_N14_IGA_NEPHROPATHY	rs17544073	0.17887	0.117496	0.127921
monocyte cell count || id:ieu-b-31	finngen_R9_N14_IGA_NEPHROPATHY	rs17575497	0.17276	0.120453	0.151498
monocyte cell count || id:ieu-b-31	finngen_R9_N14_IGA_NEPHROPATHY	rs17656204	0.167105	0.11775	0.155854
monocyte cell count || id:ieu-b-31	finngen_R9_N14_IGA_NEPHROPATHY	rs17700436	0.178068	0.11754	0.129783
monocyte cell count || id:ieu-b-31	finngen_R9_N14_IGA_NEPHROPATHY	rs17731	0.175217	0.117462	0.13578
monocyte cell count || id:ieu-b-31	finngen_R9_N14_IGA_NEPHROPATHY	rs17758695	0.183903	0.117867	0.118699
monocyte cell count || id:ieu-b-31	finngen_R9_N14_IGA_NEPHROPATHY	rs17776203	0.176948	0.117531	0.132183
monocyte cell count || id:ieu-b-31	finngen_R9_N14_IGA_NEPHROPATHY	rs1781799	0.178009	0.117532	0.129884
monocyte cell count || id:ieu-b-31	finngen_R9_N14_IGA_NEPHROPATHY	rs17860428	0.175511	0.117481	0.135189
monocyte cell count || id:ieu-b-31	finngen_R9_N14_IGA_NEPHROPATHY	rs1800973	0.179798	0.118016	0.127633
monocyte cell count || id:ieu-b-31	finngen_R9_N14_IGA_NEPHROPATHY	rs1822534	0.165064	0.117225	0.159104
monocyte cell count || id:ieu-b-31	finngen_R9_N14_IGA_NEPHROPATHY	rs183363123	0.173598	0.117469	0.139454
monocyte cell count || id:ieu-b-31	finngen_R9_N14_IGA_NEPHROPATHY	rs1863651	0.173063	0.11734	0.140244
monocyte cell count || id:ieu-b-31	finngen_R9_N14_IGA_NEPHROPATHY	rs1869365	0.165791	0.116588	0.155018
monocyte cell count || id:ieu-b-31	finngen_R9_N14_IGA_NEPHROPATHY	rs188175496	0.172558	0.117602	0.142292
monocyte cell count || id:ieu-b-31	finngen_R9_N14_IGA_NEPHROPATHY	rs188393352	0.175173	0.117556	0.13619
monocyte cell count || id:ieu-b-31	finngen_R9_N14_IGA_NEPHROPATHY	rs1885525	0.175246	0.117471	0.135743
monocyte cell count || id:ieu-b-31	finngen_R9_N14_IGA_NEPHROPATHY	rs1889033	0.183969	0.117105	0.116189
monocyte cell count || id:ieu-b-31	finngen_R9_N14_IGA_NEPHROPATHY	rs1892548	0.181523	0.118175	0.124527
monocyte cell count || id:ieu-b-31	finngen_R9_N14_IGA_NEPHROPATHY	rs1902796	0.176758	0.117529	0.132593
monocyte cell count || id:ieu-b-31	finngen_R9_N14_IGA_NEPHROPATHY	rs190982	0.179181	0.117479	0.127203
monocyte cell count || id:ieu-b-31	finngen_R9_N14_IGA_NEPHROPATHY	rs1930303	0.183187	0.118212	0.121226
monocyte cell count || id:ieu-b-31	finngen_R9_N14_IGA_NEPHROPATHY	rs1933295	0.183653	0.117381	0.117679
monocyte cell count || id:ieu-b-31	finngen_R9_N14_IGA_NEPHROPATHY	rs1954735	0.183887	0.117208	0.116672
monocyte cell count || id:ieu-b-31	finngen_R9_N14_IGA_NEPHROPATHY	rs1967309	0.180658	0.117549	0.124325
monocyte cell count || id:ieu-b-31	finngen_R9_N14_IGA_NEPHROPATHY	rs1970364	0.174984	0.117541	0.136566
monocyte cell count || id:ieu-b-31	finngen_R9_N14_IGA_NEPHROPATHY	rs1976633	0.179158	0.117494	0.127301
monocyte cell count || id:ieu-b-31	finngen_R9_N14_IGA_NEPHROPATHY	rs1992057	0.176609	0.117526	0.132913
monocyte cell count || id:ieu-b-31	finngen_R9_N14_IGA_NEPHROPATHY	rs1997577	0.174706	0.117579	0.137316
monocyte cell count || id:ieu-b-31	finngen_R9_N14_IGA_NEPHROPATHY	rs2013605	0.175084	0.11743	0.135971
monocyte cell count || id:ieu-b-31	finngen_R9_N14_IGA_NEPHROPATHY	rs2022003	0.179562	0.117521	0.126533
monocyte cell count || id:ieu-b-31	finngen_R9_N14_IGA_NEPHROPATHY	rs2038700	0.180462	0.117807	0.125562
monocyte cell count || id:ieu-b-31	finngen_R9_N14_IGA_NEPHROPATHY	rs205422	0.178422	0.117525	0.128973
monocyte cell count || id:ieu-b-31	finngen_R9_N14_IGA_NEPHROPATHY	rs2063996	0.181859	0.117133	0.120522
monocyte cell count || id:ieu-b-31	finngen_R9_N14_IGA_NEPHROPATHY	rs2084312	0.169483	0.11757	0.149429
monocyte cell count || id:ieu-b-31	finngen_R9_N14_IGA_NEPHROPATHY	rs2106135	0.176579	0.117564	0.133101
monocyte cell count || id:ieu-b-31	finngen_R9_N14_IGA_NEPHROPATHY	rs2136451	0.176209	0.117532	0.133812
monocyte cell count || id:ieu-b-31	finngen_R9_N14_IGA_NEPHROPATHY	rs2176777	0.180177	0.117839	0.126261
monocyte cell count || id:ieu-b-31	finngen_R9_N14_IGA_NEPHROPATHY	rs2184697	0.176828	0.117544	0.13249
monocyte cell count || id:ieu-b-31	finngen_R9_N14_IGA_NEPHROPATHY	rs2213290	0.176094	0.117735	0.134738
monocyte cell count || id:ieu-b-31	finngen_R9_N14_IGA_NEPHROPATHY	rs2228467	0.209865	0.118541	0.0766599
monocyte cell count || id:ieu-b-31	finngen_R9_N14_IGA_NEPHROPATHY	rs2239630	0.175879	0.117996	0.136079
monocyte cell count || id:ieu-b-31	finngen_R9_N14_IGA_NEPHROPATHY	rs224111	0.183487	0.117371	0.11798
monocyte cell count || id:ieu-b-31	finngen_R9_N14_IGA_NEPHROPATHY	rs2253843	0.177662	0.117533	0.130639
monocyte cell count || id:ieu-b-31	finngen_R9_N14_IGA_NEPHROPATHY	rs2273215	0.175262	0.117536	0.135929
monocyte cell count || id:ieu-b-31	finngen_R9_N14_IGA_NEPHROPATHY	rs2274664	0.176838	0.117554	0.132502
monocyte cell count || id:ieu-b-31	finngen_R9_N14_IGA_NEPHROPATHY	rs2295481	0.174128	0.117356	0.137872
monocyte cell count || id:ieu-b-31	finngen_R9_N14_IGA_NEPHROPATHY	rs2302774	0.171525	0.117441	0.144147
monocyte cell count || id:ieu-b-31	finngen_R9_N14_IGA_NEPHROPATHY	rs231988	0.174625	0.117466	0.137121
monocyte cell count || id:ieu-b-31	finngen_R9_N14_IGA_NEPHROPATHY	rs2327028	0.178701	0.117507	0.128316
monocyte cell count || id:ieu-b-31	finngen_R9_N14_IGA_NEPHROPATHY	rs2338021	0.181845	0.117488	0.121675
monocyte cell count || id:ieu-b-31	finngen_R9_N14_IGA_NEPHROPATHY	rs2371108	0.177257	0.117535	0.131521
monocyte cell count || id:ieu-b-31	finngen_R9_N14_IGA_NEPHROPATHY	rs2385094	0.174549	0.117488	0.137364
monocyte cell count || id:ieu-b-31	finngen_R9_N14_IGA_NEPHROPATHY	rs2504209	0.182122	0.117325	0.120594
monocyte cell count || id:ieu-b-31	finngen_R9_N14_IGA_NEPHROPATHY	rs2523562	0.146807	0.117421	0.211206
monocyte cell count || id:ieu-b-31	finngen_R9_N14_IGA_NEPHROPATHY	rs2535393	0.179233	0.117524	0.127239
monocyte cell count || id:ieu-b-31	finngen_R9_N14_IGA_NEPHROPATHY	rs2548257	0.177947	0.117541	0.130047
monocyte cell count || id:ieu-b-31	finngen_R9_N14_IGA_NEPHROPATHY	rs2665405	0.182509	0.117766	0.1212
monocyte cell count || id:ieu-b-31	finngen_R9_N14_IGA_NEPHROPATHY	rs2711981	0.174814	0.117566	0.137029
monocyte cell count || id:ieu-b-31	finngen_R9_N14_IGA_NEPHROPATHY	rs2729450	0.164754	0.117251	0.159979
monocyte cell count || id:ieu-b-31	finngen_R9_N14_IGA_NEPHROPATHY	rs2734047	0.175553	0.118554	0.138665
monocyte cell count || id:ieu-b-31	finngen_R9_N14_IGA_NEPHROPATHY	rs2734442	0.183449	0.117547	0.118607
monocyte cell count || id:ieu-b-31	finngen_R9_N14_IGA_NEPHROPATHY	rs2784250	0.178686	0.117502	0.128334
monocyte cell count || id:ieu-b-31	finngen_R9_N14_IGA_NEPHROPATHY	rs2797681	0.177099	0.117534	0.131867
monocyte cell count || id:ieu-b-31	finngen_R9_N14_IGA_NEPHROPATHY	rs2810883	0.177682	0.117543	0.130627
monocyte cell count || id:ieu-b-31	finngen_R9_N14_IGA_NEPHROPATHY	rs2817441	0.179549	0.11756	0.126686
monocyte cell count || id:ieu-b-31	finngen_R9_N14_IGA_NEPHROPATHY	rs2834670	0.17292	0.117466	0.140996
monocyte cell count || id:ieu-b-31	finngen_R9_N14_IGA_NEPHROPATHY	rs2836220	0.178038	0.117533	0.129826
monocyte cell count || id:ieu-b-31	finngen_R9_N14_IGA_NEPHROPATHY	rs28367597	0.184461	0.11725	0.115666
monocyte cell count || id:ieu-b-31	finngen_R9_N14_IGA_NEPHROPATHY	rs284324	0.178893	0.117588	0.12817
monocyte cell count || id:ieu-b-31	finngen_R9_N14_IGA_NEPHROPATHY	rs2846573	0.177003	0.117532	0.132068
monocyte cell count || id:ieu-b-31	finngen_R9_N14_IGA_NEPHROPATHY	rs28498283	0.176373	0.117575	0.133589
monocyte cell count || id:ieu-b-31	finngen_R9_N14_IGA_NEPHROPATHY	rs28612496	0.179422	0.117452	0.126604
monocyte cell count || id:ieu-b-31	finngen_R9_N14_IGA_NEPHROPATHY	rs28722705	0.184806	0.117256	0.115003
monocyte cell count || id:ieu-b-31	finngen_R9_N14_IGA_NEPHROPATHY	rs28723530	0.176021	0.117499	0.134118
monocyte cell count || id:ieu-b-31	finngen_R9_N14_IGA_NEPHROPATHY	rs290243	0.17506	0.117473	0.136167
monocyte cell count || id:ieu-b-31	finngen_R9_N14_IGA_NEPHROPATHY	rs2927	0.175388	0.117528	0.135619
monocyte cell count || id:ieu-b-31	finngen_R9_N14_IGA_NEPHROPATHY	rs2957873	0.17679	0.117586	0.132712
monocyte cell count || id:ieu-b-31	finngen_R9_N14_IGA_NEPHROPATHY	rs2978889	0.172912	0.117438	0.140922
monocyte cell count || id:ieu-b-31	finngen_R9_N14_IGA_NEPHROPATHY	rs30102	0.176413	0.117513	0.133297
monocyte cell count || id:ieu-b-31	finngen_R9_N14_IGA_NEPHROPATHY	rs3012415	0.17655	0.11754	0.133087
monocyte cell count || id:ieu-b-31	finngen_R9_N14_IGA_NEPHROPATHY	rs3014807	0.177799	0.117554	0.130412
monocyte cell count || id:ieu-b-31	finngen_R9_N14_IGA_NEPHROPATHY	rs3027012	0.177892	0.117598	0.130353
monocyte cell count || id:ieu-b-31	finngen_R9_N14_IGA_NEPHROPATHY	rs3111414	0.178312	0.117544	0.129273
monocyte cell count || id:ieu-b-31	finngen_R9_N14_IGA_NEPHROPATHY	rs31243	0.178098	0.117552	0.129758
monocyte cell count || id:ieu-b-31	finngen_R9_N14_IGA_NEPHROPATHY	rs3128959	0.182275	0.117478	0.120764
monocyte cell count || id:ieu-b-31	finngen_R9_N14_IGA_NEPHROPATHY	rs3177609	0.179796	0.117526	0.126058
monocyte cell count || id:ieu-b-31	finngen_R9_N14_IGA_NEPHROPATHY	rs3184504	0.161126	0.117621	0.170727
monocyte cell count || id:ieu-b-31	finngen_R9_N14_IGA_NEPHROPATHY	rs329125	0.178365	0.117535	0.129128
monocyte cell count || id:ieu-b-31	finngen_R9_N14_IGA_NEPHROPATHY	rs333947	0.16843	0.117377	0.1513
monocyte cell count || id:ieu-b-31	finngen_R9_N14_IGA_NEPHROPATHY	rs34097845	0.169458	0.118117	0.151385
monocyte cell count || id:ieu-b-31	finngen_R9_N14_IGA_NEPHROPATHY	rs34236350	0.170838	0.117534	0.14608
monocyte cell count || id:ieu-b-31	finngen_R9_N14_IGA_NEPHROPATHY	rs34281413	0.179729	0.117448	0.125948
monocyte cell count || id:ieu-b-31	finngen_R9_N14_IGA_NEPHROPATHY	rs34417629	0.175341	0.117442	0.135438
monocyte cell count || id:ieu-b-31	finngen_R9_N14_IGA_NEPHROPATHY	rs34478611	0.174808	0.117352	0.136328
monocyte cell count || id:ieu-b-31	finngen_R9_N14_IGA_NEPHROPATHY	rs34505104	0.172172	0.117607	0.143206
monocyte cell count || id:ieu-b-31	finngen_R9_N14_IGA_NEPHROPATHY	rs34600126	0.180285	0.11751	0.124979
monocyte cell count || id:ieu-b-31	finngen_R9_N14_IGA_NEPHROPATHY	rs34743120	0.18286	0.116877	0.117687
monocyte cell count || id:ieu-b-31	finngen_R9_N14_IGA_NEPHROPATHY	rs34746889	0.179773	0.117281	0.125315
monocyte cell count || id:ieu-b-31	finngen_R9_N14_IGA_NEPHROPATHY	rs35068491	0.174539	0.117339	0.13689
monocyte cell count || id:ieu-b-31	finngen_R9_N14_IGA_NEPHROPATHY	rs35108724	0.179771	0.117409	0.125732
monocyte cell count || id:ieu-b-31	finngen_R9_N14_IGA_NEPHROPATHY	rs35979828	0.18051	0.117413	0.124197
monocyte cell count || id:ieu-b-31	finngen_R9_N14_IGA_NEPHROPATHY	rs360017	0.171302	0.117357	0.144384
monocyte cell count || id:ieu-b-31	finngen_R9_N14_IGA_NEPHROPATHY	rs36026517	0.17668	0.11754	0.132803
monocyte cell count || id:ieu-b-31	finngen_R9_N14_IGA_NEPHROPATHY	rs3731211	0.175643	0.117614	0.135336
monocyte cell count || id:ieu-b-31	finngen_R9_N14_IGA_NEPHROPATHY	rs3731332	0.176409	0.117677	0.13385
monocyte cell count || id:ieu-b-31	finngen_R9_N14_IGA_NEPHROPATHY	rs3761986	0.177901	0.117539	0.130141
monocyte cell count || id:ieu-b-31	finngen_R9_N14_IGA_NEPHROPATHY	rs3762281	0.179906	0.117451	0.125585
monocyte cell count || id:ieu-b-31	finngen_R9_N14_IGA_NEPHROPATHY	rs3789062	0.17416	0.117482	0.138222
monocyte cell count || id:ieu-b-31	finngen_R9_N14_IGA_NEPHROPATHY	rs3795503	0.18241	0.117381	0.120183
monocyte cell count || id:ieu-b-31	finngen_R9_N14_IGA_NEPHROPATHY	rs3808609	0.173664	0.117422	0.139149
monocyte cell count || id:ieu-b-31	finngen_R9_N14_IGA_NEPHROPATHY	rs3856364	0.180412	0.117389	0.124322
monocyte cell count || id:ieu-b-31	finngen_R9_N14_IGA_NEPHROPATHY	rs3859570	0.175461	0.117655	0.135878
monocyte cell count || id:ieu-b-31	finngen_R9_N14_IGA_NEPHROPATHY	rs391023	0.176269	0.118595	0.137195
monocyte cell count || id:ieu-b-31	finngen_R9_N14_IGA_NEPHROPATHY	rs41268099	0.174699	0.117486	0.13702
monocyte cell count || id:ieu-b-31	finngen_R9_N14_IGA_NEPHROPATHY	rs41313381	0.172451	0.117011	0.140534
monocyte cell count || id:ieu-b-31	finngen_R9_N14_IGA_NEPHROPATHY	rs413141	0.186372	0.117629	0.113099
monocyte cell count || id:ieu-b-31	finngen_R9_N14_IGA_NEPHROPATHY	rs41381344	0.174724	0.1174	0.136677
monocyte cell count || id:ieu-b-31	finngen_R9_N14_IGA_NEPHROPATHY	rs41409548	0.184708	0.117551	0.116114
monocyte cell count || id:ieu-b-31	finngen_R9_N14_IGA_NEPHROPATHY	rs4142441	0.182664	0.117471	0.119954
monocyte cell count || id:ieu-b-31	finngen_R9_N14_IGA_NEPHROPATHY	rs41430449	0.18365	0.117284	0.117382
monocyte cell count || id:ieu-b-31	finngen_R9_N14_IGA_NEPHROPATHY	rs4269828	0.177692	0.117542	0.130601
monocyte cell count || id:ieu-b-31	finngen_R9_N14_IGA_NEPHROPATHY	rs4335411	0.179905	0.117486	0.125697
monocyte cell count || id:ieu-b-31	finngen_R9_N14_IGA_NEPHROPATHY	rs4365101	0.182077	0.117299	0.120605
monocyte cell count || id:ieu-b-31	finngen_R9_N14_IGA_NEPHROPATHY	rs4385425	0.180606	0.11813	0.126297
monocyte cell count || id:ieu-b-31	finngen_R9_N14_IGA_NEPHROPATHY	rs4411554	0.177243	0.117542	0.131578
monocyte cell count || id:ieu-b-31	finngen_R9_N14_IGA_NEPHROPATHY	rs445611	0.179951	0.117397	0.125316
monocyte cell count || id:ieu-b-31	finngen_R9_N14_IGA_NEPHROPATHY	rs4462758	0.176002	0.117664	0.134706
monocyte cell count || id:ieu-b-31	finngen_R9_N14_IGA_NEPHROPATHY	rs45577137	0.193876	0.117079	0.0977332
monocyte cell count || id:ieu-b-31	finngen_R9_N14_IGA_NEPHROPATHY	rs4566648	0.183375	0.117425	0.118373
monocyte cell count || id:ieu-b-31	finngen_R9_N14_IGA_NEPHROPATHY	rs4577206	0.174986	0.117475	0.13634
monocyte cell count || id:ieu-b-31	finngen_R9_N14_IGA_NEPHROPATHY	rs458699	0.176374	0.117517	0.133395
monocyte cell count || id:ieu-b-31	finngen_R9_N14_IGA_NEPHROPATHY	rs4626924	0.179732	0.117531	0.126207
monocyte cell count || id:ieu-b-31	finngen_R9_N14_IGA_NEPHROPATHY	rs4658231	0.177651	0.117556	0.130736
monocyte cell count || id:ieu-b-31	finngen_R9_N14_IGA_NEPHROPATHY	rs4669869	0.172948	0.117468	0.14094
monocyte cell count || id:ieu-b-31	finngen_R9_N14_IGA_NEPHROPATHY	rs4712652	0.182548	0.117202	0.11934
monocyte cell count || id:ieu-b-31	finngen_R9_N14_IGA_NEPHROPATHY	rs4721764	0.176431	0.117535	0.133332
monocyte cell count || id:ieu-b-31	finngen_R9_N14_IGA_NEPHROPATHY	rs47341	0.193109	0.116976	0.09877
monocyte cell count || id:ieu-b-31	finngen_R9_N14_IGA_NEPHROPATHY	rs4737009	0.178234	0.117541	0.129429
monocyte cell count || id:ieu-b-31	finngen_R9_N14_IGA_NEPHROPATHY	rs475616	0.17744	0.117554	0.131189
monocyte cell count || id:ieu-b-31	finngen_R9_N14_IGA_NEPHROPATHY	rs4763944	0.177738	0.11754	0.130497
monocyte cell count || id:ieu-b-31	finngen_R9_N14_IGA_NEPHROPATHY	rs4810832	0.175166	0.117426	0.135775
monocyte cell count || id:ieu-b-31	finngen_R9_N14_IGA_NEPHROPATHY	rs4813619	0.173095	0.11738	0.140306
monocyte cell count || id:ieu-b-31	finngen_R9_N14_IGA_NEPHROPATHY	rs4865956	0.175074	0.11752	0.136294
monocyte cell count || id:ieu-b-31	finngen_R9_N14_IGA_NEPHROPATHY	rs4871844	0.177555	0.117559	0.130954
monocyte cell count || id:ieu-b-31	finngen_R9_N14_IGA_NEPHROPATHY	rs4886615	0.1698	0.11707	0.146943
monocyte cell count || id:ieu-b-31	finngen_R9_N14_IGA_NEPHROPATHY	rs4905043	0.177896	0.117579	0.130281
monocyte cell count || id:ieu-b-31	finngen_R9_N14_IGA_NEPHROPATHY	rs4907230	0.183435	0.117171	0.117458
monocyte cell count || id:ieu-b-31	finngen_R9_N14_IGA_NEPHROPATHY	rs4952782	0.168498	0.116912	0.149519
monocyte cell count || id:ieu-b-31	finngen_R9_N14_IGA_NEPHROPATHY	rs4970966	0.184639	0.118177	0.118194
monocyte cell count || id:ieu-b-31	finngen_R9_N14_IGA_NEPHROPATHY	rs4983387	0.176477	0.117525	0.133198
monocyte cell count || id:ieu-b-31	finngen_R9_N14_IGA_NEPHROPATHY	rs4987353	0.181903	0.117445	0.121421
monocyte cell count || id:ieu-b-31	finngen_R9_N14_IGA_NEPHROPATHY	rs55684236	0.174384	0.117333	0.137218
monocyte cell count || id:ieu-b-31	finngen_R9_N14_IGA_NEPHROPATHY	rs55860328	0.178056	0.117544	0.129824
monocyte cell count || id:ieu-b-31	finngen_R9_N14_IGA_NEPHROPATHY	rs56007794	0.183673	0.117663	0.118521
monocyte cell count || id:ieu-b-31	finngen_R9_N14_IGA_NEPHROPATHY	rs56058420	0.177621	0.117533	0.130728
monocyte cell count || id:ieu-b-31	finngen_R9_N14_IGA_NEPHROPATHY	rs56344893	0.197971	0.117241	0.0913011
monocyte cell count || id:ieu-b-31	finngen_R9_N14_IGA_NEPHROPATHY	rs56795609	0.180456	0.117304	0.123958
monocyte cell count || id:ieu-b-31	finngen_R9_N14_IGA_NEPHROPATHY	rs56925909	0.174291	0.117324	0.137396
monocyte cell count || id:ieu-b-31	finngen_R9_N14_IGA_NEPHROPATHY	rs571497	0.175208	0.117544	0.136076
monocyte cell count || id:ieu-b-31	finngen_R9_N14_IGA_NEPHROPATHY	rs57221391	0.176698	0.117528	0.132722
monocyte cell count || id:ieu-b-31	finngen_R9_N14_IGA_NEPHROPATHY	rs573790	0.173393	0.117395	0.139674
monocyte cell count || id:ieu-b-31	finngen_R9_N14_IGA_NEPHROPATHY	rs58011825	0.181469	0.117346	0.121996
monocyte cell count || id:ieu-b-31	finngen_R9_N14_IGA_NEPHROPATHY	rs58814158	0.176795	0.117555	0.132598
monocyte cell count || id:ieu-b-31	finngen_R9_N14_IGA_NEPHROPATHY	rs59295685	0.179837	0.117504	0.125901
monocyte cell count || id:ieu-b-31	finngen_R9_N14_IGA_NEPHROPATHY	rs6044081	0.175725	0.117452	0.134615
monocyte cell count || id:ieu-b-31	finngen_R9_N14_IGA_NEPHROPATHY	rs6055955	0.176906	0.117683	0.132775
monocyte cell count || id:ieu-b-31	finngen_R9_N14_IGA_NEPHROPATHY	rs60695341	0.179524	0.117509	0.126574
monocyte cell count || id:ieu-b-31	finngen_R9_N14_IGA_NEPHROPATHY	rs60699901	0.17354	0.117358	0.139214
monocyte cell count || id:ieu-b-31	finngen_R9_N14_IGA_NEPHROPATHY	rs61165644	0.166833	0.11693	0.153643
monocyte cell count || id:ieu-b-31	finngen_R9_N14_IGA_NEPHROPATHY	rs6120950	0.177979	0.117571	0.130077
monocyte cell count || id:ieu-b-31	finngen_R9_N14_IGA_NEPHROPATHY	rs61985545	0.179422	0.117463	0.126642
monocyte cell count || id:ieu-b-31	finngen_R9_N14_IGA_NEPHROPATHY	rs62011334	0.178606	0.117505	0.128516
monocyte cell count || id:ieu-b-31	finngen_R9_N14_IGA_NEPHROPATHY	rs62018159	0.174965	0.117421	0.136206
monocyte cell count || id:ieu-b-31	finngen_R9_N14_IGA_NEPHROPATHY	rs62054807	0.172419	0.117292	0.141564
monocyte cell count || id:ieu-b-31	finngen_R9_N14_IGA_NEPHROPATHY	rs62057793	0.177949	0.117541	0.130044
monocyte cell count || id:ieu-b-31	finngen_R9_N14_IGA_NEPHROPATHY	rs62143205	0.198805	0.116934	0.0891027
monocyte cell count || id:ieu-b-31	finngen_R9_N14_IGA_NEPHROPATHY	rs62176784	0.182221	0.117488	0.12091
monocyte cell count || id:ieu-b-31	finngen_R9_N14_IGA_NEPHROPATHY	rs62261974	0.179662	0.11745	0.126095
monocyte cell count || id:ieu-b-31	finngen_R9_N14_IGA_NEPHROPATHY	rs62454420	0.170536	0.117304	0.146003
monocyte cell count || id:ieu-b-31	finngen_R9_N14_IGA_NEPHROPATHY	rs62470670	0.176247	0.117551	0.133789
monocyte cell count || id:ieu-b-31	finngen_R9_N14_IGA_NEPHROPATHY	rs62491927	0.177829	0.117533	0.130277
monocyte cell count || id:ieu-b-31	finngen_R9_N14_IGA_NEPHROPATHY	rs62501136	0.180022	0.117513	0.125538
monocyte cell count || id:ieu-b-31	finngen_R9_N14_IGA_NEPHROPATHY	rs62502392	0.179029	0.117505	0.127613
monocyte cell count || id:ieu-b-31	finngen_R9_N14_IGA_NEPHROPATHY	rs62513343	0.175218	0.117373	0.135482
monocyte cell count || id:ieu-b-31	finngen_R9_N14_IGA_NEPHROPATHY	rs628615	0.18061	0.117339	0.123753
monocyte cell count || id:ieu-b-31	finngen_R9_N14_IGA_NEPHROPATHY	rs628965	0.178675	0.117518	0.12841
monocyte cell count || id:ieu-b-31	finngen_R9_N14_IGA_NEPHROPATHY	rs6429432	0.165677	0.117736	0.15937
monocyte cell count || id:ieu-b-31	finngen_R9_N14_IGA_NEPHROPATHY	rs6429438	0.175714	0.117517	0.134856
monocyte cell count || id:ieu-b-31	finngen_R9_N14_IGA_NEPHROPATHY	rs6434817	0.1747	0.117342	0.136539
monocyte cell count || id:ieu-b-31	finngen_R9_N14_IGA_NEPHROPATHY	rs644492	0.177449	0.117553	0.131164
monocyte cell count || id:ieu-b-31	finngen_R9_N14_IGA_NEPHROPATHY	rs6470759	0.177657	0.117575	0.130787
monocyte cell count || id:ieu-b-31	finngen_R9_N14_IGA_NEPHROPATHY	rs647137	0.179155	0.117558	0.127517
monocyte cell count || id:ieu-b-31	finngen_R9_N14_IGA_NEPHROPATHY	rs6493575	0.181769	0.117181	0.120858
monocyte cell count || id:ieu-b-31	finngen_R9_N14_IGA_NEPHROPATHY	rs6512627	0.194499	0.117119	0.0967739
monocyte cell count || id:ieu-b-31	finngen_R9_N14_IGA_NEPHROPATHY	rs6545873	0.184815	0.116915	0.113933
monocyte cell count || id:ieu-b-31	finngen_R9_N14_IGA_NEPHROPATHY	rs6579771	0.168929	0.117437	0.150302
monocyte cell count || id:ieu-b-31	finngen_R9_N14_IGA_NEPHROPATHY	rs6581124	0.174695	0.117387	0.136699
monocyte cell count || id:ieu-b-31	finngen_R9_N14_IGA_NEPHROPATHY	rs6591578	0.178913	0.117592	0.128141
monocyte cell count || id:ieu-b-31	finngen_R9_N14_IGA_NEPHROPATHY	rs662333	0.17721	0.117539	0.13164
monocyte cell count || id:ieu-b-31	finngen_R9_N14_IGA_NEPHROPATHY	rs663202	0.17574	0.117502	0.134749
monocyte cell count || id:ieu-b-31	finngen_R9_N14_IGA_NEPHROPATHY	rs6664626	0.172272	0.117123	0.141327
monocyte cell count || id:ieu-b-31	finngen_R9_N14_IGA_NEPHROPATHY	rs6687430	0.178192	0.117532	0.129492
monocyte cell count || id:ieu-b-31	finngen_R9_N14_IGA_NEPHROPATHY	rs6696074	0.178821	0.117564	0.128247
monocyte cell count || id:ieu-b-31	finngen_R9_N14_IGA_NEPHROPATHY	rs67224956	0.176225	0.117581	0.133937
monocyte cell count || id:ieu-b-31	finngen_R9_N14_IGA_NEPHROPATHY	rs6736362	0.172531	0.117454	0.141853
monocyte cell count || id:ieu-b-31	finngen_R9_N14_IGA_NEPHROPATHY	rs6740847	0.264452	0.119789	0.027269
monocyte cell count || id:ieu-b-31	finngen_R9_N14_IGA_NEPHROPATHY	rs6745920	0.17686	0.117534	0.132388
monocyte cell count || id:ieu-b-31	finngen_R9_N14_IGA_NEPHROPATHY	rs6753534	0.178327	0.117534	0.129206
monocyte cell count || id:ieu-b-31	finngen_R9_N14_IGA_NEPHROPATHY	rs6772164	0.177779	0.117535	0.130389
monocyte cell count || id:ieu-b-31	finngen_R9_N14_IGA_NEPHROPATHY	rs6796	0.185156	0.11779	0.115969
monocyte cell count || id:ieu-b-31	finngen_R9_N14_IGA_NEPHROPATHY	rs6799804	0.176819	0.117579	0.132626
monocyte cell count || id:ieu-b-31	finngen_R9_N14_IGA_NEPHROPATHY	rs6800122	0.171799	0.11741	0.143402
monocyte cell count || id:ieu-b-31	finngen_R9_N14_IGA_NEPHROPATHY	rs6856799	0.17698	0.117528	0.132106
monocyte cell count || id:ieu-b-31	finngen_R9_N14_IGA_NEPHROPATHY	rs6869021	0.176221	0.117544	0.133825
monocyte cell count || id:ieu-b-31	finngen_R9_N14_IGA_NEPHROPATHY	rs6883116	0.172635	0.117385	0.141381
monocyte cell count || id:ieu-b-31	finngen_R9_N14_IGA_NEPHROPATHY	rs695113	0.174681	0.117543	0.137253
monocyte cell count || id:ieu-b-31	finngen_R9_N14_IGA_NEPHROPATHY	rs701905	0.184255	0.11719	0.115887
monocyte cell count || id:ieu-b-31	finngen_R9_N14_IGA_NEPHROPATHY	rs7030655	0.1733	0.117436	0.140025
monocyte cell count || id:ieu-b-31	finngen_R9_N14_IGA_NEPHROPATHY	rs706819	0.175114	0.117509	0.136167
monocyte cell count || id:ieu-b-31	finngen_R9_N14_IGA_NEPHROPATHY	rs707793	0.180496	0.117672	0.125056
monocyte cell count || id:ieu-b-31	finngen_R9_N14_IGA_NEPHROPATHY	rs7095778	0.178638	0.117498	0.128423
monocyte cell count || id:ieu-b-31	finngen_R9_N14_IGA_NEPHROPATHY	rs7097656	0.178422	0.117562	0.129095
monocyte cell count || id:ieu-b-31	finngen_R9_N14_IGA_NEPHROPATHY	rs7111769	0.175775	0.117429	0.134429
monocyte cell count || id:ieu-b-31	finngen_R9_N14_IGA_NEPHROPATHY	rs71331613	0.172087	0.117458	0.142894
monocyte cell count || id:ieu-b-31	finngen_R9_N14_IGA_NEPHROPATHY	rs71368117	0.186591	0.116309	0.108655
monocyte cell count || id:ieu-b-31	finngen_R9_N14_IGA_NEPHROPATHY	rs7180079	0.188605	0.117605	0.108777
monocyte cell count || id:ieu-b-31	finngen_R9_N14_IGA_NEPHROPATHY	rs7180804	0.156707	0.118082	0.184474
monocyte cell count || id:ieu-b-31	finngen_R9_N14_IGA_NEPHROPATHY	rs7185007	0.178919	0.117534	0.127939
monocyte cell count || id:ieu-b-31	finngen_R9_N14_IGA_NEPHROPATHY	rs718515	0.182875	0.117394	0.119285
monocyte cell count || id:ieu-b-31	finngen_R9_N14_IGA_NEPHROPATHY	rs7196129	0.178376	0.117632	0.129419
monocyte cell count || id:ieu-b-31	finngen_R9_N14_IGA_NEPHROPATHY	rs723585	0.176766	0.117564	0.132692
monocyte cell count || id:ieu-b-31	finngen_R9_N14_IGA_NEPHROPATHY	rs7249692	0.175824	0.117522	0.134627
monocyte cell count || id:ieu-b-31	finngen_R9_N14_IGA_NEPHROPATHY	rs72673751	0.173674	0.117251	0.138549
monocyte cell count || id:ieu-b-31	finngen_R9_N14_IGA_NEPHROPATHY	rs72675573	0.175392	0.117506	0.135536
monocyte cell count || id:ieu-b-31	finngen_R9_N14_IGA_NEPHROPATHY	rs72720206	0.180639	0.117457	0.12407
monocyte cell count || id:ieu-b-31	finngen_R9_N14_IGA_NEPHROPATHY	rs72743796	0.177408	0.117533	0.131189
monocyte cell count || id:ieu-b-31	finngen_R9_N14_IGA_NEPHROPATHY	rs72759267	0.180554	0.117506	0.124404
monocyte cell count || id:ieu-b-31	finngen_R9_N14_IGA_NEPHROPATHY	rs72790862	0.175083	0.11754	0.13634
monocyte cell count || id:ieu-b-31	finngen_R9_N14_IGA_NEPHROPATHY	rs72805138	0.180047	0.117486	0.1254
monocyte cell count || id:ieu-b-31	finngen_R9_N14_IGA_NEPHROPATHY	rs72836307	0.180691	0.117623	0.124491
monocyte cell count || id:ieu-b-31	finngen_R9_N14_IGA_NEPHROPATHY	rs72970406	0.180333	0.117275	0.124126
monocyte cell count || id:ieu-b-31	finngen_R9_N14_IGA_NEPHROPATHY	rs72987040	0.174021	0.11748	0.13853
monocyte cell count || id:ieu-b-31	finngen_R9_N14_IGA_NEPHROPATHY	rs73058593	0.17005	0.11755	0.148002
monocyte cell count || id:ieu-b-31	finngen_R9_N14_IGA_NEPHROPATHY	rs73067080	0.175635	0.117513	0.135017
monocyte cell count || id:ieu-b-31	finngen_R9_N14_IGA_NEPHROPATHY	rs7308348	0.179387	0.117461	0.12671
monocyte cell count || id:ieu-b-31	finngen_R9_N14_IGA_NEPHROPATHY	rs73142138	0.177296	0.117546	0.131473
monocyte cell count || id:ieu-b-31	finngen_R9_N14_IGA_NEPHROPATHY	rs731707	0.198733	0.117394	0.0904811
monocyte cell count || id:ieu-b-31	finngen_R9_N14_IGA_NEPHROPATHY	rs73201961	0.177867	0.117562	0.130289
monocyte cell count || id:ieu-b-31	finngen_R9_N14_IGA_NEPHROPATHY	rs73203055	0.17657	0.117557	0.133098
monocyte cell count || id:ieu-b-31	finngen_R9_N14_IGA_NEPHROPATHY	rs73217470	0.180611	0.117508	0.12429
monocyte cell count || id:ieu-b-31	finngen_R9_N14_IGA_NEPHROPATHY	rs73467599	0.180587	0.117491	0.124286
monocyte cell count || id:ieu-b-31	finngen_R9_N14_IGA_NEPHROPATHY	rs73784287	0.176346	0.117505	0.133421
monocyte cell count || id:ieu-b-31	finngen_R9_N14_IGA_NEPHROPATHY	rs73809166	0.177756	0.117529	0.13042
monocyte cell count || id:ieu-b-31	finngen_R9_N14_IGA_NEPHROPATHY	rs739241	0.179411	0.117544	0.126926
monocyte cell count || id:ieu-b-31	finngen_R9_N14_IGA_NEPHROPATHY	rs74233809	0.17578	0.117529	0.13475
monocyte cell count || id:ieu-b-31	finngen_R9_N14_IGA_NEPHROPATHY	rs74259566	0.176453	0.117531	0.133268
monocyte cell count || id:ieu-b-31	finngen_R9_N14_IGA_NEPHROPATHY	rs745570	0.174248	0.117417	0.137806
monocyte cell count || id:ieu-b-31	finngen_R9_N14_IGA_NEPHROPATHY	rs745822	0.171369	0.117116	0.143401
monocyte cell count || id:ieu-b-31	finngen_R9_N14_IGA_NEPHROPATHY	rs74735005	0.18066	0.117388	0.123805
monocyte cell count || id:ieu-b-31	finngen_R9_N14_IGA_NEPHROPATHY	rs74765249	0.175527	0.117467	0.135108
monocyte cell count || id:ieu-b-31	finngen_R9_N14_IGA_NEPHROPATHY	rs7516138	0.180432	0.117572	0.124869
monocyte cell count || id:ieu-b-31	finngen_R9_N14_IGA_NEPHROPATHY	rs7522307	0.179069	0.117527	0.127598
monocyte cell count || id:ieu-b-31	finngen_R9_N14_IGA_NEPHROPATHY	rs7524046	0.17638	0.117512	0.133369
monocyte cell count || id:ieu-b-31	finngen_R9_N14_IGA_NEPHROPATHY	rs754388	0.181078	0.117526	0.123378
monocyte cell count || id:ieu-b-31	finngen_R9_N14_IGA_NEPHROPATHY	rs75475627	0.179555	0.117489	0.126445
monocyte cell count || id:ieu-b-31	finngen_R9_N14_IGA_NEPHROPATHY	rs7569084	0.173618	0.117599	0.139848
monocyte cell count || id:ieu-b-31	finngen_R9_N14_IGA_NEPHROPATHY	rs7572278	0.177689	0.117578	0.130727
monocyte cell count || id:ieu-b-31	finngen_R9_N14_IGA_NEPHROPATHY	rs7574456	0.177952	0.117668	0.130451
monocyte cell count || id:ieu-b-31	finngen_R9_N14_IGA_NEPHROPATHY	rs7593080	0.175693	0.117463	0.134723
monocyte cell count || id:ieu-b-31	finngen_R9_N14_IGA_NEPHROPATHY	rs761841	0.177799	0.117541	0.130369
monocyte cell count || id:ieu-b-31	finngen_R9_N14_IGA_NEPHROPATHY	rs7620353	0.17752	0.117535	0.130954
monocyte cell count || id:ieu-b-31	finngen_R9_N14_IGA_NEPHROPATHY	rs7633965	0.177345	0.117532	0.131323
monocyte cell count || id:ieu-b-31	finngen_R9_N14_IGA_NEPHROPATHY	rs76427287	0.185276	0.117264	0.114109
monocyte cell count || id:ieu-b-31	finngen_R9_N14_IGA_NEPHROPATHY	rs76428106	0.104616	0.12128	0.388358
monocyte cell count || id:ieu-b-31	finngen_R9_N14_IGA_NEPHROPATHY	rs77733744	0.175358	0.117437	0.135383
monocyte cell count || id:ieu-b-31	finngen_R9_N14_IGA_NEPHROPATHY	rs7776054	0.191422	0.117375	0.102921
monocyte cell count || id:ieu-b-31	finngen_R9_N14_IGA_NEPHROPATHY	rs7785014	0.177354	0.117625	0.131609
monocyte cell count || id:ieu-b-31	finngen_R9_N14_IGA_NEPHROPATHY	rs7786376	0.179563	0.117421	0.126211
monocyte cell count || id:ieu-b-31	finngen_R9_N14_IGA_NEPHROPATHY	rs7787179	0.174691	0.117496	0.137072
monocyte cell count || id:ieu-b-31	finngen_R9_N14_IGA_NEPHROPATHY	rs7803075	0.179643	0.117485	0.126246
monocyte cell count || id:ieu-b-31	finngen_R9_N14_IGA_NEPHROPATHY	rs78218855	0.173158	0.117163	0.139427
monocyte cell count || id:ieu-b-31	finngen_R9_N14_IGA_NEPHROPATHY	rs7824937	0.169267	0.11698	0.147905
monocyte cell count || id:ieu-b-31	finngen_R9_N14_IGA_NEPHROPATHY	rs7826487	0.169245	0.117202	0.148727
monocyte cell count || id:ieu-b-31	finngen_R9_N14_IGA_NEPHROPATHY	rs7836456	0.171853	0.117172	0.142466
monocyte cell count || id:ieu-b-31	finngen_R9_N14_IGA_NEPHROPATHY	rs7836786	0.175376	0.117434	0.135332
monocyte cell count || id:ieu-b-31	finngen_R9_N14_IGA_NEPHROPATHY	rs7861055	0.174057	0.117396	0.138169
monocyte cell count || id:ieu-b-31	finngen_R9_N14_IGA_NEPHROPATHY	rs7919533	0.190394	0.116502	0.102204
monocyte cell count || id:ieu-b-31	finngen_R9_N14_IGA_NEPHROPATHY	rs79335847	0.17722	0.117539	0.131617
monocyte cell count || id:ieu-b-31	finngen_R9_N14_IGA_NEPHROPATHY	rs79407714	0.175063	0.117515	0.136303
monocyte cell count || id:ieu-b-31	finngen_R9_N14_IGA_NEPHROPATHY	rs79446921	0.174869	0.117396	0.136337
monocyte cell count || id:ieu-b-31	finngen_R9_N14_IGA_NEPHROPATHY	rs7971382	0.181297	0.1172	0.121888
monocyte cell count || id:ieu-b-31	finngen_R9_N14_IGA_NEPHROPATHY	rs7975680	0.172734	0.11716	0.140389
monocyte cell count || id:ieu-b-31	finngen_R9_N14_IGA_NEPHROPATHY	rs798563	0.175518	0.117529	0.135332
monocyte cell count || id:ieu-b-31	finngen_R9_N14_IGA_NEPHROPATHY	rs79894332	0.185925	0.117483	0.113521
monocyte cell count || id:ieu-b-31	finngen_R9_N14_IGA_NEPHROPATHY	rs8049116	0.178561	0.117548	0.128749
monocyte cell count || id:ieu-b-31	finngen_R9_N14_IGA_NEPHROPATHY	rs8077619	0.176387	0.117522	0.133385
monocyte cell count || id:ieu-b-31	finngen_R9_N14_IGA_NEPHROPATHY	rs8207	0.178446	0.11752	0.128907
monocyte cell count || id:ieu-b-31	finngen_R9_N14_IGA_NEPHROPATHY	rs869785	0.177375	0.117568	0.131374
monocyte cell count || id:ieu-b-31	finngen_R9_N14_IGA_NEPHROPATHY	rs871134	0.170944	0.117731	0.146506
monocyte cell count || id:ieu-b-31	finngen_R9_N14_IGA_NEPHROPATHY	rs875890	0.174127	0.117438	0.138148
monocyte cell count || id:ieu-b-31	finngen_R9_N14_IGA_NEPHROPATHY	rs907612	0.176099	0.117718	0.13467
monocyte cell count || id:ieu-b-31	finngen_R9_N14_IGA_NEPHROPATHY	rs915125	0.179568	0.117697	0.12709
monocyte cell count || id:ieu-b-31	finngen_R9_N14_IGA_NEPHROPATHY	rs919217	0.17823	0.117524	0.129381
monocyte cell count || id:ieu-b-31	finngen_R9_N14_IGA_NEPHROPATHY	rs9295484	0.17719	0.11752	0.131619
monocyte cell count || id:ieu-b-31	finngen_R9_N14_IGA_NEPHROPATHY	rs932641	0.175429	0.117434	0.135213
monocyte cell count || id:ieu-b-31	finngen_R9_N14_IGA_NEPHROPATHY	rs932905	0.179508	0.117568	0.1268
monocyte cell count || id:ieu-b-31	finngen_R9_N14_IGA_NEPHROPATHY	rs9375150	0.17335	0.11745	0.139956
monocyte cell count || id:ieu-b-31	finngen_R9_N14_IGA_NEPHROPATHY	rs9379077	0.181655	0.117548	0.122257
monocyte cell count || id:ieu-b-31	finngen_R9_N14_IGA_NEPHROPATHY	rs9390460	0.179008	0.117496	0.127628
monocyte cell count || id:ieu-b-31	finngen_R9_N14_IGA_NEPHROPATHY	rs9410425	0.178544	0.117667	0.129172
monocyte cell count || id:ieu-b-31	finngen_R9_N14_IGA_NEPHROPATHY	rs9480737	0.17245	0.117447	0.142018
monocyte cell count || id:ieu-b-31	finngen_R9_N14_IGA_NEPHROPATHY	rs9494573	0.179814	0.117502	0.125942
monocyte cell count || id:ieu-b-31	finngen_R9_N14_IGA_NEPHROPATHY	rs9526475	0.178958	0.117491	0.12772
monocyte cell count || id:ieu-b-31	finngen_R9_N14_IGA_NEPHROPATHY	rs9532580	0.175749	0.117628	0.135147
monocyte cell count || id:ieu-b-31	finngen_R9_N14_IGA_NEPHROPATHY	rs954954	0.17993	0.117539	0.125817
monocyte cell count || id:ieu-b-31	finngen_R9_N14_IGA_NEPHROPATHY	rs9555596	0.183487	0.117424	0.118145
monocyte cell count || id:ieu-b-31	finngen_R9_N14_IGA_NEPHROPATHY	rs9564870	0.181673	0.117189	0.121079
monocyte cell count || id:ieu-b-31	finngen_R9_N14_IGA_NEPHROPATHY	rs9625746	0.175861	0.117574	0.13472
monocyte cell count || id:ieu-b-31	finngen_R9_N14_IGA_NEPHROPATHY	rs9734613	0.176816	0.117527	0.132459
monocyte cell count || id:ieu-b-31	finngen_R9_N14_IGA_NEPHROPATHY	rs9783374	0.176853	0.117584	0.132566
monocyte cell count || id:ieu-b-31	finngen_R9_N14_IGA_NEPHROPATHY	rs9787298	0.179123	0.11751	0.127427
monocyte cell count || id:ieu-b-31	finngen_R9_N14_IGA_NEPHROPATHY	rs9809116	0.182583	0.117309	0.119608
monocyte cell count || id:ieu-b-31	finngen_R9_N14_IGA_NEPHROPATHY	rs9815073	0.177164	0.117597	0.13193
monocyte cell count || id:ieu-b-31	finngen_R9_N14_IGA_NEPHROPATHY	rs9898876	0.175402	0.117456	0.135347
monocyte cell count || id:ieu-b-31	finngen_R9_N14_IGA_NEPHROPATHY	rs9915112	0.173595	0.117542	0.13971
monocyte cell count || id:ieu-b-31	finngen_R9_N14_IGA_NEPHROPATHY	rs9943753	0.178718	0.117526	0.128342
monocyte cell count || id:ieu-b-31	finngen_R9_N14_IGA_NEPHROPATHY	rs9963693	0.181559	0.11725	0.121507
monocyte cell count || id:ieu-b-31	finngen_R9_N14_IGA_NEPHROPATHY	rs9992013	0.179322	0.117525	0.127056
lymphocyte cell count || id:ieu-b-32	finngen_R9_N14_IGA_NEPHROPATHY	rs1000329	0.389287	0.145255	0.00736176
lymphocyte cell count || id:ieu-b-33	finngen_R9_N14_IGA_NEPHROPATHY	rs1002607	0.410505	0.142653	0.00400666
lymphocyte cell count || id:ieu-b-34	finngen_R9_N14_IGA_NEPHROPATHY	rs10027415	0.405876	0.142691	0.00444903
lymphocyte cell count || id:ieu-b-35	finngen_R9_N14_IGA_NEPHROPATHY	rs10076701	0.403131	0.142797	0.00475613
lymphocyte cell count || id:ieu-b-36	finngen_R9_N14_IGA_NEPHROPATHY	rs10109370	0.400818	0.142711	0.00497569
lymphocyte cell count || id:ieu-b-37	finngen_R9_N14_IGA_NEPHROPATHY	rs10138752	0.395813	0.142738	0.00555402
lymphocyte cell count || id:ieu-b-38	finngen_R9_N14_IGA_NEPHROPATHY	rs10145277	0.403172	0.142672	0.0047152
lymphocyte cell count || id:ieu-b-39	finngen_R9_N14_IGA_NEPHROPATHY	rs10174056	0.402499	0.142663	0.00478267
lymphocyte cell count || id:ieu-b-40	finngen_R9_N14_IGA_NEPHROPATHY	rs1017875	0.40381	0.142958	0.0047329
lymphocyte cell count || id:ieu-b-41	finngen_R9_N14_IGA_NEPHROPATHY	rs10179705	0.392886	0.142751	0.00591865
lymphocyte cell count || id:ieu-b-42	finngen_R9_N14_IGA_NEPHROPATHY	rs10191329	0.409144	0.142633	0.0041242
lymphocyte cell count || id:ieu-b-43	finngen_R9_N14_IGA_NEPHROPATHY	rs10206961	0.399589	0.142629	0.0050852
lymphocyte cell count || id:ieu-b-44	finngen_R9_N14_IGA_NEPHROPATHY	rs10230506	0.400795	0.142696	0.00497377
lymphocyte cell count || id:ieu-b-45	finngen_R9_N14_IGA_NEPHROPATHY	rs10237524	0.41193	0.142729	0.00390046
lymphocyte cell count || id:ieu-b-46	finngen_R9_N14_IGA_NEPHROPATHY	rs10245472	0.40432	0.142657	0.00459384
lymphocyte cell count || id:ieu-b-47	finngen_R9_N14_IGA_NEPHROPATHY	rs1043996	0.408919	0.14264	0.00414665
lymphocyte cell count || id:ieu-b-48	finngen_R9_N14_IGA_NEPHROPATHY	rs10445308	0.396846	0.142967	0.00550684
lymphocyte cell count || id:ieu-b-49	finngen_R9_N14_IGA_NEPHROPATHY	rs10466905	0.373507	0.143607	0.0092979
lymphocyte cell count || id:ieu-b-50	finngen_R9_N14_IGA_NEPHROPATHY	rs10480003	0.402911	0.142659	0.00473839
lymphocyte cell count || id:ieu-b-51	finngen_R9_N14_IGA_NEPHROPATHY	rs10494783	0.39224	0.1429	0.00605384
lymphocyte cell count || id:ieu-b-52	finngen_R9_N14_IGA_NEPHROPATHY	rs10503147	0.40685	0.142632	0.00433859
lymphocyte cell count || id:ieu-b-53	finngen_R9_N14_IGA_NEPHROPATHY	rs1050979	0.417178	0.142841	0.00349392
lymphocyte cell count || id:ieu-b-54	finngen_R9_N14_IGA_NEPHROPATHY	rs10748526	0.404931	0.142664	0.00453458
lymphocyte cell count || id:ieu-b-55	finngen_R9_N14_IGA_NEPHROPATHY	rs10761129	0.399318	0.142628	0.00511469
lymphocyte cell count || id:ieu-b-56	finngen_R9_N14_IGA_NEPHROPATHY	rs10762264	0.405216	0.142719	0.0045218
lymphocyte cell count || id:ieu-b-57	finngen_R9_N14_IGA_NEPHROPATHY	rs10774624	0.349909	0.145829	0.0164196
lymphocyte cell count || id:ieu-b-58	finngen_R9_N14_IGA_NEPHROPATHY	rs10783340	0.408344	0.142635	0.00419843
lymphocyte cell count || id:ieu-b-59	finngen_R9_N14_IGA_NEPHROPATHY	rs10794175	0.395661	0.142777	0.00558531
lymphocyte cell count || id:ieu-b-60	finngen_R9_N14_IGA_NEPHROPATHY	rs10814138	0.403169	0.142649	0.00470899
lymphocyte cell count || id:ieu-b-61	finngen_R9_N14_IGA_NEPHROPATHY	rs10823631	0.408728	0.142705	0.00418137
lymphocyte cell count || id:ieu-b-62	finngen_R9_N14_IGA_NEPHROPATHY	rs10828725	0.416337	0.143002	0.00359801
lymphocyte cell count || id:ieu-b-63	finngen_R9_N14_IGA_NEPHROPATHY	rs10838634	0.414249	0.142668	0.0036892
lymphocyte cell count || id:ieu-b-64	finngen_R9_N14_IGA_NEPHROPATHY	rs10846577	0.398247	0.142668	0.00524751
lymphocyte cell count || id:ieu-b-65	finngen_R9_N14_IGA_NEPHROPATHY	rs10865331	0.400234	0.142651	0.00502092
lymphocyte cell count || id:ieu-b-66	finngen_R9_N14_IGA_NEPHROPATHY	rs10932018	0.408285	0.142645	0.00420638
lymphocyte cell count || id:ieu-b-67	finngen_R9_N14_IGA_NEPHROPATHY	rs10956401	0.415154	0.14283	0.00365338
lymphocyte cell count || id:ieu-b-68	finngen_R9_N14_IGA_NEPHROPATHY	rs10965124	0.408971	0.142669	0.00414936
lymphocyte cell count || id:ieu-b-69	finngen_R9_N14_IGA_NEPHROPATHY	rs10985915	0.407093	0.142652	0.00432062
lymphocyte cell count || id:ieu-b-70	finngen_R9_N14_IGA_NEPHROPATHY	rs10986338	0.408755	0.142634	0.00416013
lymphocyte cell count || id:ieu-b-71	finngen_R9_N14_IGA_NEPHROPATHY	rs11033388	0.404962	0.142736	0.00455208
lymphocyte cell count || id:ieu-b-72	finngen_R9_N14_IGA_NEPHROPATHY	rs11052877	0.421838	0.144572	0.00352463
lymphocyte cell count || id:ieu-b-73	finngen_R9_N14_IGA_NEPHROPATHY	rs11073903	0.40332	0.142652	0.00469425
lymphocyte cell count || id:ieu-b-74	finngen_R9_N14_IGA_NEPHROPATHY	rs11084096	0.409554	0.142696	0.00410338
lymphocyte cell count || id:ieu-b-75	finngen_R9_N14_IGA_NEPHROPATHY	rs11134475	0.409759	0.14266	0.00407525
lymphocyte cell count || id:ieu-b-76	finngen_R9_N14_IGA_NEPHROPATHY	rs11160706	0.395143	0.142892	0.00568665
lymphocyte cell count || id:ieu-b-77	finngen_R9_N14_IGA_NEPHROPATHY	rs11168249	0.392695	0.142745	0.00594096
lymphocyte cell count || id:ieu-b-78	finngen_R9_N14_IGA_NEPHROPATHY	rs1118866	0.407049	0.142672	0.00433038
lymphocyte cell count || id:ieu-b-79	finngen_R9_N14_IGA_NEPHROPATHY	rs11218725	0.398204	0.143023	0.005366
lymphocyte cell count || id:ieu-b-80	finngen_R9_N14_IGA_NEPHROPATHY	rs11224302	0.402928	0.14277	0.00476931
lymphocyte cell count || id:ieu-b-81	finngen_R9_N14_IGA_NEPHROPATHY	rs11231804	0.409161	0.14273	0.00414798
lymphocyte cell count || id:ieu-b-82	finngen_R9_N14_IGA_NEPHROPATHY	rs11246147	0.40261	0.142639	0.00476399
lymphocyte cell count || id:ieu-b-83	finngen_R9_N14_IGA_NEPHROPATHY	rs11247712	0.396316	0.142743	0.0054961
lymphocyte cell count || id:ieu-b-84	finngen_R9_N14_IGA_NEPHROPATHY	rs112992671	0.40567	0.14262	0.00444928
lymphocyte cell count || id:ieu-b-85	finngen_R9_N14_IGA_NEPHROPATHY	rs113116201	0.406691	0.142616	0.00434921
lymphocyte cell count || id:ieu-b-86	finngen_R9_N14_IGA_NEPHROPATHY	rs113142693	0.397673	0.142669	0.00531354
lymphocyte cell count || id:ieu-b-87	finngen_R9_N14_IGA_NEPHROPATHY	rs1132352	0.404452	0.142829	0.00462976
lymphocyte cell count || id:ieu-b-88	finngen_R9_N14_IGA_NEPHROPATHY	rs113513990	0.397198	0.142827	0.00541962
lymphocyte cell count || id:ieu-b-89	finngen_R9_N14_IGA_NEPHROPATHY	rs113542380	0.403444	0.14284	0.0047361
lymphocyte cell count || id:ieu-b-90	finngen_R9_N14_IGA_NEPHROPATHY	rs11505019	0.403204	0.14266	0.00470834
lymphocyte cell count || id:ieu-b-91	finngen_R9_N14_IGA_NEPHROPATHY	rs11652760	0.403503	0.142637	0.00467098
lymphocyte cell count || id:ieu-b-92	finngen_R9_N14_IGA_NEPHROPATHY	rs11670621	0.410947	0.142632	0.0039621
lymphocyte cell count || id:ieu-b-93	finngen_R9_N14_IGA_NEPHROPATHY	rs11676298	0.409192	0.142783	0.00415912
lymphocyte cell count || id:ieu-b-94	finngen_R9_N14_IGA_NEPHROPATHY	rs11684463	0.395053	0.143309	0.00583962
lymphocyte cell count || id:ieu-b-95	finngen_R9_N14_IGA_NEPHROPATHY	rs11688303	0.409343	0.142626	0.00410405
lymphocyte cell count || id:ieu-b-96	finngen_R9_N14_IGA_NEPHROPATHY	rs11706384	0.406202	0.142799	0.00444709
lymphocyte cell count || id:ieu-b-97	finngen_R9_N14_IGA_NEPHROPATHY	rs11712335	0.401156	0.142652	0.00492157
lymphocyte cell count || id:ieu-b-98	finngen_R9_N14_IGA_NEPHROPATHY	rs11742873	0.405096	0.142647	0.00451334
lymphocyte cell count || id:ieu-b-99	finngen_R9_N14_IGA_NEPHROPATHY	rs117556162	0.402161	0.142734	0.00483912
lymphocyte cell count || id:ieu-b-100	finngen_R9_N14_IGA_NEPHROPATHY	rs11761199	0.40478	0.142633	0.00454105
lymphocyte cell count || id:ieu-b-101	finngen_R9_N14_IGA_NEPHROPATHY	rs1177268	0.41284	0.142663	0.00380586
lymphocyte cell count || id:ieu-b-102	finngen_R9_N14_IGA_NEPHROPATHY	rs117934175	0.397971	0.142743	0.00530314
lymphocyte cell count || id:ieu-b-103	finngen_R9_N14_IGA_NEPHROPATHY	rs11800059	0.399269	0.142864	0.00519406
lymphocyte cell count || id:ieu-b-104	finngen_R9_N14_IGA_NEPHROPATHY	rs12021809	0.408978	0.142719	0.00416205
lymphocyte cell count || id:ieu-b-105	finngen_R9_N14_IGA_NEPHROPATHY	rs12038019	0.404912	0.14267	0.00453841
lymphocyte cell count || id:ieu-b-106	finngen_R9_N14_IGA_NEPHROPATHY	rs12045893	0.406508	0.142839	0.00442821
lymphocyte cell count || id:ieu-b-107	finngen_R9_N14_IGA_NEPHROPATHY	rs12088882	0.40985	0.143074	0.00417522
lymphocyte cell count || id:ieu-b-108	finngen_R9_N14_IGA_NEPHROPATHY	rs12127284	0.40403	0.142693	0.0046335
lymphocyte cell count || id:ieu-b-109	finngen_R9_N14_IGA_NEPHROPATHY	rs12133917	0.408728	0.142682	0.00417534
lymphocyte cell count || id:ieu-b-110	finngen_R9_N14_IGA_NEPHROPATHY	rs12142033	0.407403	0.142649	0.00429042
lymphocyte cell count || id:ieu-b-111	finngen_R9_N14_IGA_NEPHROPATHY	rs12190136	0.402867	0.142644	0.00473851
lymphocyte cell count || id:ieu-b-112	finngen_R9_N14_IGA_NEPHROPATHY	rs12330493	0.406488	0.142729	0.00439998
lymphocyte cell count || id:ieu-b-113	finngen_R9_N14_IGA_NEPHROPATHY	rs12463256	0.403704	0.142641	0.00465184
lymphocyte cell count || id:ieu-b-114	finngen_R9_N14_IGA_NEPHROPATHY	rs12526696	0.400493	0.142852	0.00505433
lymphocyte cell count || id:ieu-b-115	finngen_R9_N14_IGA_NEPHROPATHY	rs12542907	0.404123	0.142631	0.00460637
lymphocyte cell count || id:ieu-b-116	finngen_R9_N14_IGA_NEPHROPATHY	rs12567173	0.409921	0.142645	0.00405686
lymphocyte cell count || id:ieu-b-117	finngen_R9_N14_IGA_NEPHROPATHY	rs12586002	0.40586	0.14266	0.00444201
lymphocyte cell count || id:ieu-b-118	finngen_R9_N14_IGA_NEPHROPATHY	rs12598978	0.41366	0.143855	0.00403347
lymphocyte cell count || id:ieu-b-119	finngen_R9_N14_IGA_NEPHROPATHY	rs1260326	0.403441	0.142807	0.00472687
lymphocyte cell count || id:ieu-b-120	finngen_R9_N14_IGA_NEPHROPATHY	rs12627489	0.404217	0.142653	0.00460328
lymphocyte cell count || id:ieu-b-121	finngen_R9_N14_IGA_NEPHROPATHY	rs12636926	0.40621	0.142645	0.00440365
lymphocyte cell count || id:ieu-b-122	finngen_R9_N14_IGA_NEPHROPATHY	rs12640189	0.409215	0.142654	0.00412307
lymphocyte cell count || id:ieu-b-123	finngen_R9_N14_IGA_NEPHROPATHY	rs1264593	0.404517	0.142675	0.00457925
lymphocyte cell count || id:ieu-b-124	finngen_R9_N14_IGA_NEPHROPATHY	rs12692735	0.399248	0.142644	0.00512746
lymphocyte cell count || id:ieu-b-125	finngen_R9_N14_IGA_NEPHROPATHY	rs12745411	0.403403	0.1427	0.00469972
lymphocyte cell count || id:ieu-b-126	finngen_R9_N14_IGA_NEPHROPATHY	rs12811832	0.396056	0.142682	0.0055066
lymphocyte cell count || id:ieu-b-127	finngen_R9_N14_IGA_NEPHROPATHY	rs1291414	0.403741	0.142631	0.00464508
lymphocyte cell count || id:ieu-b-128	finngen_R9_N14_IGA_NEPHROPATHY	rs1292069	0.410503	0.1428	0.00404441
lymphocyte cell count || id:ieu-b-129	finngen_R9_N14_IGA_NEPHROPATHY	rs1297265	0.407916	0.142641	0.00423988
lymphocyte cell count || id:ieu-b-130	finngen_R9_N14_IGA_NEPHROPATHY	rs13040989	0.41103	0.142715	0.00397573
lymphocyte cell count || id:ieu-b-131	finngen_R9_N14_IGA_NEPHROPATHY	rs13105987	0.412384	0.14339	0.00402794
lymphocyte cell count || id:ieu-b-132	finngen_R9_N14_IGA_NEPHROPATHY	rs13133642	0.414685	0.144455	0.00409583
lymphocyte cell count || id:ieu-b-133	finngen_R9_N14_IGA_NEPHROPATHY	rs1317575	0.401498	0.142648	0.00488365
lymphocyte cell count || id:ieu-b-134	finngen_R9_N14_IGA_NEPHROPATHY	rs13199519	0.404076	0.142656	0.00461841
lymphocyte cell count || id:ieu-b-135	finngen_R9_N14_IGA_NEPHROPATHY	rs1320562	0.402393	0.14264	0.00478683
lymphocyte cell count || id:ieu-b-136	finngen_R9_N14_IGA_NEPHROPATHY	rs13262073	0.402284	0.142635	0.00479669
lymphocyte cell count || id:ieu-b-137	finngen_R9_N14_IGA_NEPHROPATHY	rs1344603	0.401485	0.142907	0.00496325
lymphocyte cell count || id:ieu-b-138	finngen_R9_N14_IGA_NEPHROPATHY	rs1371076	0.401246	0.142659	0.00491383
lymphocyte cell count || id:ieu-b-139	finngen_R9_N14_IGA_NEPHROPATHY	rs1384804	0.41865	0.143439	0.00351541
lymphocyte cell count || id:ieu-b-140	finngen_R9_N14_IGA_NEPHROPATHY	rs1399180	0.407497	0.142743	0.00430694
lymphocyte cell count || id:ieu-b-141	finngen_R9_N14_IGA_NEPHROPATHY	rs139974673	0.405034	0.142609	0.00450897
lymphocyte cell count || id:ieu-b-142	finngen_R9_N14_IGA_NEPHROPATHY	rs140763487	0.403959	0.142598	0.00461353
lymphocyte cell count || id:ieu-b-143	finngen_R9_N14_IGA_NEPHROPATHY	rs141801008	0.412777	0.142663	0.00381123
lymphocyte cell count || id:ieu-b-144	finngen_R9_N14_IGA_NEPHROPATHY	rs1431545	0.403373	0.142745	0.00471581
lymphocyte cell count || id:ieu-b-145	finngen_R9_N14_IGA_NEPHROPATHY	rs143875179	0.404579	0.14264	0.00456302
lymphocyte cell count || id:ieu-b-146	finngen_R9_N14_IGA_NEPHROPATHY	rs144520705	0.404443	0.142594	0.00456355
lymphocyte cell count || id:ieu-b-147	finngen_R9_N14_IGA_NEPHROPATHY	rs1448318	0.39919	0.142717	0.00515683
lymphocyte cell count || id:ieu-b-148	finngen_R9_N14_IGA_NEPHROPATHY	rs1456059	0.400347	0.142641	0.00500574
lymphocyte cell count || id:ieu-b-149	finngen_R9_N14_IGA_NEPHROPATHY	rs145719494	0.406118	0.142646	0.00441289
lymphocyte cell count || id:ieu-b-150	finngen_R9_N14_IGA_NEPHROPATHY	rs145947882	0.397007	0.142648	0.00538376
lymphocyte cell count || id:ieu-b-151	finngen_R9_N14_IGA_NEPHROPATHY	rs147700878	0.407503	0.142609	0.0042702
lymphocyte cell count || id:ieu-b-152	finngen_R9_N14_IGA_NEPHROPATHY	rs148601577	0.398445	0.142646	0.00521832
lymphocyte cell count || id:ieu-b-153	finngen_R9_N14_IGA_NEPHROPATHY	rs1491664	0.402691	0.142646	0.00475758
lymphocyte cell count || id:ieu-b-154	finngen_R9_N14_IGA_NEPHROPATHY	rs1491765	0.412378	0.1427	0.00385447
lymphocyte cell count || id:ieu-b-155	finngen_R9_N14_IGA_NEPHROPATHY	rs1493694	0.405487	0.142665	0.00447982
lymphocyte cell count || id:ieu-b-156	finngen_R9_N14_IGA_NEPHROPATHY	rs149453951	0.403655	0.142663	0.00466314
lymphocyte cell count || id:ieu-b-157	finngen_R9_N14_IGA_NEPHROPATHY	rs149984502	0.408139	0.142642	0.00421941
lymphocyte cell count || id:ieu-b-158	finngen_R9_N14_IGA_NEPHROPATHY	rs1523178	0.407909	0.142747	0.00426912
lymphocyte cell count || id:ieu-b-159	finngen_R9_N14_IGA_NEPHROPATHY	rs1533065	0.400145	0.142684	0.00504066
lymphocyte cell count || id:ieu-b-160	finngen_R9_N14_IGA_NEPHROPATHY	rs1533298	0.419925	0.142852	0.0032865
lymphocyte cell count || id:ieu-b-161	finngen_R9_N14_IGA_NEPHROPATHY	rs1611236	0.393354	0.143121	0.0059886
lymphocyte cell count || id:ieu-b-162	finngen_R9_N14_IGA_NEPHROPATHY	rs1637366	0.405891	0.142648	0.00443559
lymphocyte cell count || id:ieu-b-163	finngen_R9_N14_IGA_NEPHROPATHY	rs1677490	0.403507	0.142647	0.00467346
lymphocyte cell count || id:ieu-b-164	finngen_R9_N14_IGA_NEPHROPATHY	rs16986308	0.391607	0.142846	0.00611676
lymphocyte cell count || id:ieu-b-165	finngen_R9_N14_IGA_NEPHROPATHY	rs17005891	0.402831	0.142766	0.00477829
lymphocyte cell count || id:ieu-b-166	finngen_R9_N14_IGA_NEPHROPATHY	rs17041439	0.399289	0.142669	0.00513092
lymphocyte cell count || id:ieu-b-167	finngen_R9_N14_IGA_NEPHROPATHY	rs17093026	0.401556	0.142643	0.00487612
lymphocyte cell count || id:ieu-b-168	finngen_R9_N14_IGA_NEPHROPATHY	rs17138740	0.406134	0.142633	0.00440772
lymphocyte cell count || id:ieu-b-169	finngen_R9_N14_IGA_NEPHROPATHY	rs17180155	0.411802	0.142632	0.00388734
lymphocyte cell count || id:ieu-b-170	finngen_R9_N14_IGA_NEPHROPATHY	rs17229044	0.40718	0.142674	0.00431825
lymphocyte cell count || id:ieu-b-171	finngen_R9_N14_IGA_NEPHROPATHY	rs17366643	0.403931	0.142673	0.00463792
lymphocyte cell count || id:ieu-b-172	finngen_R9_N14_IGA_NEPHROPATHY	rs17507693	0.408965	0.142655	0.00414634
lymphocyte cell count || id:ieu-b-173	finngen_R9_N14_IGA_NEPHROPATHY	rs175714	0.40697	0.142876	0.00439362
lymphocyte cell count || id:ieu-b-174	finngen_R9_N14_IGA_NEPHROPATHY	rs17703261	0.405838	0.142602	0.00442805
lymphocyte cell count || id:ieu-b-175	finngen_R9_N14_IGA_NEPHROPATHY	rs17710008	0.401683	0.142665	0.00486905
lymphocyte cell count || id:ieu-b-176	finngen_R9_N14_IGA_NEPHROPATHY	rs1807669	0.397545	0.142825	0.00537846
lymphocyte cell count || id:ieu-b-177	finngen_R9_N14_IGA_NEPHROPATHY	rs187856913	0.401186	0.142824	0.00497034
lymphocyte cell count || id:ieu-b-178	finngen_R9_N14_IGA_NEPHROPATHY	rs1883801	0.409639	0.142643	0.00408167
lymphocyte cell count || id:ieu-b-179	finngen_R9_N14_IGA_NEPHROPATHY	rs1893033	0.399686	0.14262	0.00507162
lymphocyte cell count || id:ieu-b-180	finngen_R9_N14_IGA_NEPHROPATHY	rs1893592	0.403831	0.142663	0.00464519
lymphocyte cell count || id:ieu-b-181	finngen_R9_N14_IGA_NEPHROPATHY	rs1894692	0.399446	0.142631	0.00510148
lymphocyte cell count || id:ieu-b-182	finngen_R9_N14_IGA_NEPHROPATHY	rs1923403	0.407279	0.142617	0.00429349
lymphocyte cell count || id:ieu-b-183	finngen_R9_N14_IGA_NEPHROPATHY	rs1966865	0.409931	0.142842	0.00410699
lymphocyte cell count || id:ieu-b-184	finngen_R9_N14_IGA_NEPHROPATHY	rs1971429	0.405174	0.142645	0.00450505
lymphocyte cell count || id:ieu-b-185	finngen_R9_N14_IGA_NEPHROPATHY	rs1976055	0.407262	0.142644	0.00430237
lymphocyte cell count || id:ieu-b-186	finngen_R9_N14_IGA_NEPHROPATHY	rs1991431	0.414295	0.142824	0.0037228
lymphocyte cell count || id:ieu-b-187	finngen_R9_N14_IGA_NEPHROPATHY	rs2055101	0.409388	0.142661	0.00410914
lymphocyte cell count || id:ieu-b-188	finngen_R9_N14_IGA_NEPHROPATHY	rs2057340	0.406283	0.142644	0.00439628
lymphocyte cell count || id:ieu-b-189	finngen_R9_N14_IGA_NEPHROPATHY	rs2065500	0.41663	0.143119	0.00360192
lymphocyte cell count || id:ieu-b-190	finngen_R9_N14_IGA_NEPHROPATHY	rs2068485	0.401033	0.142634	0.00492935
lymphocyte cell count || id:ieu-b-191	finngen_R9_N14_IGA_NEPHROPATHY	rs2089979	0.407436	0.143087	0.00440694
lymphocyte cell count || id:ieu-b-192	finngen_R9_N14_IGA_NEPHROPATHY	rs2100139	0.404277	0.142676	0.00460355
lymphocyte cell count || id:ieu-b-193	finngen_R9_N14_IGA_NEPHROPATHY	rs2145270	0.405068	0.142627	0.00451071
lymphocyte cell count || id:ieu-b-194	finngen_R9_N14_IGA_NEPHROPATHY	rs2161118	0.410623	0.142638	0.00399213
lymphocyte cell count || id:ieu-b-195	finngen_R9_N14_IGA_NEPHROPATHY	rs2180369	0.406737	0.142642	0.00435203
lymphocyte cell count || id:ieu-b-196	finngen_R9_N14_IGA_NEPHROPATHY	rs2230604	0.415544	0.142754	0.00360383
lymphocyte cell count || id:ieu-b-197	finngen_R9_N14_IGA_NEPHROPATHY	rs2270968	0.402542	0.142638	0.00477085
lymphocyte cell count || id:ieu-b-198	finngen_R9_N14_IGA_NEPHROPATHY	rs2273215	0.402023	0.142675	0.00483601
lymphocyte cell count || id:ieu-b-199	finngen_R9_N14_IGA_NEPHROPATHY	rs2275902	0.410874	0.142673	0.00397891
lymphocyte cell count || id:ieu-b-200	finngen_R9_N14_IGA_NEPHROPATHY	rs2276566	0.406126	0.142649	0.00441298
lymphocyte cell count || id:ieu-b-201	finngen_R9_N14_IGA_NEPHROPATHY	rs2282680	0.40348	0.142635	0.00467297
lymphocyte cell count || id:ieu-b-202	finngen_R9_N14_IGA_NEPHROPATHY	rs2282718	0.400795	0.142711	0.00497817
lymphocyte cell count || id:ieu-b-203	finngen_R9_N14_IGA_NEPHROPATHY	rs2291900	0.402416	0.142695	0.00480061
lymphocyte cell count || id:ieu-b-204	finngen_R9_N14_IGA_NEPHROPATHY	rs2294421	0.407957	0.142629	0.00423284
lymphocyte cell count || id:ieu-b-205	finngen_R9_N14_IGA_NEPHROPATHY	rs2294630	0.404339	0.142654	0.00459122
lymphocyte cell count || id:ieu-b-206	finngen_R9_N14_IGA_NEPHROPATHY	rs2294752	0.401032	0.142627	0.00492726
lymphocyte cell count || id:ieu-b-207	finngen_R9_N14_IGA_NEPHROPATHY	rs2294861	0.40351	0.142697	0.00468769
lymphocyte cell count || id:ieu-b-208	finngen_R9_N14_IGA_NEPHROPATHY	rs2295797	0.403996	0.142711	0.00464215
lymphocyte cell count || id:ieu-b-209	finngen_R9_N14_IGA_NEPHROPATHY	rs2297508	0.398384	0.142788	0.00527027
lymphocyte cell count || id:ieu-b-210	finngen_R9_N14_IGA_NEPHROPATHY	rs2298552	0.409264	0.1427	0.00413087
lymphocyte cell count || id:ieu-b-211	finngen_R9_N14_IGA_NEPHROPATHY	rs2298979	0.399603	0.142736	0.00511674
lymphocyte cell count || id:ieu-b-212	finngen_R9_N14_IGA_NEPHROPATHY	rs2313532	0.400036	0.142667	0.00504738
lymphocyte cell count || id:ieu-b-213	finngen_R9_N14_IGA_NEPHROPATHY	rs2322830	0.409162	0.142632	0.00412232
lymphocyte cell count || id:ieu-b-214	finngen_R9_N14_IGA_NEPHROPATHY	rs2327531	0.411958	0.142629	0.00387313
lymphocyte cell count || id:ieu-b-215	finngen_R9_N14_IGA_NEPHROPATHY	rs2403246	0.407764	0.142643	0.00425468
lymphocyte cell count || id:ieu-b-216	finngen_R9_N14_IGA_NEPHROPATHY	rs2412544	0.404789	0.142694	0.00455742
lymphocyte cell count || id:ieu-b-217	finngen_R9_N14_IGA_NEPHROPATHY	rs2453582	0.412234	0.14269	0.00386451
lymphocyte cell count || id:ieu-b-218	finngen_R9_N14_IGA_NEPHROPATHY	rs2453628	0.409273	0.142632	0.00411216
lymphocyte cell count || id:ieu-b-219	finngen_R9_N14_IGA_NEPHROPATHY	rs2462017	0.40473	0.142651	0.004551
lymphocyte cell count || id:ieu-b-220	finngen_R9_N14_IGA_NEPHROPATHY	rs246524	0.408818	0.142644	0.00415686
lymphocyte cell count || id:ieu-b-221	finngen_R9_N14_IGA_NEPHROPATHY	rs247557	0.400819	0.142636	0.00495285
lymphocyte cell count || id:ieu-b-222	finngen_R9_N14_IGA_NEPHROPATHY	rs247826	0.415786	0.143096	0.00366511
lymphocyte cell count || id:ieu-b-223	finngen_R9_N14_IGA_NEPHROPATHY	rs2489279	0.407611	0.142693	0.00428251
lymphocyte cell count || id:ieu-b-224	finngen_R9_N14_IGA_NEPHROPATHY	rs251391	0.404841	0.142677	0.00454737
lymphocyte cell count || id:ieu-b-225	finngen_R9_N14_IGA_NEPHROPATHY	rs251398	0.415047	0.142707	0.00363298
lymphocyte cell count || id:ieu-b-226	finngen_R9_N14_IGA_NEPHROPATHY	rs2542573	0.405846	0.14267	0.00444597
lymphocyte cell count || id:ieu-b-227	finngen_R9_N14_IGA_NEPHROPATHY	rs2548256	0.402946	0.142665	0.00473648
lymphocyte cell count || id:ieu-b-228	finngen_R9_N14_IGA_NEPHROPATHY	rs2569693	0.420517	0.143292	0.00333887
lymphocyte cell count || id:ieu-b-229	finngen_R9_N14_IGA_NEPHROPATHY	rs259981	0.406369	0.142872	0.00445115
lymphocyte cell count || id:ieu-b-230	finngen_R9_N14_IGA_NEPHROPATHY	rs2665960	0.412038	0.142633	0.00386714
lymphocyte cell count || id:ieu-b-231	finngen_R9_N14_IGA_NEPHROPATHY	rs2710804	0.40095	0.142659	0.00494563
lymphocyte cell count || id:ieu-b-232	finngen_R9_N14_IGA_NEPHROPATHY	rs2727487	0.409558	0.142647	0.00409008
lymphocyte cell count || id:ieu-b-233	finngen_R9_N14_IGA_NEPHROPATHY	rs2738783	0.398618	0.142639	0.00519652
lymphocyte cell count || id:ieu-b-234	finngen_R9_N14_IGA_NEPHROPATHY	rs2755253	0.402756	0.142965	0.00484489
lymphocyte cell count || id:ieu-b-235	finngen_R9_N14_IGA_NEPHROPATHY	rs2807303	0.416149	0.142757	0.00355596
lymphocyte cell count || id:ieu-b-236	finngen_R9_N14_IGA_NEPHROPATHY	rs2847468	0.405578	0.142636	0.00446276
lymphocyte cell count || id:ieu-b-237	finngen_R9_N14_IGA_NEPHROPATHY	rs28533432	0.400522	0.142817	0.00504037
lymphocyte cell count || id:ieu-b-238	finngen_R9_N14_IGA_NEPHROPATHY	rs28539372	0.402937	0.143131	0.00487535
lymphocyte cell count || id:ieu-b-239	finngen_R9_N14_IGA_NEPHROPATHY	rs28588745	0.401479	0.142699	0.00490101
lymphocyte cell count || id:ieu-b-240	finngen_R9_N14_IGA_NEPHROPATHY	rs28710104	0.401126	0.142658	0.0049265
lymphocyte cell count || id:ieu-b-241	finngen_R9_N14_IGA_NEPHROPATHY	rs2908425	0.409339	0.142665	0.00411468
lymphocyte cell count || id:ieu-b-242	finngen_R9_N14_IGA_NEPHROPATHY	rs2980821	0.409747	0.142657	0.00407551
lymphocyte cell count || id:ieu-b-243	finngen_R9_N14_IGA_NEPHROPATHY	rs2980888	0.40886	0.142661	0.00415761
lymphocyte cell count || id:ieu-b-244	finngen_R9_N14_IGA_NEPHROPATHY	rs3012415	0.403907	0.142624	0.00462606
lymphocyte cell count || id:ieu-b-245	finngen_R9_N14_IGA_NEPHROPATHY	rs304154	0.411339	0.142638	0.00392912
lymphocyte cell count || id:ieu-b-246	finngen_R9_N14_IGA_NEPHROPATHY	rs309375	0.410349	0.142738	0.00404226
lymphocyte cell count || id:ieu-b-247	finngen_R9_N14_IGA_NEPHROPATHY	rs3118469	0.420556	0.142923	0.00325546
lymphocyte cell count || id:ieu-b-248	finngen_R9_N14_IGA_NEPHROPATHY	rs3134754	0.396706	0.143642	0.00574895
lymphocyte cell count || id:ieu-b-249	finngen_R9_N14_IGA_NEPHROPATHY	rs3136685	0.404885	0.142674	0.00454214
lymphocyte cell count || id:ieu-b-250	finngen_R9_N14_IGA_NEPHROPATHY	rs332507	0.40404	0.14264	0.00461716
lymphocyte cell count || id:ieu-b-251	finngen_R9_N14_IGA_NEPHROPATHY	rs34025077	0.410494	0.142692	0.00401744
lymphocyte cell count || id:ieu-b-252	finngen_R9_N14_IGA_NEPHROPATHY	rs34030812	0.393164	0.142717	0.0058719
lymphocyte cell count || id:ieu-b-253	finngen_R9_N14_IGA_NEPHROPATHY	rs34140544	0.409817	0.142702	0.00408103
lymphocyte cell count || id:ieu-b-254	finngen_R9_N14_IGA_NEPHROPATHY	rs34229224	0.40767	0.142614	0.00425569
lymphocyte cell count || id:ieu-b-255	finngen_R9_N14_IGA_NEPHROPATHY	rs34323943	0.410699	0.14269	0.00399878
lymphocyte cell count || id:ieu-b-256	finngen_R9_N14_IGA_NEPHROPATHY	rs34423734	0.40678	0.142614	0.00434017
lymphocyte cell count || id:ieu-b-257	finngen_R9_N14_IGA_NEPHROPATHY	rs34499378	0.40321	0.14263	0.00469925
lymphocyte cell count || id:ieu-b-258	finngen_R9_N14_IGA_NEPHROPATHY	rs34662054	0.403039	0.142656	0.00472427
lymphocyte cell count || id:ieu-b-259	finngen_R9_N14_IGA_NEPHROPATHY	rs34664889	0.402147	0.14269	0.00482755
lymphocyte cell count || id:ieu-b-260	finngen_R9_N14_IGA_NEPHROPATHY	rs34850939	0.399022	0.143444	0.00540718
lymphocyte cell count || id:ieu-b-261	finngen_R9_N14_IGA_NEPHROPATHY	rs35010780	0.410081	0.142678	0.0040508
lymphocyte cell count || id:ieu-b-262	finngen_R9_N14_IGA_NEPHROPATHY	rs35114152	0.393345	0.142811	0.00588178
lymphocyte cell count || id:ieu-b-263	finngen_R9_N14_IGA_NEPHROPATHY	rs35121828	0.408247	0.14263	0.00420605
lymphocyte cell count || id:ieu-b-264	finngen_R9_N14_IGA_NEPHROPATHY	rs35186877	0.400857	0.142824	0.00500578
lymphocyte cell count || id:ieu-b-265	finngen_R9_N14_IGA_NEPHROPATHY	rs35345753	0.400321	0.142757	0.00504403
lymphocyte cell count || id:ieu-b-266	finngen_R9_N14_IGA_NEPHROPATHY	rs35592432	0.416731	0.143075	0.00358351
lymphocyte cell count || id:ieu-b-267	finngen_R9_N14_IGA_NEPHROPATHY	rs35993840	0.40881	0.142807	0.00420089
lymphocyte cell count || id:ieu-b-268	finngen_R9_N14_IGA_NEPHROPATHY	rs360017	0.396066	0.142716	0.00551682
lymphocyte cell count || id:ieu-b-269	finngen_R9_N14_IGA_NEPHROPATHY	rs36084354	0.403765	0.143072	0.00477083
lymphocyte cell count || id:ieu-b-270	finngen_R9_N14_IGA_NEPHROPATHY	rs36108061	0.408955	0.142607	0.00413464
lymphocyte cell count || id:ieu-b-271	finngen_R9_N14_IGA_NEPHROPATHY	rs3731211	0.402393	0.143159	0.00494167
lymphocyte cell count || id:ieu-b-272	finngen_R9_N14_IGA_NEPHROPATHY	rs3735485	0.399726	0.142949	0.00516939
lymphocyte cell count || id:ieu-b-273	finngen_R9_N14_IGA_NEPHROPATHY	rs3739756	0.404063	0.142614	0.0046075
lymphocyte cell count || id:ieu-b-274	finngen_R9_N14_IGA_NEPHROPATHY	rs3744399	0.406628	0.142661	0.00436765
lymphocyte cell count || id:ieu-b-275	finngen_R9_N14_IGA_NEPHROPATHY	rs3760456	0.39628	0.142676	0.00547837
lymphocyte cell count || id:ieu-b-276	finngen_R9_N14_IGA_NEPHROPATHY	rs3761846	0.405631	0.142763	0.00449323
lymphocyte cell count || id:ieu-b-277	finngen_R9_N14_IGA_NEPHROPATHY	rs3797727	0.40487	0.142643	0.00453477
lymphocyte cell count || id:ieu-b-278	finngen_R9_N14_IGA_NEPHROPATHY	rs3810818	0.4007	0.142689	0.00498177
lymphocyte cell count || id:ieu-b-279	finngen_R9_N14_IGA_NEPHROPATHY	rs3812316	0.403597	0.142637	0.00466159
lymphocyte cell count || id:ieu-b-280	finngen_R9_N14_IGA_NEPHROPATHY	rs3812849	0.429415	0.143174	0.00270642
lymphocyte cell count || id:ieu-b-281	finngen_R9_N14_IGA_NEPHROPATHY	rs3848132	0.404418	0.142634	0.00457748
lymphocyte cell count || id:ieu-b-282	finngen_R9_N14_IGA_NEPHROPATHY	rs3851820	0.404799	0.142689	0.00455497
lymphocyte cell count || id:ieu-b-283	finngen_R9_N14_IGA_NEPHROPATHY	rs3992621	0.401629	0.142628	0.00486379
lymphocyte cell count || id:ieu-b-284	finngen_R9_N14_IGA_NEPHROPATHY	rs41267765	0.40959	0.142689	0.00409803
lymphocyte cell count || id:ieu-b-285	finngen_R9_N14_IGA_NEPHROPATHY	rs4129560	0.40712	0.142634	0.00431322
lymphocyte cell count || id:ieu-b-286	finngen_R9_N14_IGA_NEPHROPATHY	rs41317270	0.403263	0.142638	0.00469611
lymphocyte cell count || id:ieu-b-287	finngen_R9_N14_IGA_NEPHROPATHY	rs419470	0.410399	0.142661	0.00401798
lymphocyte cell count || id:ieu-b-288	finngen_R9_N14_IGA_NEPHROPATHY	rs4319365	0.416213	0.142743	0.0035475
lymphocyte cell count || id:ieu-b-289	finngen_R9_N14_IGA_NEPHROPATHY	rs4368798	0.409844	0.142644	0.0040635
lymphocyte cell count || id:ieu-b-290	finngen_R9_N14_IGA_NEPHROPATHY	rs4406174	0.410682	0.14265	0.00398998
lymphocyte cell count || id:ieu-b-291	finngen_R9_N14_IGA_NEPHROPATHY	rs4411786	0.413079	0.143257	0.00393294
lymphocyte cell count || id:ieu-b-292	finngen_R9_N14_IGA_NEPHROPATHY	rs444613	0.397265	0.142677	0.00536334
lymphocyte cell count || id:ieu-b-293	finngen_R9_N14_IGA_NEPHROPATHY	rs4497886	0.404497	0.142891	0.00464297
lymphocyte cell count || id:ieu-b-294	finngen_R9_N14_IGA_NEPHROPATHY	rs45528934	0.408752	0.142666	0.0041688
lymphocyte cell count || id:ieu-b-295	finngen_R9_N14_IGA_NEPHROPATHY	rs4578474	0.404136	0.142635	0.00460624
lymphocyte cell count || id:ieu-b-296	finngen_R9_N14_IGA_NEPHROPATHY	rs464609	0.411457	0.142643	0.0039202
lymphocyte cell count || id:ieu-b-297	finngen_R9_N14_IGA_NEPHROPATHY	rs4660128	0.39759	0.142667	0.00532249
lymphocyte cell count || id:ieu-b-298	finngen_R9_N14_IGA_NEPHROPATHY	rs4685105	0.41053	0.142632	0.00399884
lymphocyte cell count || id:ieu-b-299	finngen_R9_N14_IGA_NEPHROPATHY	rs4696314	0.412457	0.14267	0.0038404
lymphocyte cell count || id:ieu-b-300	finngen_R9_N14_IGA_NEPHROPATHY	rs4714431	0.405757	0.142627	0.00444272
lymphocyte cell count || id:ieu-b-301	finngen_R9_N14_IGA_NEPHROPATHY	rs4718976	0.412453	0.142713	0.0038513
lymphocyte cell count || id:ieu-b-302	finngen_R9_N14_IGA_NEPHROPATHY	rs4737010	0.408915	0.142812	0.00419249
lymphocyte cell count || id:ieu-b-303	finngen_R9_N14_IGA_NEPHROPATHY	rs4760278	0.400119	0.142642	0.0050307
lymphocyte cell count || id:ieu-b-304	finngen_R9_N14_IGA_NEPHROPATHY	rs4789294	0.401663	0.142736	0.00489245
lymphocyte cell count || id:ieu-b-305	finngen_R9_N14_IGA_NEPHROPATHY	rs4805881	0.4022	0.142671	0.00481635
lymphocyte cell count || id:ieu-b-306	finngen_R9_N14_IGA_NEPHROPATHY	rs4812804	0.406814	0.142639	0.00434383
lymphocyte cell count || id:ieu-b-307	finngen_R9_N14_IGA_NEPHROPATHY	rs4833031	0.402531	0.142636	0.0047713
lymphocyte cell count || id:ieu-b-308	finngen_R9_N14_IGA_NEPHROPATHY	rs4849169	0.418011	0.142766	0.00341209
lymphocyte cell count || id:ieu-b-309	finngen_R9_N14_IGA_NEPHROPATHY	rs4869745	0.409113	0.14264	0.00412877
lymphocyte cell count || id:ieu-b-310	finngen_R9_N14_IGA_NEPHROPATHY	rs4880192	0.400099	0.142883	0.00510736
lymphocyte cell count || id:ieu-b-311	finngen_R9_N14_IGA_NEPHROPATHY	rs4907236	0.401405	0.14262	0.00488513
lymphocyte cell count || id:ieu-b-312	finngen_R9_N14_IGA_NEPHROPATHY	rs4925547	0.398942	0.142642	0.00516111
lymphocyte cell count || id:ieu-b-313	finngen_R9_N14_IGA_NEPHROPATHY	rs4948492	0.398849	0.142737	0.0052013
lymphocyte cell count || id:ieu-b-314	finngen_R9_N14_IGA_NEPHROPATHY	rs4948822	0.411327	0.142638	0.00393019
lymphocyte cell count || id:ieu-b-315	finngen_R9_N14_IGA_NEPHROPATHY	rs4972950	0.407058	0.142687	0.00433361
lymphocyte cell count || id:ieu-b-316	finngen_R9_N14_IGA_NEPHROPATHY	rs4976642	0.411231	0.142767	0.00397124
lymphocyte cell count || id:ieu-b-317	finngen_R9_N14_IGA_NEPHROPATHY	rs4987855	0.408227	0.14263	0.00420776
lymphocyte cell count || id:ieu-b-318	finngen_R9_N14_IGA_NEPHROPATHY	rs501461	0.408098	0.142715	0.00424258
lymphocyte cell count || id:ieu-b-319	finngen_R9_N14_IGA_NEPHROPATHY	rs5026470	0.414805	0.143165	0.0037628
lymphocyte cell count || id:ieu-b-320	finngen_R9_N14_IGA_NEPHROPATHY	rs529002	0.407201	0.142638	0.0043067
lymphocyte cell count || id:ieu-b-321	finngen_R9_N14_IGA_NEPHROPATHY	rs533483	0.401854	0.142638	0.00484302
lymphocyte cell count || id:ieu-b-322	finngen_R9_N14_IGA_NEPHROPATHY	rs55938093	0.398532	0.142693	0.0052232
lymphocyte cell count || id:ieu-b-323	finngen_R9_N14_IGA_NEPHROPATHY	rs55977949	0.405872	0.142705	0.00445309
lymphocyte cell count || id:ieu-b-324	finngen_R9_N14_IGA_NEPHROPATHY	rs55982282	0.394444	0.143154	0.00586231
lymphocyte cell count || id:ieu-b-325	finngen_R9_N14_IGA_NEPHROPATHY	rs56094005	0.409515	0.142706	0.00410947
lymphocyte cell count || id:ieu-b-326	finngen_R9_N14_IGA_NEPHROPATHY	rs56179616	0.409327	0.142908	0.00417973
lymphocyte cell count || id:ieu-b-327	finngen_R9_N14_IGA_NEPHROPATHY	rs56252104	0.402162	0.142692	0.00482643
lymphocyte cell count || id:ieu-b-328	finngen_R9_N14_IGA_NEPHROPATHY	rs56308324	0.404449	0.142653	0.00457987
lymphocyte cell count || id:ieu-b-329	finngen_R9_N14_IGA_NEPHROPATHY	rs56850780	0.401927	0.142632	0.00483358
lymphocyte cell count || id:ieu-b-330	finngen_R9_N14_IGA_NEPHROPATHY	rs58265751	0.40271	0.142648	0.00475611
lymphocyte cell count || id:ieu-b-331	finngen_R9_N14_IGA_NEPHROPATHY	rs58408429	0.407889	0.142755	0.00427306
lymphocyte cell count || id:ieu-b-332	finngen_R9_N14_IGA_NEPHROPATHY	rs58667319	0.409197	0.142656	0.00412541
lymphocyte cell count || id:ieu-b-333	finngen_R9_N14_IGA_NEPHROPATHY	rs6001858	0.410357	0.142651	0.00401927
lymphocyte cell count || id:ieu-b-334	finngen_R9_N14_IGA_NEPHROPATHY	rs6021231	0.408243	0.142634	0.0042074
lymphocyte cell count || id:ieu-b-335	finngen_R9_N14_IGA_NEPHROPATHY	rs603424	0.407467	0.142656	0.00428616
lymphocyte cell count || id:ieu-b-336	finngen_R9_N14_IGA_NEPHROPATHY	rs60633358	0.406554	0.142667	0.00437652
lymphocyte cell count || id:ieu-b-337	finngen_R9_N14_IGA_NEPHROPATHY	rs6072080	0.40342	0.142748	0.00471183
lymphocyte cell count || id:ieu-b-338	finngen_R9_N14_IGA_NEPHROPATHY	rs607465	0.402905	0.142725	0.00475852
lymphocyte cell count || id:ieu-b-339	finngen_R9_N14_IGA_NEPHROPATHY	rs6103270	0.40242	0.142633	0.00478208
lymphocyte cell count || id:ieu-b-340	finngen_R9_N14_IGA_NEPHROPATHY	rs611847	0.403232	0.142655	0.00470419
lymphocyte cell count || id:ieu-b-341	finngen_R9_N14_IGA_NEPHROPATHY	rs61387190	0.41415	0.142844	0.00373968
lymphocyte cell count || id:ieu-b-342	finngen_R9_N14_IGA_NEPHROPATHY	rs616154	0.40064	0.142627	0.00496937
lymphocyte cell count || id:ieu-b-343	finngen_R9_N14_IGA_NEPHROPATHY	rs61750929	0.405842	0.142862	0.00450007
lymphocyte cell count || id:ieu-b-344	finngen_R9_N14_IGA_NEPHROPATHY	rs61778219	0.395854	0.142683	0.00553099
lymphocyte cell count || id:ieu-b-345	finngen_R9_N14_IGA_NEPHROPATHY	rs61850684	0.392999	0.142814	0.00592626
lymphocyte cell count || id:ieu-b-346	finngen_R9_N14_IGA_NEPHROPATHY	rs61867141	0.406093	0.142668	0.0044215
lymphocyte cell count || id:ieu-b-347	finngen_R9_N14_IGA_NEPHROPATHY	rs62091998	0.396964	0.142766	0.00542727
lymphocyte cell count || id:ieu-b-348	finngen_R9_N14_IGA_NEPHROPATHY	rs62160910	0.402542	0.142614	0.00476375
lymphocyte cell count || id:ieu-b-349	finngen_R9_N14_IGA_NEPHROPATHY	rs62241216	0.404831	0.142649	0.0045404
lymphocyte cell count || id:ieu-b-350	finngen_R9_N14_IGA_NEPHROPATHY	rs62334097	0.397483	0.142689	0.00534187
lymphocyte cell count || id:ieu-b-351	finngen_R9_N14_IGA_NEPHROPATHY	rs62389639	0.409302	0.142621	0.00410665
lymphocyte cell count || id:ieu-b-352	finngen_R9_N14_IGA_NEPHROPATHY	rs62485905	0.405795	0.142713	0.004463
lymphocyte cell count || id:ieu-b-353	finngen_R9_N14_IGA_NEPHROPATHY	rs62621812	0.394035	0.142797	0.00579054
lymphocyte cell count || id:ieu-b-354	finngen_R9_N14_IGA_NEPHROPATHY	rs631864	0.413853	0.142665	0.00372128
lymphocyte cell count || id:ieu-b-355	finngen_R9_N14_IGA_NEPHROPATHY	rs6445826	0.400846	0.142748	0.00498389
lymphocyte cell count || id:ieu-b-356	finngen_R9_N14_IGA_NEPHROPATHY	rs6474359	0.401864	0.14266	0.00484838
lymphocyte cell count || id:ieu-b-357	finngen_R9_N14_IGA_NEPHROPATHY	rs6487543	0.408592	0.142692	0.0041905
lymphocyte cell count || id:ieu-b-358	finngen_R9_N14_IGA_NEPHROPATHY	rs6488548	0.400077	0.142708	0.00505556
lymphocyte cell count || id:ieu-b-359	finngen_R9_N14_IGA_NEPHROPATHY	rs6502555	0.408052	0.142859	0.00428568
lymphocyte cell count || id:ieu-b-360	finngen_R9_N14_IGA_NEPHROPATHY	rs6546881	0.40232	0.142636	0.00479347
lymphocyte cell count || id:ieu-b-361	finngen_R9_N14_IGA_NEPHROPATHY	rs6554158	0.409544	0.142651	0.00409236
lymphocyte cell count || id:ieu-b-362	finngen_R9_N14_IGA_NEPHROPATHY	rs6586777	0.404448	0.142653	0.00457983
lymphocyte cell count || id:ieu-b-363	finngen_R9_N14_IGA_NEPHROPATHY	rs6679677	0.412856	0.143213	0.00394131
lymphocyte cell count || id:ieu-b-364	finngen_R9_N14_IGA_NEPHROPATHY	rs6700896	0.396348	0.142712	0.00548183
lymphocyte cell count || id:ieu-b-365	finngen_R9_N14_IGA_NEPHROPATHY	rs6721663	0.408992	0.142761	0.00417166
lymphocyte cell count || id:ieu-b-366	finngen_R9_N14_IGA_NEPHROPATHY	rs6742799	0.407171	0.143007	0.00441039
lymphocyte cell count || id:ieu-b-367	finngen_R9_N14_IGA_NEPHROPATHY	rs6743068	0.404728	0.142954	0.00463778
lymphocyte cell count || id:ieu-b-368	finngen_R9_N14_IGA_NEPHROPATHY	rs67483792	0.401887	0.142627	0.00483624
lymphocyte cell count || id:ieu-b-369	finngen_R9_N14_IGA_NEPHROPATHY	rs67516712	0.404398	0.142666	0.00458859
lymphocyte cell count || id:ieu-b-370	finngen_R9_N14_IGA_NEPHROPATHY	rs6755786	0.405319	0.142771	0.0045262
lymphocyte cell count || id:ieu-b-371	finngen_R9_N14_IGA_NEPHROPATHY	rs6755895	0.404511	0.142742	0.00459892
lymphocyte cell count || id:ieu-b-372	finngen_R9_N14_IGA_NEPHROPATHY	rs678393	0.404186	0.142653	0.00460617
lymphocyte cell count || id:ieu-b-373	finngen_R9_N14_IGA_NEPHROPATHY	rs6808949	0.404963	0.142645	0.00452617
lymphocyte cell count || id:ieu-b-374	finngen_R9_N14_IGA_NEPHROPATHY	rs6926219	0.397575	0.14289	0.00539627
lymphocyte cell count || id:ieu-b-375	finngen_R9_N14_IGA_NEPHROPATHY	rs6929523	0.404784	0.142674	0.00455212
lymphocyte cell count || id:ieu-b-376	finngen_R9_N14_IGA_NEPHROPATHY	rs6955702	0.406155	0.142794	0.00445029
lymphocyte cell count || id:ieu-b-377	finngen_R9_N14_IGA_NEPHROPATHY	rs696	0.393296	0.142846	0.00590002
lymphocyte cell count || id:ieu-b-378	finngen_R9_N14_IGA_NEPHROPATHY	rs6966893	0.399011	0.142663	0.00515985
lymphocyte cell count || id:ieu-b-379	finngen_R9_N14_IGA_NEPHROPATHY	rs7007986	0.408039	0.142777	0.00426489
lymphocyte cell count || id:ieu-b-380	finngen_R9_N14_IGA_NEPHROPATHY	rs707833	0.412483	0.142679	0.00384037
lymphocyte cell count || id:ieu-b-381	finngen_R9_N14_IGA_NEPHROPATHY	rs7093481	0.401822	0.142682	0.00485952
lymphocyte cell count || id:ieu-b-382	finngen_R9_N14_IGA_NEPHROPATHY	rs7127911	0.400401	0.142788	0.00504476
lymphocyte cell count || id:ieu-b-383	finngen_R9_N14_IGA_NEPHROPATHY	rs71318973	0.397535	0.142655	0.00532514
lymphocyte cell count || id:ieu-b-384	finngen_R9_N14_IGA_NEPHROPATHY	rs71420836	0.409624	0.142687	0.00409439
lymphocyte cell count || id:ieu-b-385	finngen_R9_N14_IGA_NEPHROPATHY	rs7161799	0.397196	0.142666	0.00536783
lymphocyte cell count || id:ieu-b-386	finngen_R9_N14_IGA_NEPHROPATHY	rs716723	0.405	0.142632	0.00451886
lymphocyte cell count || id:ieu-b-387	finngen_R9_N14_IGA_NEPHROPATHY	rs7192652	0.400323	0.142788	0.00505334
lymphocyte cell count || id:ieu-b-388	finngen_R9_N14_IGA_NEPHROPATHY	rs721377	0.398263	0.142675	0.00524813
lymphocyte cell count || id:ieu-b-389	finngen_R9_N14_IGA_NEPHROPATHY	rs7249236	0.399986	0.142775	0.00508644
lymphocyte cell count || id:ieu-b-390	finngen_R9_N14_IGA_NEPHROPATHY	rs7252565	0.392425	0.142835	0.00600674
lymphocyte cell count || id:ieu-b-391	finngen_R9_N14_IGA_NEPHROPATHY	rs7254517	0.422857	0.142938	0.00309326
lymphocyte cell count || id:ieu-b-392	finngen_R9_N14_IGA_NEPHROPATHY	rs72634819	0.410483	0.142645	0.00400641
lymphocyte cell count || id:ieu-b-393	finngen_R9_N14_IGA_NEPHROPATHY	rs72740550	0.408444	0.142671	0.00419862
lymphocyte cell count || id:ieu-b-394	finngen_R9_N14_IGA_NEPHROPATHY	rs72835315	0.402711	0.142779	0.00479452
lymphocyte cell count || id:ieu-b-395	finngen_R9_N14_IGA_NEPHROPATHY	rs72928038	0.414983	0.142779	0.00365525
lymphocyte cell count || id:ieu-b-396	finngen_R9_N14_IGA_NEPHROPATHY	rs73000965	0.412603	0.14265	0.00382303
lymphocyte cell count || id:ieu-b-397	finngen_R9_N14_IGA_NEPHROPATHY	rs7308380	0.409502	0.142666	0.0041
lymphocyte cell count || id:ieu-b-398	finngen_R9_N14_IGA_NEPHROPATHY	rs7312770	0.407858	0.142646	0.00424658
lymphocyte cell count || id:ieu-b-399	finngen_R9_N14_IGA_NEPHROPATHY	rs73142294	0.407097	0.142663	0.00432319
lymphocyte cell count || id:ieu-b-400	finngen_R9_N14_IGA_NEPHROPATHY	rs73165514	0.400324	0.142696	0.00502489
lymphocyte cell count || id:ieu-b-401	finngen_R9_N14_IGA_NEPHROPATHY	rs73207610	0.401226	0.142604	0.00489941
lymphocyte cell count || id:ieu-b-402	finngen_R9_N14_IGA_NEPHROPATHY	rs73961715	0.395591	0.142886	0.00563024
lymphocyte cell count || id:ieu-b-403	finngen_R9_N14_IGA_NEPHROPATHY	rs74227709	0.407445	0.142658	0.0042888
lymphocyte cell count || id:ieu-b-404	finngen_R9_N14_IGA_NEPHROPATHY	rs74280151	0.40225	0.142767	0.00483943
lymphocyte cell count || id:ieu-b-405	finngen_R9_N14_IGA_NEPHROPATHY	rs74344617	0.406202	0.142631	0.00440052
lymphocyte cell count || id:ieu-b-406	finngen_R9_N14_IGA_NEPHROPATHY	rs74408817	0.404373	0.142629	0.00458066
lymphocyte cell count || id:ieu-b-407	finngen_R9_N14_IGA_NEPHROPATHY	rs744222	0.400164	0.142638	0.0050246
lymphocyte cell count || id:ieu-b-408	finngen_R9_N14_IGA_NEPHROPATHY	rs74526869	0.417158	0.142764	0.00347786
lymphocyte cell count || id:ieu-b-409	finngen_R9_N14_IGA_NEPHROPATHY	rs74679312	0.40023	0.142652	0.00502176
lymphocyte cell count || id:ieu-b-410	finngen_R9_N14_IGA_NEPHROPATHY	rs74911261	0.404643	0.142611	0.00454844
lymphocyte cell count || id:ieu-b-411	finngen_R9_N14_IGA_NEPHROPATHY	rs75018496	0.403328	0.142643	0.00469085
lymphocyte cell count || id:ieu-b-412	finngen_R9_N14_IGA_NEPHROPATHY	rs75049211	0.405163	0.142625	0.00450067
lymphocyte cell count || id:ieu-b-413	finngen_R9_N14_IGA_NEPHROPATHY	rs7548606	0.406455	0.142688	0.00439179
lymphocyte cell count || id:ieu-b-414	finngen_R9_N14_IGA_NEPHROPATHY	rs75628831	0.4117	0.142704	0.00391415
lymphocyte cell count || id:ieu-b-415	finngen_R9_N14_IGA_NEPHROPATHY	rs75653581	0.405763	0.142601	0.00443503
lymphocyte cell count || id:ieu-b-416	finngen_R9_N14_IGA_NEPHROPATHY	rs7572278	0.405683	0.142705	0.0044719
lymphocyte cell count || id:ieu-b-417	finngen_R9_N14_IGA_NEPHROPATHY	rs7596846	0.398152	0.142632	0.00524718
lymphocyte cell count || id:ieu-b-418	finngen_R9_N14_IGA_NEPHROPATHY	rs760908	0.40946	0.142633	0.00409524
lymphocyte cell count || id:ieu-b-419	finngen_R9_N14_IGA_NEPHROPATHY	rs7661349	0.39332	0.142818	0.00588731
lymphocyte cell count || id:ieu-b-420	finngen_R9_N14_IGA_NEPHROPATHY	rs766228	0.407309	0.142631	0.00429457
lymphocyte cell count || id:ieu-b-421	finngen_R9_N14_IGA_NEPHROPATHY	rs7672879	0.407917	0.142659	0.00424452
lymphocyte cell count || id:ieu-b-422	finngen_R9_N14_IGA_NEPHROPATHY	rs7696969	0.408322	0.142637	0.004201
lymphocyte cell count || id:ieu-b-423	finngen_R9_N14_IGA_NEPHROPATHY	rs77057307	0.404498	0.142663	0.00457767
lymphocyte cell count || id:ieu-b-424	finngen_R9_N14_IGA_NEPHROPATHY	rs77101566	0.407952	0.142652	0.0042394
lymphocyte cell count || id:ieu-b-425	finngen_R9_N14_IGA_NEPHROPATHY	rs77265382	0.408383	0.142678	0.00420612
lymphocyte cell count || id:ieu-b-426	finngen_R9_N14_IGA_NEPHROPATHY	rs7757316	0.409378	0.14283	0.00415434
lymphocyte cell count || id:ieu-b-427	finngen_R9_N14_IGA_NEPHROPATHY	rs7780328	0.406656	0.142746	0.00438843
lymphocyte cell count || id:ieu-b-428	finngen_R9_N14_IGA_NEPHROPATHY	rs77876222	0.405862	0.142604	0.00442611
lymphocyte cell count || id:ieu-b-429	finngen_R9_N14_IGA_NEPHROPATHY	rs7790229	0.402747	0.142647	0.00475188
lymphocyte cell count || id:ieu-b-430	finngen_R9_N14_IGA_NEPHROPATHY	rs77954449	0.399258	0.142647	0.00512722
lymphocyte cell count || id:ieu-b-431	finngen_R9_N14_IGA_NEPHROPATHY	rs780669	0.398602	0.142697	0.00521675
lymphocyte cell count || id:ieu-b-432	finngen_R9_N14_IGA_NEPHROPATHY	rs78270096	0.40046	0.142691	0.00500869
lymphocyte cell count || id:ieu-b-433	finngen_R9_N14_IGA_NEPHROPATHY	rs78394891	0.405616	0.142645	0.00446163
lymphocyte cell count || id:ieu-b-434	finngen_R9_N14_IGA_NEPHROPATHY	rs78487935	0.397567	0.142662	0.00532362
lymphocyte cell count || id:ieu-b-435	finngen_R9_N14_IGA_NEPHROPATHY	rs7855586	0.409449	0.142666	0.00410495
lymphocyte cell count || id:ieu-b-436	finngen_R9_N14_IGA_NEPHROPATHY	rs7893800	0.408463	0.142633	0.00418681
lymphocyte cell count || id:ieu-b-437	finngen_R9_N14_IGA_NEPHROPATHY	rs78976959	0.409966	0.14265	0.00405402
lymphocyte cell count || id:ieu-b-438	finngen_R9_N14_IGA_NEPHROPATHY	rs78983078	0.404399	0.142615	0.00457406
lymphocyte cell count || id:ieu-b-439	finngen_R9_N14_IGA_NEPHROPATHY	rs79237520	0.407961	0.14282	0.00428371
lymphocyte cell count || id:ieu-b-440	finngen_R9_N14_IGA_NEPHROPATHY	rs7924213	0.400163	0.142638	0.00502482
lymphocyte cell count || id:ieu-b-441	finngen_R9_N14_IGA_NEPHROPATHY	rs79503	0.408873	0.142917	0.00422418
lymphocyte cell count || id:ieu-b-442	finngen_R9_N14_IGA_NEPHROPATHY	rs79805393	0.406932	0.14265	0.00433558
lymphocyte cell count || id:ieu-b-443	finngen_R9_N14_IGA_NEPHROPATHY	rs7983682	0.410362	0.142657	0.00402034
lymphocyte cell count || id:ieu-b-444	finngen_R9_N14_IGA_NEPHROPATHY	rs80006387	0.403747	0.142615	0.00464004
lymphocyte cell count || id:ieu-b-445	finngen_R9_N14_IGA_NEPHROPATHY	rs8004780	0.404852	0.142718	0.00455781
lymphocyte cell count || id:ieu-b-446	finngen_R9_N14_IGA_NEPHROPATHY	rs80177247	0.40887	0.142631	0.00414876
lymphocyte cell count || id:ieu-b-447	finngen_R9_N14_IGA_NEPHROPATHY	rs8046391	0.414833	0.142812	0.00367546
lymphocyte cell count || id:ieu-b-448	finngen_R9_N14_IGA_NEPHROPATHY	rs8052370	0.396441	0.142765	0.00548842
lymphocyte cell count || id:ieu-b-449	finngen_R9_N14_IGA_NEPHROPATHY	rs8075090	0.415659	0.142763	0.0035965
lymphocyte cell count || id:ieu-b-450	finngen_R9_N14_IGA_NEPHROPATHY	rs8096327	0.402754	0.142646	0.00475103
lymphocyte cell count || id:ieu-b-451	finngen_R9_N14_IGA_NEPHROPATHY	rs8181326	0.398328	0.142644	0.00523073
lymphocyte cell count || id:ieu-b-452	finngen_R9_N14_IGA_NEPHROPATHY	rs853198	0.404114	0.142736	0.00463732
lymphocyte cell count || id:ieu-b-453	finngen_R9_N14_IGA_NEPHROPATHY	rs9328393	0.396634	0.142798	0.00547632
lymphocyte cell count || id:ieu-b-454	finngen_R9_N14_IGA_NEPHROPATHY	rs937283	0.403191	0.142631	0.00470132
lymphocyte cell count || id:ieu-b-455	finngen_R9_N14_IGA_NEPHROPATHY	rs9375486	0.404225	0.142661	0.0046046
lymphocyte cell count || id:ieu-b-456	finngen_R9_N14_IGA_NEPHROPATHY	rs949349	0.410132	0.142645	0.00403769
lymphocyte cell count || id:ieu-b-457	finngen_R9_N14_IGA_NEPHROPATHY	rs9525619	0.399899	0.14275	0.00508829
lymphocyte cell count || id:ieu-b-458	finngen_R9_N14_IGA_NEPHROPATHY	rs9532679	0.409902	0.142841	0.0041094
lymphocyte cell count || id:ieu-b-459	finngen_R9_N14_IGA_NEPHROPATHY	rs9534338	0.40106	0.142678	0.00493966
lymphocyte cell count || id:ieu-b-460	finngen_R9_N14_IGA_NEPHROPATHY	rs9592965	0.407718	0.142646	0.00425989
lymphocyte cell count || id:ieu-b-461	finngen_R9_N14_IGA_NEPHROPATHY	rs9605047	0.407971	0.142742	0.00426201
lymphocyte cell count || id:ieu-b-462	finngen_R9_N14_IGA_NEPHROPATHY	rs9662343	0.404195	0.142652	0.00460494
lymphocyte cell count || id:ieu-b-463	finngen_R9_N14_IGA_NEPHROPATHY	rs968478	0.400749	0.142667	0.00496982
lymphocyte cell count || id:ieu-b-464	finngen_R9_N14_IGA_NEPHROPATHY	rs9835571	0.410326	0.142761	0.00405018
lymphocyte cell count || id:ieu-b-465	finngen_R9_N14_IGA_NEPHROPATHY	rs9864087	0.39939	0.142667	0.00511899
lymphocyte cell count || id:ieu-b-466	finngen_R9_N14_IGA_NEPHROPATHY	rs9864216	0.405561	0.142751	0.00449663
lymphocyte cell count || id:ieu-b-467	finngen_R9_N14_IGA_NEPHROPATHY	rs9898958	0.405332	0.142657	0.00449306
lymphocyte cell count || id:ieu-b-468	finngen_R9_N14_IGA_NEPHROPATHY	rs9906320	0.395683	0.142784	0.00558502
lymphocyte cell count || id:ieu-b-469	finngen_R9_N14_IGA_NEPHROPATHY	rs9939124	0.40329	0.142687	0.00470753
eosinophil cell count || id:ieu-b-33	finngen_R9_N14_IGA_NEPHROPATHY	rs1004870	0.18964	0.144591	0.189668
eosinophil cell count || id:ieu-b-33	finngen_R9_N14_IGA_NEPHROPATHY	rs10059018	0.193265	0.144426	0.180846
eosinophil cell count || id:ieu-b-33	finngen_R9_N14_IGA_NEPHROPATHY	rs10062687	0.181039	0.144093	0.20897
eosinophil cell count || id:ieu-b-33	finngen_R9_N14_IGA_NEPHROPATHY	rs10100356	0.192987	0.144344	0.181225
eosinophil cell count || id:ieu-b-33	finngen_R9_N14_IGA_NEPHROPATHY	rs10165678	0.191616	0.144416	0.184564
eosinophil cell count || id:ieu-b-33	finngen_R9_N14_IGA_NEPHROPATHY	rs10174238	0.196187	0.144024	0.173142
eosinophil cell count || id:ieu-b-33	finngen_R9_N14_IGA_NEPHROPATHY	rs10195713	0.193108	0.144408	0.181145
eosinophil cell count || id:ieu-b-33	finngen_R9_N14_IGA_NEPHROPATHY	rs10208293	0.173172	0.146039	0.235705
eosinophil cell count || id:ieu-b-33	finngen_R9_N14_IGA_NEPHROPATHY	rs10243429	0.192448	0.144418	0.182672
eosinophil cell count || id:ieu-b-33	finngen_R9_N14_IGA_NEPHROPATHY	rs10275896	0.19626	0.143974	0.172831
eosinophil cell count || id:ieu-b-33	finngen_R9_N14_IGA_NEPHROPATHY	rs1036332	0.183603	0.144569	0.204085
eosinophil cell count || id:ieu-b-33	finngen_R9_N14_IGA_NEPHROPATHY	rs1037674	0.193211	0.144335	0.180693
eosinophil cell count || id:ieu-b-33	finngen_R9_N14_IGA_NEPHROPATHY	rs10472984	0.174918	0.14443	0.22586
eosinophil cell count || id:ieu-b-33	finngen_R9_N14_IGA_NEPHROPATHY	rs1047891	0.19712	0.144184	0.17158
eosinophil cell count || id:ieu-b-33	finngen_R9_N14_IGA_NEPHROPATHY	rs1057258	0.199704	0.144275	0.1663
eosinophil cell count || id:ieu-b-33	finngen_R9_N14_IGA_NEPHROPATHY	rs1059091	0.17718	0.144422	0.219889
eosinophil cell count || id:ieu-b-33	finngen_R9_N14_IGA_NEPHROPATHY	rs10777378	0.198813	0.144327	0.168353
eosinophil cell count || id:ieu-b-33	finngen_R9_N14_IGA_NEPHROPATHY	rs10782957	0.182103	0.144263	0.20684
eosinophil cell count || id:ieu-b-33	finngen_R9_N14_IGA_NEPHROPATHY	rs10876550	0.190917	0.144415	0.186165
eosinophil cell count || id:ieu-b-33	finngen_R9_N14_IGA_NEPHROPATHY	rs10900595	0.190782	0.144411	0.186467
eosinophil cell count || id:ieu-b-33	finngen_R9_N14_IGA_NEPHROPATHY	rs10930337	0.191503	0.144419	0.18483
eosinophil cell count || id:ieu-b-33	finngen_R9_N14_IGA_NEPHROPATHY	rs1099448	0.178115	0.143617	0.214898
eosinophil cell count || id:ieu-b-33	finngen_R9_N14_IGA_NEPHROPATHY	rs10995240	0.209581	0.144626	0.147305
eosinophil cell count || id:ieu-b-33	finngen_R9_N14_IGA_NEPHROPATHY	rs11024646	0.183737	0.14406	0.202162
eosinophil cell count || id:ieu-b-33	finngen_R9_N14_IGA_NEPHROPATHY	rs11071559	0.190588	0.144448	0.187028
eosinophil cell count || id:ieu-b-33	finngen_R9_N14_IGA_NEPHROPATHY	rs11079340	0.19171	0.144398	0.184295
eosinophil cell count || id:ieu-b-33	finngen_R9_N14_IGA_NEPHROPATHY	rs11088236	0.19163	0.144474	0.184706
eosinophil cell count || id:ieu-b-33	finngen_R9_N14_IGA_NEPHROPATHY	rs11120043	0.190547	0.144395	0.18696
eosinophil cell count || id:ieu-b-33	finngen_R9_N14_IGA_NEPHROPATHY	rs111759324	0.196247	0.144441	0.174251
eosinophil cell count || id:ieu-b-33	finngen_R9_N14_IGA_NEPHROPATHY	rs1120275	0.186668	0.144504	0.196431
eosinophil cell count || id:ieu-b-33	finngen_R9_N14_IGA_NEPHROPATHY	rs11204682	0.195303	0.14472	0.177167
eosinophil cell count || id:ieu-b-33	finngen_R9_N14_IGA_NEPHROPATHY	rs112255429	0.195008	0.144382	0.176812
eosinophil cell count || id:ieu-b-33	finngen_R9_N14_IGA_NEPHROPATHY	rs11228990	0.188122	0.144328	0.192427
eosinophil cell count || id:ieu-b-33	finngen_R9_N14_IGA_NEPHROPATHY	rs11236813	0.193806	0.144453	0.179706
eosinophil cell count || id:ieu-b-33	finngen_R9_N14_IGA_NEPHROPATHY	rs11255507	0.185588	0.1443	0.198401
eosinophil cell count || id:ieu-b-33	finngen_R9_N14_IGA_NEPHROPATHY	rs113473633	0.185276	0.144211	0.198876
eosinophil cell count || id:ieu-b-33	finngen_R9_N14_IGA_NEPHROPATHY	rs113496608	0.191154	0.144403	0.185585
eosinophil cell count || id:ieu-b-33	finngen_R9_N14_IGA_NEPHROPATHY	rs113542380	0.189889	0.144376	0.188429
eosinophil cell count || id:ieu-b-33	finngen_R9_N14_IGA_NEPHROPATHY	rs113859409	0.188443	0.14436	0.191768
eosinophil cell count || id:ieu-b-33	finngen_R9_N14_IGA_NEPHROPATHY	rs114152720	0.189466	0.144413	0.189528
eosinophil cell count || id:ieu-b-33	finngen_R9_N14_IGA_NEPHROPATHY	rs114741563	0.198237	0.144018	0.168677
eosinophil cell count || id:ieu-b-33	finngen_R9_N14_IGA_NEPHROPATHY	rs11495865	0.19088	0.144416	0.186257
eosinophil cell count || id:ieu-b-33	finngen_R9_N14_IGA_NEPHROPATHY	rs11555542	0.17372	0.143267	0.225298
eosinophil cell count || id:ieu-b-33	finngen_R9_N14_IGA_NEPHROPATHY	rs115647629	0.186286	0.144391	0.197001
eosinophil cell count || id:ieu-b-33	finngen_R9_N14_IGA_NEPHROPATHY	rs115697464	0.186513	0.144312	0.196208
eosinophil cell count || id:ieu-b-33	finngen_R9_N14_IGA_NEPHROPATHY	rs11628569	0.195633	0.144294	0.175164
eosinophil cell count || id:ieu-b-33	finngen_R9_N14_IGA_NEPHROPATHY	rs11648292	0.187556	0.144291	0.193655
eosinophil cell count || id:ieu-b-33	finngen_R9_N14_IGA_NEPHROPATHY	rs11684770	0.194172	0.144312	0.178463
eosinophil cell count || id:ieu-b-33	finngen_R9_N14_IGA_NEPHROPATHY	rs116888884	0.190841	0.144374	0.186217
eosinophil cell count || id:ieu-b-33	finngen_R9_N14_IGA_NEPHROPATHY	rs11695281	0.19122	0.144547	0.185871
eosinophil cell count || id:ieu-b-33	finngen_R9_N14_IGA_NEPHROPATHY	rs11701475	0.178938	0.143169	0.211359
eosinophil cell count || id:ieu-b-33	finngen_R9_N14_IGA_NEPHROPATHY	rs11702918	0.193628	0.144339	0.179763
eosinophil cell count || id:ieu-b-33	finngen_R9_N14_IGA_NEPHROPATHY	rs1170439	0.186686	0.14437	0.195975
eosinophil cell count || id:ieu-b-33	finngen_R9_N14_IGA_NEPHROPATHY	rs117068593	0.195107	0.144382	0.176591
eosinophil cell count || id:ieu-b-33	finngen_R9_N14_IGA_NEPHROPATHY	rs117481629	0.191381	0.14439	0.185024
eosinophil cell count || id:ieu-b-33	finngen_R9_N14_IGA_NEPHROPATHY	rs117577334	0.191566	0.144364	0.184519
eosinophil cell count || id:ieu-b-33	finngen_R9_N14_IGA_NEPHROPATHY	rs1178016	0.187901	0.144296	0.19285
eosinophil cell count || id:ieu-b-33	finngen_R9_N14_IGA_NEPHROPATHY	rs11786536	0.195495	0.144422	0.175852
eosinophil cell count || id:ieu-b-33	finngen_R9_N14_IGA_NEPHROPATHY	rs117955557	0.185293	0.144571	0.199959
eosinophil cell count || id:ieu-b-33	finngen_R9_N14_IGA_NEPHROPATHY	rs117961539	0.193291	0.144307	0.180426
eosinophil cell count || id:ieu-b-33	finngen_R9_N14_IGA_NEPHROPATHY	rs118013485	0.178156	0.143843	0.215513
eosinophil cell count || id:ieu-b-33	finngen_R9_N14_IGA_NEPHROPATHY	rs11869228	0.195742	0.144256	0.174811
eosinophil cell count || id:ieu-b-33	finngen_R9_N14_IGA_NEPHROPATHY	rs11886928	0.195965	0.144104	0.173865
eosinophil cell count || id:ieu-b-33	finngen_R9_N14_IGA_NEPHROPATHY	rs11888323	0.195639	0.144258	0.175046
eosinophil cell count || id:ieu-b-33	finngen_R9_N14_IGA_NEPHROPATHY	rs11890306	0.193906	0.144311	0.179057
eosinophil cell count || id:ieu-b-33	finngen_R9_N14_IGA_NEPHROPATHY	rs11931711	0.185924	0.144359	0.197771
eosinophil cell count || id:ieu-b-33	finngen_R9_N14_IGA_NEPHROPATHY	rs12100034	0.183012	0.144066	0.203964
eosinophil cell count || id:ieu-b-33	finngen_R9_N14_IGA_NEPHROPATHY	rs12154498	0.191575	0.144588	0.185181
eosinophil cell count || id:ieu-b-33	finngen_R9_N14_IGA_NEPHROPATHY	rs121564	0.184353	0.144088	0.20074
eosinophil cell count || id:ieu-b-33	finngen_R9_N14_IGA_NEPHROPATHY	rs12208103	0.198902	0.144561	0.168851
eosinophil cell count || id:ieu-b-33	finngen_R9_N14_IGA_NEPHROPATHY	rs12408934	0.186958	0.144573	0.195953
eosinophil cell count || id:ieu-b-33	finngen_R9_N14_IGA_NEPHROPATHY	rs12487980	0.188499	0.144332	0.191549
eosinophil cell count || id:ieu-b-33	finngen_R9_N14_IGA_NEPHROPATHY	rs12515180	0.184386	0.146005	0.206635
eosinophil cell count || id:ieu-b-33	finngen_R9_N14_IGA_NEPHROPATHY	rs12530946	0.177692	0.144769	0.219667
eosinophil cell count || id:ieu-b-33	finngen_R9_N14_IGA_NEPHROPATHY	rs12540285	0.185896	0.144209	0.197373
eosinophil cell count || id:ieu-b-33	finngen_R9_N14_IGA_NEPHROPATHY	rs12545733	0.181845	0.144481	0.208172
eosinophil cell count || id:ieu-b-33	finngen_R9_N14_IGA_NEPHROPATHY	rs1257192	0.195238	0.144114	0.175497
eosinophil cell count || id:ieu-b-33	finngen_R9_N14_IGA_NEPHROPATHY	rs12581511	0.18078	0.143614	0.208105
eosinophil cell count || id:ieu-b-33	finngen_R9_N14_IGA_NEPHROPATHY	rs12705849	0.190507	0.144496	0.187363
eosinophil cell count || id:ieu-b-33	finngen_R9_N14_IGA_NEPHROPATHY	rs12820863	0.188921	0.14451	0.191104
eosinophil cell count || id:ieu-b-33	finngen_R9_N14_IGA_NEPHROPATHY	rs12827988	0.185063	0.144233	0.199463
eosinophil cell count || id:ieu-b-33	finngen_R9_N14_IGA_NEPHROPATHY	rs12861824	0.181696	0.144083	0.207292
eosinophil cell count || id:ieu-b-33	finngen_R9_N14_IGA_NEPHROPATHY	rs12878610	0.189339	0.144398	0.18978
eosinophil cell count || id:ieu-b-33	finngen_R9_N14_IGA_NEPHROPATHY	rs12882281	0.189416	0.144374	0.189528
eosinophil cell count || id:ieu-b-33	finngen_R9_N14_IGA_NEPHROPATHY	rs12928503	0.193318	0.144114	0.179783
eosinophil cell count || id:ieu-b-33	finngen_R9_N14_IGA_NEPHROPATHY	rs12941068	0.189303	0.144375	0.189795
eosinophil cell count || id:ieu-b-33	finngen_R9_N14_IGA_NEPHROPATHY	rs13033333	0.189767	0.144395	0.188771
eosinophil cell count || id:ieu-b-33	finngen_R9_N14_IGA_NEPHROPATHY	rs13073683	0.184166	0.144149	0.201388
eosinophil cell count || id:ieu-b-33	finngen_R9_N14_IGA_NEPHROPATHY	rs13105682	0.193049	0.144035	0.180151
eosinophil cell count || id:ieu-b-33	finngen_R9_N14_IGA_NEPHROPATHY	rs13120371	0.184125	0.144103	0.201343
eosinophil cell count || id:ieu-b-33	finngen_R9_N14_IGA_NEPHROPATHY	rs13138355	0.186883	0.145139	0.197881
eosinophil cell count || id:ieu-b-33	finngen_R9_N14_IGA_NEPHROPATHY	rs13139941	0.192331	0.144371	0.182794
eosinophil cell count || id:ieu-b-33	finngen_R9_N14_IGA_NEPHROPATHY	rs13207791	0.189287	0.144325	0.189678
eosinophil cell count || id:ieu-b-33	finngen_R9_N14_IGA_NEPHROPATHY	rs13226583	0.203277	0.144864	0.160548
eosinophil cell count || id:ieu-b-33	finngen_R9_N14_IGA_NEPHROPATHY	rs1323650	0.193694	0.14432	0.179559
eosinophil cell count || id:ieu-b-33	finngen_R9_N14_IGA_NEPHROPATHY	rs13251643	0.191955	0.144405	0.183755
eosinophil cell count || id:ieu-b-33	finngen_R9_N14_IGA_NEPHROPATHY	rs13511	0.180654	0.143821	0.209079
eosinophil cell count || id:ieu-b-33	finngen_R9_N14_IGA_NEPHROPATHY	rs1353286	0.191948	0.144497	0.18405
eosinophil cell count || id:ieu-b-33	finngen_R9_N14_IGA_NEPHROPATHY	rs1365623	0.185421	0.144026	0.19795
eosinophil cell count || id:ieu-b-33	finngen_R9_N14_IGA_NEPHROPATHY	rs139640694	0.18958	0.144422	0.189291
eosinophil cell count || id:ieu-b-33	finngen_R9_N14_IGA_NEPHROPATHY	rs140411271	0.191902	0.14441	0.18389
eosinophil cell count || id:ieu-b-33	finngen_R9_N14_IGA_NEPHROPATHY	rs140509806	0.188309	0.14436	0.192084
eosinophil cell count || id:ieu-b-33	finngen_R9_N14_IGA_NEPHROPATHY	rs1406449	0.183241	0.143786	0.202521
eosinophil cell count || id:ieu-b-33	finngen_R9_N14_IGA_NEPHROPATHY	rs1414517	0.194898	0.1444	0.177109
eosinophil cell count || id:ieu-b-33	finngen_R9_N14_IGA_NEPHROPATHY	rs1427499	0.20052	0.143941	0.163599
eosinophil cell count || id:ieu-b-33	finngen_R9_N14_IGA_NEPHROPATHY	rs143491704	0.189264	0.144317	0.189707
eosinophil cell count || id:ieu-b-33	finngen_R9_N14_IGA_NEPHROPATHY	rs145823386	0.188201	0.144342	0.192283
eosinophil cell count || id:ieu-b-33	finngen_R9_N14_IGA_NEPHROPATHY	rs145947882	0.179336	0.144009	0.213019
eosinophil cell count || id:ieu-b-33	finngen_R9_N14_IGA_NEPHROPATHY	rs146078144	0.195403	0.143924	0.174565
eosinophil cell count || id:ieu-b-33	finngen_R9_N14_IGA_NEPHROPATHY	rs14713	0.194139	0.144261	0.178384
eosinophil cell count || id:ieu-b-33	finngen_R9_N14_IGA_NEPHROPATHY	rs1471816	0.194144	0.144244	0.178321
eosinophil cell count || id:ieu-b-33	finngen_R9_N14_IGA_NEPHROPATHY	rs1479918	0.186619	0.144248	0.195758
eosinophil cell count || id:ieu-b-33	finngen_R9_N14_IGA_NEPHROPATHY	rs149110519	0.192122	0.144388	0.183322
eosinophil cell count || id:ieu-b-33	finngen_R9_N14_IGA_NEPHROPATHY	rs150640087	0.197681	0.144432	0.171099
eosinophil cell count || id:ieu-b-33	finngen_R9_N14_IGA_NEPHROPATHY	rs1516527	0.189928	0.144386	0.188371
eosinophil cell count || id:ieu-b-33	finngen_R9_N14_IGA_NEPHROPATHY	rs152197	0.190578	0.145	0.188735
eosinophil cell count || id:ieu-b-33	finngen_R9_N14_IGA_NEPHROPATHY	rs1539174	0.191941	0.144695	0.184668
eosinophil cell count || id:ieu-b-33	finngen_R9_N14_IGA_NEPHROPATHY	rs159963	0.180285	0.143945	0.210403
eosinophil cell count || id:ieu-b-33	finngen_R9_N14_IGA_NEPHROPATHY	rs1611236	0.179514	0.144666	0.214647
eosinophil cell count || id:ieu-b-33	finngen_R9_N14_IGA_NEPHROPATHY	rs1672753	0.191064	0.14443	0.185873
eosinophil cell count || id:ieu-b-33	finngen_R9_N14_IGA_NEPHROPATHY	rs1684578	0.187387	0.144368	0.194293
eosinophil cell count || id:ieu-b-33	finngen_R9_N14_IGA_NEPHROPATHY	rs1689510	0.185071	0.144492	0.200249
eosinophil cell count || id:ieu-b-33	finngen_R9_N14_IGA_NEPHROPATHY	rs16903574	0.176343	0.143651	0.219606
eosinophil cell count || id:ieu-b-33	finngen_R9_N14_IGA_NEPHROPATHY	rs16956811	0.195285	0.144211	0.175686
eosinophil cell count || id:ieu-b-33	finngen_R9_N14_IGA_NEPHROPATHY	rs17061503	0.194748	0.14476	0.178521
eosinophil cell count || id:ieu-b-33	finngen_R9_N14_IGA_NEPHROPATHY	rs17175830	0.187493	0.144599	0.194756
eosinophil cell count || id:ieu-b-33	finngen_R9_N14_IGA_NEPHROPATHY	rs17293632	0.195236	0.144555	0.176824
eosinophil cell count || id:ieu-b-33	finngen_R9_N14_IGA_NEPHROPATHY	rs174548	0.19933	0.144306	0.167188
eosinophil cell count || id:ieu-b-33	finngen_R9_N14_IGA_NEPHROPATHY	rs17482472	0.194285	0.144378	0.178407
eosinophil cell count || id:ieu-b-33	finngen_R9_N14_IGA_NEPHROPATHY	rs175705	0.197589	0.144812	0.172424
eosinophil cell count || id:ieu-b-33	finngen_R9_N14_IGA_NEPHROPATHY	rs17668272	0.201444	0.144123	0.162196
eosinophil cell count || id:ieu-b-33	finngen_R9_N14_IGA_NEPHROPATHY	rs17682575	0.190286	0.144414	0.187624
eosinophil cell count || id:ieu-b-33	finngen_R9_N14_IGA_NEPHROPATHY	rs17689024	0.187725	0.144329	0.193372
eosinophil cell count || id:ieu-b-33	finngen_R9_N14_IGA_NEPHROPATHY	rs17758695	0.201833	0.145197	0.164511
eosinophil cell count || id:ieu-b-33	finngen_R9_N14_IGA_NEPHROPATHY	rs17849501	0.189696	0.144374	0.188875
eosinophil cell count || id:ieu-b-33	finngen_R9_N14_IGA_NEPHROPATHY	rs1800692	0.186679	0.144376	0.196009
eosinophil cell count || id:ieu-b-33	finngen_R9_N14_IGA_NEPHROPATHY	rs180506	0.184771	0.14428	0.20032
eosinophil cell count || id:ieu-b-33	finngen_R9_N14_IGA_NEPHROPATHY	rs1828803	0.193422	0.144337	0.180223
eosinophil cell count || id:ieu-b-33	finngen_R9_N14_IGA_NEPHROPATHY	rs1861489	0.18895	0.14436	0.190573
eosinophil cell count || id:ieu-b-33	finngen_R9_N14_IGA_NEPHROPATHY	rs201798	0.19288	0.144464	0.18183
eosinophil cell count || id:ieu-b-33	finngen_R9_N14_IGA_NEPHROPATHY	rs2025489	0.187254	0.144364	0.194598
eosinophil cell count || id:ieu-b-33	finngen_R9_N14_IGA_NEPHROPATHY	rs2043293	0.191176	0.144385	0.185479
eosinophil cell count || id:ieu-b-33	finngen_R9_N14_IGA_NEPHROPATHY	rs2053927	0.192113	0.144371	0.183292
eosinophil cell count || id:ieu-b-33	finngen_R9_N14_IGA_NEPHROPATHY	rs2089979	0.190863	0.144435	0.186353
eosinophil cell count || id:ieu-b-33	finngen_R9_N14_IGA_NEPHROPATHY	rs2095044	0.223131	0.146482	0.127692
eosinophil cell count || id:ieu-b-33	finngen_R9_N14_IGA_NEPHROPATHY	rs2182885	0.189006	0.144598	0.191174
eosinophil cell count || id:ieu-b-33	finngen_R9_N14_IGA_NEPHROPATHY	rs2223043	0.199857	0.144093	0.16544
eosinophil cell count || id:ieu-b-33	finngen_R9_N14_IGA_NEPHROPATHY	rs2228467	0.207888	0.144316	0.149723
eosinophil cell count || id:ieu-b-33	finngen_R9_N14_IGA_NEPHROPATHY	rs2239633	0.193596	0.144785	0.181179
eosinophil cell count || id:ieu-b-33	finngen_R9_N14_IGA_NEPHROPATHY	rs2242193	0.195639	0.14415	0.174721
eosinophil cell count || id:ieu-b-33	finngen_R9_N14_IGA_NEPHROPATHY	rs2253427	0.192804	0.144343	0.181636
eosinophil cell count || id:ieu-b-33	finngen_R9_N14_IGA_NEPHROPATHY	rs2255531	0.182451	0.144006	0.205166
eosinophil cell count || id:ieu-b-33	finngen_R9_N14_IGA_NEPHROPATHY	rs2282718	0.188238	0.144316	0.192116
eosinophil cell count || id:ieu-b-33	finngen_R9_N14_IGA_NEPHROPATHY	rs2399441	0.188552	0.14444	0.191758
eosinophil cell count || id:ieu-b-33	finngen_R9_N14_IGA_NEPHROPATHY	rs2419313	0.189225	0.144409	0.19008
eosinophil cell count || id:ieu-b-33	finngen_R9_N14_IGA_NEPHROPATHY	rs2431097	0.190229	0.144435	0.187819
eosinophil cell count || id:ieu-b-33	finngen_R9_N14_IGA_NEPHROPATHY	rs244689	0.194253	0.144421	0.178611
eosinophil cell count || id:ieu-b-33	finngen_R9_N14_IGA_NEPHROPATHY	rs2497318	0.182545	0.144552	0.20665
eosinophil cell count || id:ieu-b-33	finngen_R9_N14_IGA_NEPHROPATHY	rs2502995	0.192683	0.144512	0.182424
eosinophil cell count || id:ieu-b-33	finngen_R9_N14_IGA_NEPHROPATHY	rs2505521	0.194393	0.144278	0.177869
eosinophil cell count || id:ieu-b-33	finngen_R9_N14_IGA_NEPHROPATHY	rs2566133	0.187838	0.144361	0.193202
eosinophil cell count || id:ieu-b-33	finngen_R9_N14_IGA_NEPHROPATHY	rs2568928	0.191527	0.14439	0.184689
eosinophil cell count || id:ieu-b-33	finngen_R9_N14_IGA_NEPHROPATHY	rs2579506	0.226183	0.144266	0.116922
eosinophil cell count || id:ieu-b-33	finngen_R9_N14_IGA_NEPHROPATHY	rs2646438	0.193209	0.144481	0.181136
eosinophil cell count || id:ieu-b-33	finngen_R9_N14_IGA_NEPHROPATHY	rs2683913	0.185112	0.143953	0.19847
eosinophil cell count || id:ieu-b-33	finngen_R9_N14_IGA_NEPHROPATHY	rs2713548	0.185576	0.144109	0.197835
eosinophil cell count || id:ieu-b-33	finngen_R9_N14_IGA_NEPHROPATHY	rs2788211	0.192447	0.144379	0.182554
eosinophil cell count || id:ieu-b-33	finngen_R9_N14_IGA_NEPHROPATHY	rs2807740	0.205773	0.144186	0.153541
eosinophil cell count || id:ieu-b-33	finngen_R9_N14_IGA_NEPHROPATHY	rs28362902	0.182861	0.143558	0.202742
eosinophil cell count || id:ieu-b-33	finngen_R9_N14_IGA_NEPHROPATHY	rs2838317	0.184787	0.144012	0.199442
eosinophil cell count || id:ieu-b-33	finngen_R9_N14_IGA_NEPHROPATHY	rs28421324	0.183118	0.144385	0.204706
eosinophil cell count || id:ieu-b-33	finngen_R9_N14_IGA_NEPHROPATHY	rs2847266	0.190895	0.144418	0.186227
eosinophil cell count || id:ieu-b-33	finngen_R9_N14_IGA_NEPHROPATHY	rs28532037	0.192788	0.144464	0.182038
eosinophil cell count || id:ieu-b-33	finngen_R9_N14_IGA_NEPHROPATHY	rs2894401	0.20156	0.143811	0.161046
eosinophil cell count || id:ieu-b-33	finngen_R9_N14_IGA_NEPHROPATHY	rs290430	0.199488	0.143502	0.164485
eosinophil cell count || id:ieu-b-33	finngen_R9_N14_IGA_NEPHROPATHY	rs2920505	0.169523	0.143824	0.238524
eosinophil cell count || id:ieu-b-33	finngen_R9_N14_IGA_NEPHROPATHY	rs2942062	0.191266	0.14439	0.185289
eosinophil cell count || id:ieu-b-33	finngen_R9_N14_IGA_NEPHROPATHY	rs295	0.194187	0.144314	0.178437
eosinophil cell count || id:ieu-b-33	finngen_R9_N14_IGA_NEPHROPATHY	rs295273	0.184287	0.14426	0.201438
eosinophil cell count || id:ieu-b-33	finngen_R9_N14_IGA_NEPHROPATHY	rs2979489	0.189962	0.144404	0.188347
eosinophil cell count || id:ieu-b-33	finngen_R9_N14_IGA_NEPHROPATHY	rs2992333	0.16548	0.143791	0.2498
eosinophil cell count || id:ieu-b-33	finngen_R9_N14_IGA_NEPHROPATHY	rs301162	0.187392	0.144395	0.194363
eosinophil cell count || id:ieu-b-33	finngen_R9_N14_IGA_NEPHROPATHY	rs3024971	0.19727	0.144208	0.171328
eosinophil cell count || id:ieu-b-33	finngen_R9_N14_IGA_NEPHROPATHY	rs3093023	0.190093	0.144407	0.18805
eosinophil cell count || id:ieu-b-33	finngen_R9_N14_IGA_NEPHROPATHY	rs3096309	0.194392	0.144171	0.177547
eosinophil cell count || id:ieu-b-33	finngen_R9_N14_IGA_NEPHROPATHY	rs3110791	0.194124	0.144341	0.178657
eosinophil cell count || id:ieu-b-33	finngen_R9_N14_IGA_NEPHROPATHY	rs3218148	0.186606	0.144357	0.196124
eosinophil cell count || id:ieu-b-33	finngen_R9_N14_IGA_NEPHROPATHY	rs33982662	0.187847	0.144427	0.193381
eosinophil cell count || id:ieu-b-33	finngen_R9_N14_IGA_NEPHROPATHY	rs34173062	0.186856	0.14453	0.196062
eosinophil cell count || id:ieu-b-33	finngen_R9_N14_IGA_NEPHROPATHY	rs34210653	0.190446	0.144674	0.188047
eosinophil cell count || id:ieu-b-33	finngen_R9_N14_IGA_NEPHROPATHY	rs34212866	0.178619	0.143378	0.21284
eosinophil cell count || id:ieu-b-33	finngen_R9_N14_IGA_NEPHROPATHY	rs34290285	0.190361	0.144878	0.188868
eosinophil cell count || id:ieu-b-33	finngen_R9_N14_IGA_NEPHROPATHY	rs34363176	0.195418	0.144065	0.174953
eosinophil cell count || id:ieu-b-33	finngen_R9_N14_IGA_NEPHROPATHY	rs34439695	0.191026	0.144411	0.185903
eosinophil cell count || id:ieu-b-33	finngen_R9_N14_IGA_NEPHROPATHY	rs34448954	0.196506	0.144222	0.173031
eosinophil cell count || id:ieu-b-33	finngen_R9_N14_IGA_NEPHROPATHY	rs34466956	0.19315	0.144369	0.180933
eosinophil cell count || id:ieu-b-33	finngen_R9_N14_IGA_NEPHROPATHY	rs34495	0.184728	0.144165	0.200067
eosinophil cell count || id:ieu-b-33	finngen_R9_N14_IGA_NEPHROPATHY	rs34505104	0.184567	0.144438	0.201311
eosinophil cell count || id:ieu-b-33	finngen_R9_N14_IGA_NEPHROPATHY	rs346835	0.188567	0.144579	0.19215
eosinophil cell count || id:ieu-b-33	finngen_R9_N14_IGA_NEPHROPATHY	rs350836	0.194535	0.144339	0.177734
eosinophil cell count || id:ieu-b-33	finngen_R9_N14_IGA_NEPHROPATHY	rs35249183	0.194439	0.144395	0.178117
eosinophil cell count || id:ieu-b-33	finngen_R9_N14_IGA_NEPHROPATHY	rs35409523	0.197234	0.144599	0.172565
eosinophil cell count || id:ieu-b-33	finngen_R9_N14_IGA_NEPHROPATHY	rs35850753	0.188142	0.144371	0.192512
eosinophil cell count || id:ieu-b-33	finngen_R9_N14_IGA_NEPHROPATHY	rs36084354	0.188917	0.144578	0.191321
eosinophil cell count || id:ieu-b-33	finngen_R9_N14_IGA_NEPHROPATHY	rs3731211	0.189031	0.144411	0.190542
eosinophil cell count || id:ieu-b-33	finngen_R9_N14_IGA_NEPHROPATHY	rs3742704	0.191621	0.144387	0.184463
eosinophil cell count || id:ieu-b-33	finngen_R9_N14_IGA_NEPHROPATHY	rs3746420	0.189338	0.144407	0.189812
eosinophil cell count || id:ieu-b-33	finngen_R9_N14_IGA_NEPHROPATHY	rs3747869	0.193836	0.144377	0.179411
eosinophil cell count || id:ieu-b-33	finngen_R9_N14_IGA_NEPHROPATHY	rs3756374	0.195269	0.144068	0.175293
eosinophil cell count || id:ieu-b-33	finngen_R9_N14_IGA_NEPHROPATHY	rs3759332	0.194101	0.14427	0.178497
eosinophil cell count || id:ieu-b-33	finngen_R9_N14_IGA_NEPHROPATHY	rs3785356	0.1838	0.144507	0.203403
eosinophil cell count || id:ieu-b-33	finngen_R9_N14_IGA_NEPHROPATHY	rs3786586	0.179845	0.144277	0.212569
eosinophil cell count || id:ieu-b-33	finngen_R9_N14_IGA_NEPHROPATHY	rs3790163	0.194653	0.144221	0.177117
eosinophil cell count || id:ieu-b-33	finngen_R9_N14_IGA_NEPHROPATHY	rs3812206	0.196174	0.144049	0.173243
eosinophil cell count || id:ieu-b-33	finngen_R9_N14_IGA_NEPHROPATHY	rs3823536	0.188381	0.144438	0.192156
eosinophil cell count || id:ieu-b-33	finngen_R9_N14_IGA_NEPHROPATHY	rs3824867	0.191589	0.144449	0.184727
eosinophil cell count || id:ieu-b-33	finngen_R9_N14_IGA_NEPHROPATHY	rs3846855	0.203681	0.144204	0.157818
eosinophil cell count || id:ieu-b-33	finngen_R9_N14_IGA_NEPHROPATHY	rs3850107	0.185562	0.144113	0.197883
eosinophil cell count || id:ieu-b-33	finngen_R9_N14_IGA_NEPHROPATHY	rs3950296	0.171806	0.143326	0.230641
eosinophil cell count || id:ieu-b-33	finngen_R9_N14_IGA_NEPHROPATHY	rs397187	0.189779	0.144394	0.18874
eosinophil cell count || id:ieu-b-33	finngen_R9_N14_IGA_NEPHROPATHY	rs4074672	0.195787	0.144188	0.174508
eosinophil cell count || id:ieu-b-33	finngen_R9_N14_IGA_NEPHROPATHY	rs410867	0.172568	0.145035	0.234113
eosinophil cell count || id:ieu-b-33	finngen_R9_N14_IGA_NEPHROPATHY	rs412884	0.192542	0.145401	0.185432
eosinophil cell count || id:ieu-b-33	finngen_R9_N14_IGA_NEPHROPATHY	rs41313381	0.182242	0.143721	0.204787
eosinophil cell count || id:ieu-b-33	finngen_R9_N14_IGA_NEPHROPATHY	rs4148757	0.19278	0.144357	0.181731
eosinophil cell count || id:ieu-b-33	finngen_R9_N14_IGA_NEPHROPATHY	rs4149909	0.189883	0.144394	0.188498
eosinophil cell count || id:ieu-b-33	finngen_R9_N14_IGA_NEPHROPATHY	rs4236746	0.194351	0.144392	0.178302
eosinophil cell count || id:ieu-b-33	finngen_R9_N14_IGA_NEPHROPATHY	rs4240624	0.193799	0.144355	0.179429
eosinophil cell count || id:ieu-b-33	finngen_R9_N14_IGA_NEPHROPATHY	rs4243951	0.194818	0.144168	0.176592
eosinophil cell count || id:ieu-b-33	finngen_R9_N14_IGA_NEPHROPATHY	rs4280242	0.174879	0.144143	0.225041
eosinophil cell count || id:ieu-b-33	finngen_R9_N14_IGA_NEPHROPATHY	rs4310436	0.188726	0.144374	0.191146
eosinophil cell count || id:ieu-b-33	finngen_R9_N14_IGA_NEPHROPATHY	rs4366169	0.187428	0.144258	0.193855
eosinophil cell count || id:ieu-b-33	finngen_R9_N14_IGA_NEPHROPATHY	rs4409785	0.192729	0.144368	0.181883
eosinophil cell count || id:ieu-b-33	finngen_R9_N14_IGA_NEPHROPATHY	rs45577137	0.213101	0.143824	0.138427
eosinophil cell count || id:ieu-b-33	finngen_R9_N14_IGA_NEPHROPATHY	rs4652560	0.200484	0.143658	0.162847
eosinophil cell count || id:ieu-b-33	finngen_R9_N14_IGA_NEPHROPATHY	rs466547	0.195341	0.144115	0.175272
eosinophil cell count || id:ieu-b-33	finngen_R9_N14_IGA_NEPHROPATHY	rs4675190	0.19182	0.14439	0.184017
eosinophil cell count || id:ieu-b-33	finngen_R9_N14_IGA_NEPHROPATHY	rs4680250	0.194128	0.144339	0.178641
eosinophil cell count || id:ieu-b-33	finngen_R9_N14_IGA_NEPHROPATHY	rs4703589	0.192479	0.144405	0.182561
eosinophil cell count || id:ieu-b-33	finngen_R9_N14_IGA_NEPHROPATHY	rs4703730	0.193581	0.144393	0.180034
eosinophil cell count || id:ieu-b-33	finngen_R9_N14_IGA_NEPHROPATHY	rs4722171	0.192859	0.144616	0.182337
eosinophil cell count || id:ieu-b-33	finngen_R9_N14_IGA_NEPHROPATHY	rs473739	0.193356	0.144336	0.180367
eosinophil cell count || id:ieu-b-33	finngen_R9_N14_IGA_NEPHROPATHY	rs4739140	0.185025	0.144156	0.199314
eosinophil cell count || id:ieu-b-33	finngen_R9_N14_IGA_NEPHROPATHY	rs4746153	0.189558	0.144391	0.189248
eosinophil cell count || id:ieu-b-33	finngen_R9_N14_IGA_NEPHROPATHY	rs4849748	0.19646	0.144025	0.172544
eosinophil cell count || id:ieu-b-33	finngen_R9_N14_IGA_NEPHROPATHY	rs4857909	0.209375	0.146785	0.15375
eosinophil cell count || id:ieu-b-33	finngen_R9_N14_IGA_NEPHROPATHY	rs4870977	0.19108	0.144409	0.185774
eosinophil cell count || id:ieu-b-33	finngen_R9_N14_IGA_NEPHROPATHY	rs4908835	0.196616	0.144164	0.172621
eosinophil cell count || id:ieu-b-33	finngen_R9_N14_IGA_NEPHROPATHY	rs4931002	0.197814	0.144186	0.170084
eosinophil cell count || id:ieu-b-33	finngen_R9_N14_IGA_NEPHROPATHY	rs495149	0.200134	0.144012	0.164617
eosinophil cell count || id:ieu-b-33	finngen_R9_N14_IGA_NEPHROPATHY	rs496475	0.186548	0.144734	0.197434
eosinophil cell count || id:ieu-b-33	finngen_R9_N14_IGA_NEPHROPATHY	rs520461	0.190559	0.144405	0.186965
eosinophil cell count || id:ieu-b-33	finngen_R9_N14_IGA_NEPHROPATHY	rs526369	0.183608	0.144079	0.202537
eosinophil cell count || id:ieu-b-33	finngen_R9_N14_IGA_NEPHROPATHY	rs556063	0.192567	0.144376	0.182272
eosinophil cell count || id:ieu-b-33	finngen_R9_N14_IGA_NEPHROPATHY	rs55868524	0.194523	0.144273	0.177561
eosinophil cell count || id:ieu-b-33	finngen_R9_N14_IGA_NEPHROPATHY	rs55879743	0.190806	0.144655	0.187155
eosinophil cell count || id:ieu-b-33	finngen_R9_N14_IGA_NEPHROPATHY	rs55955211	0.192673	0.144476	0.182336
eosinophil cell count || id:ieu-b-33	finngen_R9_N14_IGA_NEPHROPATHY	rs56117721	0.186217	0.145846	0.201672
eosinophil cell count || id:ieu-b-33	finngen_R9_N14_IGA_NEPHROPATHY	rs56179563	0.189197	0.144447	0.190263
eosinophil cell count || id:ieu-b-33	finngen_R9_N14_IGA_NEPHROPATHY	rs56195338	0.196984	0.143715	0.170481
eosinophil cell count || id:ieu-b-33	finngen_R9_N14_IGA_NEPHROPATHY	rs56330463	0.194164	0.144877	0.180182
eosinophil cell count || id:ieu-b-33	finngen_R9_N14_IGA_NEPHROPATHY	rs574183	0.19162	0.144415	0.184551
eosinophil cell count || id:ieu-b-33	finngen_R9_N14_IGA_NEPHROPATHY	rs5747308	0.194441	0.144354	0.177989
eosinophil cell count || id:ieu-b-33	finngen_R9_N14_IGA_NEPHROPATHY	rs57633475	0.189156	0.144462	0.190407
eosinophil cell count || id:ieu-b-33	finngen_R9_N14_IGA_NEPHROPATHY	rs57834782	0.200978	0.145427	0.166976
eosinophil cell count || id:ieu-b-33	finngen_R9_N14_IGA_NEPHROPATHY	rs58745116	0.191475	0.144423	0.184907
eosinophil cell count || id:ieu-b-33	finngen_R9_N14_IGA_NEPHROPATHY	rs58833930	0.192461	0.144442	0.182716
eosinophil cell count || id:ieu-b-33	finngen_R9_N14_IGA_NEPHROPATHY	rs60175411	0.190489	0.14452	0.187477
eosinophil cell count || id:ieu-b-33	finngen_R9_N14_IGA_NEPHROPATHY	rs60600003	0.181072	0.144374	0.209774
eosinophil cell count || id:ieu-b-33	finngen_R9_N14_IGA_NEPHROPATHY	rs60646393	0.190765	0.144425	0.186547
eosinophil cell count || id:ieu-b-33	finngen_R9_N14_IGA_NEPHROPATHY	rs6103572	0.190437	0.144527	0.187617
eosinophil cell count || id:ieu-b-33	finngen_R9_N14_IGA_NEPHROPATHY	rs6139104	0.193943	0.144262	0.178826
eosinophil cell count || id:ieu-b-33	finngen_R9_N14_IGA_NEPHROPATHY	rs6141755	0.197763	0.144119	0.169994
eosinophil cell count || id:ieu-b-33	finngen_R9_N14_IGA_NEPHROPATHY	rs61426394	0.193431	0.144292	0.180067
eosinophil cell count || id:ieu-b-33	finngen_R9_N14_IGA_NEPHROPATHY	rs61798836	0.186872	0.144225	0.19508
eosinophil cell count || id:ieu-b-33	finngen_R9_N14_IGA_NEPHROPATHY	rs62005030	0.188141	0.144239	0.192107
eosinophil cell count || id:ieu-b-33	finngen_R9_N14_IGA_NEPHROPATHY	rs62006172	0.18742	0.14433	0.194097
eosinophil cell count || id:ieu-b-33	finngen_R9_N14_IGA_NEPHROPATHY	rs62011287	0.192034	0.144394	0.183542
eosinophil cell count || id:ieu-b-33	finngen_R9_N14_IGA_NEPHROPATHY	rs62061733	0.190104	0.144471	0.18822
eosinophil cell count || id:ieu-b-33	finngen_R9_N14_IGA_NEPHROPATHY	rs62086903	0.186689	0.144589	0.196644
eosinophil cell count || id:ieu-b-33	finngen_R9_N14_IGA_NEPHROPATHY	rs62105489	0.193125	0.144219	0.180537
eosinophil cell count || id:ieu-b-33	finngen_R9_N14_IGA_NEPHROPATHY	rs62117160	0.187314	0.144374	0.194487
eosinophil cell count || id:ieu-b-33	finngen_R9_N14_IGA_NEPHROPATHY	rs62183994	0.18992	0.144386	0.188389
eosinophil cell count || id:ieu-b-33	finngen_R9_N14_IGA_NEPHROPATHY	rs62308111	0.193517	0.14433	0.179987
eosinophil cell count || id:ieu-b-33	finngen_R9_N14_IGA_NEPHROPATHY	rs62385501	0.189017	0.144374	0.190459
eosinophil cell count || id:ieu-b-33	finngen_R9_N14_IGA_NEPHROPATHY	rs62395833	0.188089	0.144387	0.192686
eosinophil cell count || id:ieu-b-33	finngen_R9_N14_IGA_NEPHROPATHY	rs62408224	0.202246	0.144689	0.162176
eosinophil cell count || id:ieu-b-33	finngen_R9_N14_IGA_NEPHROPATHY	rs62473720	0.196325	0.144141	0.173189
eosinophil cell count || id:ieu-b-33	finngen_R9_N14_IGA_NEPHROPATHY	rs62539154	0.19819	0.144185	0.16927
eosinophil cell count || id:ieu-b-33	finngen_R9_N14_IGA_NEPHROPATHY	rs634534	0.192243	0.144732	0.18409
eosinophil cell count || id:ieu-b-33	finngen_R9_N14_IGA_NEPHROPATHY	rs637064	0.186923	0.144513	0.195848
eosinophil cell count || id:ieu-b-33	finngen_R9_N14_IGA_NEPHROPATHY	rs6490291	0.185359	0.144565	0.199779
eosinophil cell count || id:ieu-b-33	finngen_R9_N14_IGA_NEPHROPATHY	rs6496717	0.192818	0.144433	0.181877
eosinophil cell count || id:ieu-b-33	finngen_R9_N14_IGA_NEPHROPATHY	rs6556313	0.184844	0.144319	0.200263
eosinophil cell count || id:ieu-b-33	finngen_R9_N14_IGA_NEPHROPATHY	rs6573020	0.191844	0.144504	0.184307
eosinophil cell count || id:ieu-b-33	finngen_R9_N14_IGA_NEPHROPATHY	rs6670664	0.191323	0.144432	0.185285
eosinophil cell count || id:ieu-b-33	finngen_R9_N14_IGA_NEPHROPATHY	rs66735324	0.193078	0.14436	0.181069
eosinophil cell count || id:ieu-b-33	finngen_R9_N14_IGA_NEPHROPATHY	rs668248	0.186342	0.144306	0.196601
eosinophil cell count || id:ieu-b-33	finngen_R9_N14_IGA_NEPHROPATHY	rs6684992	0.196899	0.144497	0.17299
eosinophil cell count || id:ieu-b-33	finngen_R9_N14_IGA_NEPHROPATHY	rs6731125	0.205316	0.143308	0.151947
eosinophil cell count || id:ieu-b-33	finngen_R9_N14_IGA_NEPHROPATHY	rs6741307	0.189724	0.144408	0.188912
eosinophil cell count || id:ieu-b-33	finngen_R9_N14_IGA_NEPHROPATHY	rs6750754	0.233123	0.144618	0.106964
eosinophil cell count || id:ieu-b-33	finngen_R9_N14_IGA_NEPHROPATHY	rs67856193	0.193075	0.14452	0.181558
eosinophil cell count || id:ieu-b-33	finngen_R9_N14_IGA_NEPHROPATHY	rs6787336	0.203117	0.144479	0.159767
eosinophil cell count || id:ieu-b-33	finngen_R9_N14_IGA_NEPHROPATHY	rs6904506	0.18126	0.144408	0.20941
eosinophil cell count || id:ieu-b-33	finngen_R9_N14_IGA_NEPHROPATHY	rs6924350	0.185544	0.144955	0.200541
eosinophil cell count || id:ieu-b-33	finngen_R9_N14_IGA_NEPHROPATHY	rs6924387	0.189318	0.144441	0.18996
eosinophil cell count || id:ieu-b-33	finngen_R9_N14_IGA_NEPHROPATHY	rs6930635	0.199801	0.144173	0.165795
eosinophil cell count || id:ieu-b-33	finngen_R9_N14_IGA_NEPHROPATHY	rs6956283	0.194603	0.144281	0.177407
eosinophil cell count || id:ieu-b-33	finngen_R9_N14_IGA_NEPHROPATHY	rs6971710	0.189976	0.144553	0.188769
eosinophil cell count || id:ieu-b-33	finngen_R9_N14_IGA_NEPHROPATHY	rs6979947	0.188822	0.144357	0.190866
eosinophil cell count || id:ieu-b-33	finngen_R9_N14_IGA_NEPHROPATHY	rs6986109	0.18689	0.144306	0.195288
eosinophil cell count || id:ieu-b-33	finngen_R9_N14_IGA_NEPHROPATHY	rs6989099	0.193555	0.144398	0.180105
eosinophil cell count || id:ieu-b-33	finngen_R9_N14_IGA_NEPHROPATHY	rs699664	0.184971	0.144173	0.199498
eosinophil cell count || id:ieu-b-33	finngen_R9_N14_IGA_NEPHROPATHY	rs6999452	0.190138	0.144395	0.18791
eosinophil cell count || id:ieu-b-33	finngen_R9_N14_IGA_NEPHROPATHY	rs7009579	0.185279	0.144077	0.198453
eosinophil cell count || id:ieu-b-33	finngen_R9_N14_IGA_NEPHROPATHY	rs7026022	0.190624	0.144402	0.186803
eosinophil cell count || id:ieu-b-33	finngen_R9_N14_IGA_NEPHROPATHY	rs7080536	0.186805	0.144302	0.19548
eosinophil cell count || id:ieu-b-33	finngen_R9_N14_IGA_NEPHROPATHY	rs708776	0.189955	0.144389	0.188314
eosinophil cell count || id:ieu-b-33	finngen_R9_N14_IGA_NEPHROPATHY	rs7123726	0.194965	0.14425	0.176511
eosinophil cell count || id:ieu-b-33	finngen_R9_N14_IGA_NEPHROPATHY	rs7141943	0.192195	0.144429	0.18328
eosinophil cell count || id:ieu-b-33	finngen_R9_N14_IGA_NEPHROPATHY	rs71429414	0.195728	0.1442	0.174676
eosinophil cell count || id:ieu-b-33	finngen_R9_N14_IGA_NEPHROPATHY	rs71508968	0.191012	0.144387	0.185865
eosinophil cell count || id:ieu-b-33	finngen_R9_N14_IGA_NEPHROPATHY	rs7158239	0.19137	0.144438	0.185195
eosinophil cell count || id:ieu-b-33	finngen_R9_N14_IGA_NEPHROPATHY	rs71628184	0.18855	0.144336	0.191441
eosinophil cell count || id:ieu-b-33	finngen_R9_N14_IGA_NEPHROPATHY	rs7173571	0.189154	0.144404	0.19023
eosinophil cell count || id:ieu-b-33	finngen_R9_N14_IGA_NEPHROPATHY	rs7215391	0.190705	0.144393	0.186589
eosinophil cell count || id:ieu-b-33	finngen_R9_N14_IGA_NEPHROPATHY	rs7220649	0.188774	0.144277	0.190731
eosinophil cell count || id:ieu-b-33	finngen_R9_N14_IGA_NEPHROPATHY	rs725613	0.187145	0.145073	0.197048
eosinophil cell count || id:ieu-b-33	finngen_R9_N14_IGA_NEPHROPATHY	rs7257	0.183126	0.144679	0.205607
eosinophil cell count || id:ieu-b-33	finngen_R9_N14_IGA_NEPHROPATHY	rs7267752	0.192246	0.144355	0.18294
eosinophil cell count || id:ieu-b-33	finngen_R9_N14_IGA_NEPHROPATHY	rs72695582	0.183138	0.144238	0.204194
eosinophil cell count || id:ieu-b-33	finngen_R9_N14_IGA_NEPHROPATHY	rs72766638	0.176642	0.143599	0.218656
eosinophil cell count || id:ieu-b-33	finngen_R9_N14_IGA_NEPHROPATHY	rs72800841	0.187019	0.144292	0.194936
eosinophil cell count || id:ieu-b-33	finngen_R9_N14_IGA_NEPHROPATHY	rs72834751	0.192413	0.144477	0.18293
eosinophil cell count || id:ieu-b-33	finngen_R9_N14_IGA_NEPHROPATHY	rs72987040	0.18636	0.144311	0.196574
eosinophil cell count || id:ieu-b-33	finngen_R9_N14_IGA_NEPHROPATHY	rs73046033	0.19551	0.144203	0.175164
eosinophil cell count || id:ieu-b-33	finngen_R9_N14_IGA_NEPHROPATHY	rs73072498	0.187888	0.144245	0.192725
eosinophil cell count || id:ieu-b-33	finngen_R9_N14_IGA_NEPHROPATHY	rs73086541	0.191508	0.144399	0.18476
eosinophil cell count || id:ieu-b-33	finngen_R9_N14_IGA_NEPHROPATHY	rs73118830	0.196661	0.144465	0.173418
eosinophil cell count || id:ieu-b-33	finngen_R9_N14_IGA_NEPHROPATHY	rs73191842	0.190514	0.14436	0.186931
eosinophil cell count || id:ieu-b-33	finngen_R9_N14_IGA_NEPHROPATHY	rs73205140	0.193159	0.144515	0.181353
eosinophil cell count || id:ieu-b-33	finngen_R9_N14_IGA_NEPHROPATHY	rs73232881	0.185204	0.145297	0.202432
eosinophil cell count || id:ieu-b-33	finngen_R9_N14_IGA_NEPHROPATHY	rs73238201	0.182412	0.143695	0.204285
eosinophil cell count || id:ieu-b-33	finngen_R9_N14_IGA_NEPHROPATHY	rs73272842	0.192464	0.144445	0.182717
eosinophil cell count || id:ieu-b-33	finngen_R9_N14_IGA_NEPHROPATHY	rs7327960	0.1847	0.144001	0.19962
eosinophil cell count || id:ieu-b-33	finngen_R9_N14_IGA_NEPHROPATHY	rs73322872	0.189542	0.144384	0.189265
eosinophil cell count || id:ieu-b-33	finngen_R9_N14_IGA_NEPHROPATHY	rs73428834	0.192298	0.144469	0.183168
eosinophil cell count || id:ieu-b-33	finngen_R9_N14_IGA_NEPHROPATHY	rs7382061	0.192969	0.145455	0.184623
eosinophil cell count || id:ieu-b-33	finngen_R9_N14_IGA_NEPHROPATHY	rs73963711	0.20633	0.143602	0.150771
eosinophil cell count || id:ieu-b-33	finngen_R9_N14_IGA_NEPHROPATHY	rs7423615	0.183705	0.144112	0.202402
eosinophil cell count || id:ieu-b-33	finngen_R9_N14_IGA_NEPHROPATHY	rs743002	0.19814	0.144375	0.169939
eosinophil cell count || id:ieu-b-33	finngen_R9_N14_IGA_NEPHROPATHY	rs74331768	0.189624	0.144366	0.189018
eosinophil cell count || id:ieu-b-33	finngen_R9_N14_IGA_NEPHROPATHY	rs7441808	0.191428	0.144408	0.184972
eosinophil cell count || id:ieu-b-33	finngen_R9_N14_IGA_NEPHROPATHY	rs74480102	0.194215	0.144519	0.17899
eosinophil cell count || id:ieu-b-33	finngen_R9_N14_IGA_NEPHROPATHY	rs74612091	0.18015	0.144504	0.212517
eosinophil cell count || id:ieu-b-33	finngen_R9_N14_IGA_NEPHROPATHY	rs746550	0.195213	0.144319	0.176168
eosinophil cell count || id:ieu-b-33	finngen_R9_N14_IGA_NEPHROPATHY	rs7556106	0.193005	0.144402	0.181358
eosinophil cell count || id:ieu-b-33	finngen_R9_N14_IGA_NEPHROPATHY	rs7569084	0.186842	0.144393	0.19567
eosinophil cell count || id:ieu-b-33	finngen_R9_N14_IGA_NEPHROPATHY	rs75737219	0.199676	0.144429	0.166812
eosinophil cell count || id:ieu-b-33	finngen_R9_N14_IGA_NEPHROPATHY	rs7591231	0.190367	0.14439	0.187361
eosinophil cell count || id:ieu-b-33	finngen_R9_N14_IGA_NEPHROPATHY	rs7593992	0.187105	0.144563	0.195569
eosinophil cell count || id:ieu-b-33	finngen_R9_N14_IGA_NEPHROPATHY	rs7636495	0.187465	0.144432	0.194307
eosinophil cell count || id:ieu-b-33	finngen_R9_N14_IGA_NEPHROPATHY	rs7646283	0.195238	0.144515	0.1767
eosinophil cell count || id:ieu-b-33	finngen_R9_N14_IGA_NEPHROPATHY	rs7646695	0.182731	0.143839	0.203949
eosinophil cell count || id:ieu-b-33	finngen_R9_N14_IGA_NEPHROPATHY	rs7649812	0.190025	0.144426	0.188265
eosinophil cell count || id:ieu-b-33	finngen_R9_N14_IGA_NEPHROPATHY	rs76793172	0.191717	0.144678	0.185128
eosinophil cell count || id:ieu-b-33	finngen_R9_N14_IGA_NEPHROPATHY	rs76830965	0.19841	0.143848	0.1678
eosinophil cell count || id:ieu-b-33	finngen_R9_N14_IGA_NEPHROPATHY	rs7687708	0.190269	0.144403	0.187627
eosinophil cell count || id:ieu-b-33	finngen_R9_N14_IGA_NEPHROPATHY	rs76908370	0.185653	0.144211	0.197965
eosinophil cell count || id:ieu-b-33	finngen_R9_N14_IGA_NEPHROPATHY	rs76981581	0.197265	0.144174	0.171237
eosinophil cell count || id:ieu-b-33	finngen_R9_N14_IGA_NEPHROPATHY	rs7700687	0.176594	0.144659	0.222177
eosinophil cell count || id:ieu-b-33	finngen_R9_N14_IGA_NEPHROPATHY	rs77331334	0.190066	0.144374	0.188013
eosinophil cell count || id:ieu-b-33	finngen_R9_N14_IGA_NEPHROPATHY	rs77625297	0.186054	0.144174	0.196882
eosinophil cell count || id:ieu-b-33	finngen_R9_N14_IGA_NEPHROPATHY	rs7764278	0.191276	0.144423	0.185365
eosinophil cell count || id:ieu-b-33	finngen_R9_N14_IGA_NEPHROPATHY	rs778756	0.199181	0.143993	0.166583
eosinophil cell count || id:ieu-b-33	finngen_R9_N14_IGA_NEPHROPATHY	rs7797428	0.190633	0.144409	0.186806
eosinophil cell count || id:ieu-b-33	finngen_R9_N14_IGA_NEPHROPATHY	rs783646	0.181776	0.143994	0.206809
eosinophil cell count || id:ieu-b-33	finngen_R9_N14_IGA_NEPHROPATHY	rs7839946	0.190366	0.1444	0.187394
eosinophil cell count || id:ieu-b-33	finngen_R9_N14_IGA_NEPHROPATHY	rs7840212	0.17434	0.144514	0.227668
eosinophil cell count || id:ieu-b-33	finngen_R9_N14_IGA_NEPHROPATHY	rs7846314	0.201361	0.144331	0.162976
eosinophil cell count || id:ieu-b-33	finngen_R9_N14_IGA_NEPHROPATHY	rs7868130	0.192101	0.144691	0.184288
eosinophil cell count || id:ieu-b-33	finngen_R9_N14_IGA_NEPHROPATHY	rs7897422	0.196206	0.144357	0.174093
eosinophil cell count || id:ieu-b-33	finngen_R9_N14_IGA_NEPHROPATHY	rs79716587	0.185578	0.144176	0.198036
eosinophil cell count || id:ieu-b-33	finngen_R9_N14_IGA_NEPHROPATHY	rs7975	0.186117	0.144155	0.196674
eosinophil cell count || id:ieu-b-33	finngen_R9_N14_IGA_NEPHROPATHY	rs7986796	0.182634	0.144358	0.20582
eosinophil cell count || id:ieu-b-33	finngen_R9_N14_IGA_NEPHROPATHY	rs79881201	0.189986	0.144866	0.189704
eosinophil cell count || id:ieu-b-33	finngen_R9_N14_IGA_NEPHROPATHY	rs8	0.188409	0.144452	0.19213
eosinophil cell count || id:ieu-b-33	finngen_R9_N14_IGA_NEPHROPATHY	rs80054178	0.185111	0.144209	0.199273
eosinophil cell count || id:ieu-b-33	finngen_R9_N14_IGA_NEPHROPATHY	rs80066203	0.189112	0.144339	0.190132
eosinophil cell count || id:ieu-b-33	finngen_R9_N14_IGA_NEPHROPATHY	rs8012643	0.192673	0.144388	0.182069
eosinophil cell count || id:ieu-b-33	finngen_R9_N14_IGA_NEPHROPATHY	rs8020739	0.193053	0.144534	0.181649
eosinophil cell count || id:ieu-b-33	finngen_R9_N14_IGA_NEPHROPATHY	rs8026803	0.176699	0.144123	0.220187
eosinophil cell count || id:ieu-b-33	finngen_R9_N14_IGA_NEPHROPATHY	rs8044920	0.195375	0.14415	0.175304
eosinophil cell count || id:ieu-b-33	finngen_R9_N14_IGA_NEPHROPATHY	rs8050508	0.185353	0.144375	0.199202
eosinophil cell count || id:ieu-b-33	finngen_R9_N14_IGA_NEPHROPATHY	rs8076052	0.188359	0.144399	0.192086
eosinophil cell count || id:ieu-b-33	finngen_R9_N14_IGA_NEPHROPATHY	rs8083368	0.197469	0.144058	0.170451
eosinophil cell count || id:ieu-b-33	finngen_R9_N14_IGA_NEPHROPATHY	rs8113367	0.190895	0.14445	0.186325
eosinophil cell count || id:ieu-b-33	finngen_R9_N14_IGA_NEPHROPATHY	rs884634	0.19447	0.144261	0.177645
eosinophil cell count || id:ieu-b-33	finngen_R9_N14_IGA_NEPHROPATHY	rs900382	0.185565	0.144475	0.198998
eosinophil cell count || id:ieu-b-33	finngen_R9_N14_IGA_NEPHROPATHY	rs911603	0.190074	0.144574	0.188604
eosinophil cell count || id:ieu-b-33	finngen_R9_N14_IGA_NEPHROPATHY	rs925966	0.194469	0.144385	0.17802
eosinophil cell count || id:ieu-b-33	finngen_R9_N14_IGA_NEPHROPATHY	rs9349322	0.196586	0.144295	0.173076
eosinophil cell count || id:ieu-b-33	finngen_R9_N14_IGA_NEPHROPATHY	rs9389268	0.21582	0.144482	0.13524
eosinophil cell count || id:ieu-b-33	finngen_R9_N14_IGA_NEPHROPATHY	rs9392525	0.193539	0.144345	0.179982
eosinophil cell count || id:ieu-b-33	finngen_R9_N14_IGA_NEPHROPATHY	rs941616	0.193788	0.144294	0.179269
eosinophil cell count || id:ieu-b-33	finngen_R9_N14_IGA_NEPHROPATHY	rs9428321	0.192461	0.144408	0.182613
eosinophil cell count || id:ieu-b-33	finngen_R9_N14_IGA_NEPHROPATHY	rs9430574	0.196182	0.144366	0.174173
eosinophil cell count || id:ieu-b-33	finngen_R9_N14_IGA_NEPHROPATHY	rs954954	0.195319	0.14448	0.176415
eosinophil cell count || id:ieu-b-33	finngen_R9_N14_IGA_NEPHROPATHY	rs962993	0.209951	0.144426	0.146032
eosinophil cell count || id:ieu-b-33	finngen_R9_N14_IGA_NEPHROPATHY	rs964184	0.182112	0.144212	0.206657
eosinophil cell count || id:ieu-b-33	finngen_R9_N14_IGA_NEPHROPATHY	rs9666598	0.185708	0.144252	0.197959
eosinophil cell count || id:ieu-b-33	finngen_R9_N14_IGA_NEPHROPATHY	rs9675999	0.198087	0.144093	0.16922
eosinophil cell count || id:ieu-b-33	finngen_R9_N14_IGA_NEPHROPATHY	rs9815874	0.186658	0.144503	0.196452
eosinophil cell count || id:ieu-b-33	finngen_R9_N14_IGA_NEPHROPATHY	rs9818987	0.194201	0.144314	0.178403
eosinophil cell count || id:ieu-b-33	finngen_R9_N14_IGA_NEPHROPATHY	rs9835307	0.171582	0.143603	0.232149
eosinophil cell count || id:ieu-b-33	finngen_R9_N14_IGA_NEPHROPATHY	rs9837045	0.183882	0.143788	0.200952
eosinophil cell count || id:ieu-b-33	finngen_R9_N14_IGA_NEPHROPATHY	rs9840310	0.192782	0.144347	0.181699
eosinophil cell count || id:ieu-b-33	finngen_R9_N14_IGA_NEPHROPATHY	rs9872485	0.186708	0.144323	0.195777
eosinophil cell count || id:ieu-b-33	finngen_R9_N14_IGA_NEPHROPATHY	rs9894839	0.19371	0.144308	0.179487
eosinophil cell count || id:ieu-b-33	finngen_R9_N14_IGA_NEPHROPATHY	rs9939774	0.203808	0.144299	0.157832
eosinophil cell count || id:ieu-b-33	finngen_R9_N14_IGA_NEPHROPATHY	rs9965489	0.197649	0.144161	0.170367
eosinophil cell count || id:ieu-b-33	finngen_R9_N14_IGA_NEPHROPATHY	rs9979383	0.201123	0.144383	0.163624
neutrophil cell count || id:ieu-b-34	finngen_R9_N14_IGA_NEPHROPATHY	rs10252457	0.19998	0.159864	0.210956
neutrophil cell count || id:ieu-b-34	finngen_R9_N14_IGA_NEPHROPATHY	rs1042725	0.2008	0.159845	0.209039
neutrophil cell count || id:ieu-b-34	finngen_R9_N14_IGA_NEPHROPATHY	rs10447304	0.206417	0.159725	0.196244
neutrophil cell count || id:ieu-b-34	finngen_R9_N14_IGA_NEPHROPATHY	rs1047891	0.190861	0.159653	0.231902
neutrophil cell count || id:ieu-b-34	finngen_R9_N14_IGA_NEPHROPATHY	rs10498635	0.207354	0.159837	0.194533
neutrophil cell count || id:ieu-b-34	finngen_R9_N14_IGA_NEPHROPATHY	rs10509912	0.201732	0.159872	0.207007
neutrophil cell count || id:ieu-b-34	finngen_R9_N14_IGA_NEPHROPATHY	rs10750623	0.196052	0.159693	0.219566
neutrophil cell count || id:ieu-b-34	finngen_R9_N14_IGA_NEPHROPATHY	rs10760690	0.202734	0.159748	0.204411
neutrophil cell count || id:ieu-b-34	finngen_R9_N14_IGA_NEPHROPATHY	rs10786325	0.179123	0.160428	0.264197
neutrophil cell count || id:ieu-b-34	finngen_R9_N14_IGA_NEPHROPATHY	rs10833024	0.202477	0.159826	0.205204
neutrophil cell count || id:ieu-b-34	finngen_R9_N14_IGA_NEPHROPATHY	rs10846411	0.194956	0.159793	0.222445
neutrophil cell count || id:ieu-b-34	finngen_R9_N14_IGA_NEPHROPATHY	rs10849020	0.193642	0.159863	0.225781
neutrophil cell count || id:ieu-b-34	finngen_R9_N14_IGA_NEPHROPATHY	rs10864368	0.214949	0.159589	0.178015
neutrophil cell count || id:ieu-b-34	finngen_R9_N14_IGA_NEPHROPATHY	rs10868825	0.202675	0.159756	0.204566
neutrophil cell count || id:ieu-b-34	finngen_R9_N14_IGA_NEPHROPATHY	rs10945542	0.18878	0.158841	0.23464
neutrophil cell count || id:ieu-b-34	finngen_R9_N14_IGA_NEPHROPATHY	rs10948036	0.195363	0.16007	0.222281
neutrophil cell count || id:ieu-b-34	finngen_R9_N14_IGA_NEPHROPATHY	rs10992394	0.191323	0.159199	0.229446
neutrophil cell count || id:ieu-b-34	finngen_R9_N14_IGA_NEPHROPATHY	rs10995477	0.208247	0.160176	0.193562
neutrophil cell count || id:ieu-b-34	finngen_R9_N14_IGA_NEPHROPATHY	rs11039195	0.203827	0.159857	0.20229
neutrophil cell count || id:ieu-b-34	finngen_R9_N14_IGA_NEPHROPATHY	rs11064881	0.1947	0.15988	0.223304
neutrophil cell count || id:ieu-b-34	finngen_R9_N14_IGA_NEPHROPATHY	rs11080133	0.19605	0.159688	0.219556
neutrophil cell count || id:ieu-b-34	finngen_R9_N14_IGA_NEPHROPATHY	rs11104881	0.186129	0.159777	0.244046
neutrophil cell count || id:ieu-b-34	finngen_R9_N14_IGA_NEPHROPATHY	rs112203773	0.195808	0.159339	0.219117
neutrophil cell count || id:ieu-b-34	finngen_R9_N14_IGA_NEPHROPATHY	rs1135172	0.202082	0.159769	0.205929
neutrophil cell count || id:ieu-b-34	finngen_R9_N14_IGA_NEPHROPATHY	rs114050631	0.219117	0.160505	0.1722
neutrophil cell count || id:ieu-b-34	finngen_R9_N14_IGA_NEPHROPATHY	rs114427170	0.198358	0.159868	0.214694
[truncated: 368 more rows]

## Sheet: Renal malignant neoplasm
exposure	outcome	Removed SNP	beta	se	p value of IVW method
basophil cell count || id:ieu-b-29	finngen_R9_C3_KIDNEY_NOTRENALPELVIS_EXALLC	rs10006833	0.266077	0.115918	0.0217104
basophil cell count || id:ieu-b-29	finngen_R9_C3_KIDNEY_NOTRENALPELVIS_EXALLC	rs10734121	0.275085	0.11605	0.0177684
basophil cell count || id:ieu-b-29	finngen_R9_C3_KIDNEY_NOTRENALPELVIS_EXALLC	rs10746147	0.268616	0.116088	0.0206735
basophil cell count || id:ieu-b-29	finngen_R9_C3_KIDNEY_NOTRENALPELVIS_EXALLC	rs10806232	0.273792	0.115937	0.0181979
basophil cell count || id:ieu-b-29	finngen_R9_C3_KIDNEY_NOTRENALPELVIS_EXALLC	rs10835333	0.279625	0.115154	0.0151713
basophil cell count || id:ieu-b-29	finngen_R9_C3_KIDNEY_NOTRENALPELVIS_EXALLC	rs10844657	0.265809	0.115852	0.0217687
basophil cell count || id:ieu-b-29	finngen_R9_C3_KIDNEY_NOTRENALPELVIS_EXALLC	rs1086893	0.264933	0.116322	0.0227513
basophil cell count || id:ieu-b-29	finngen_R9_C3_KIDNEY_NOTRENALPELVIS_EXALLC	rs10883359	0.271783	0.11601	0.0191423
basophil cell count || id:ieu-b-29	finngen_R9_C3_KIDNEY_NOTRENALPELVIS_EXALLC	rs10906375	0.265219	0.115825	0.0220314
basophil cell count || id:ieu-b-29	finngen_R9_C3_KIDNEY_NOTRENALPELVIS_EXALLC	rs10927074	0.269842	0.117398	0.0215324
basophil cell count || id:ieu-b-29	finngen_R9_C3_KIDNEY_NOTRENALPELVIS_EXALLC	rs11064881	0.253367	0.114533	0.0269549
basophil cell count || id:ieu-b-29	finngen_R9_C3_KIDNEY_NOTRENALPELVIS_EXALLC	rs11097787	0.266156	0.115983	0.021746
basophil cell count || id:ieu-b-29	finngen_R9_C3_KIDNEY_NOTRENALPELVIS_EXALLC	rs11121246	0.267627	0.116018	0.021068
basophil cell count || id:ieu-b-29	finngen_R9_C3_KIDNEY_NOTRENALPELVIS_EXALLC	rs11158159	0.266213	0.116285	0.0220606
basophil cell count || id:ieu-b-29	finngen_R9_C3_KIDNEY_NOTRENALPELVIS_EXALLC	rs11187969	0.269799	0.116004	0.0200309
basophil cell count || id:ieu-b-29	finngen_R9_C3_KIDNEY_NOTRENALPELVIS_EXALLC	rs112352373	0.268523	0.116042	0.0206665
basophil cell count || id:ieu-b-29	finngen_R9_C3_KIDNEY_NOTRENALPELVIS_EXALLC	rs1128099	0.259391	0.114839	0.0239001
basophil cell count || id:ieu-b-29	finngen_R9_C3_KIDNEY_NOTRENALPELVIS_EXALLC	rs11633707	0.270879	0.116034	0.0195708
basophil cell count || id:ieu-b-29	finngen_R9_C3_KIDNEY_NOTRENALPELVIS_EXALLC	rs11710737	0.270988	0.116013	0.0194997
basophil cell count || id:ieu-b-29	finngen_R9_C3_KIDNEY_NOTRENALPELVIS_EXALLC	rs11756802	0.267171	0.116031	0.0213024
basophil cell count || id:ieu-b-29	finngen_R9_C3_KIDNEY_NOTRENALPELVIS_EXALLC	rs11772895	0.269094	0.11669	0.0211076
basophil cell count || id:ieu-b-29	finngen_R9_C3_KIDNEY_NOTRENALPELVIS_EXALLC	rs118013485	0.273089	0.115971	0.0185328
basophil cell count || id:ieu-b-29	finngen_R9_C3_KIDNEY_NOTRENALPELVIS_EXALLC	rs1186222	0.280545	0.115755	0.0153672
basophil cell count || id:ieu-b-29	finngen_R9_C3_KIDNEY_NOTRENALPELVIS_EXALLC	rs12075	0.285447	0.115885	0.0137704
basophil cell count || id:ieu-b-29	finngen_R9_C3_KIDNEY_NOTRENALPELVIS_EXALLC	rs12123922	0.277529	0.116329	0.0170454
basophil cell count || id:ieu-b-29	finngen_R9_C3_KIDNEY_NOTRENALPELVIS_EXALLC	rs12143614	0.272365	0.116014	0.0188904
basophil cell count || id:ieu-b-29	finngen_R9_C3_KIDNEY_NOTRENALPELVIS_EXALLC	rs12376511	0.251812	0.113735	0.0268268
basophil cell count || id:ieu-b-29	finngen_R9_C3_KIDNEY_NOTRENALPELVIS_EXALLC	rs12443468	0.264433	0.115633	0.0222055
basophil cell count || id:ieu-b-29	finngen_R9_C3_KIDNEY_NOTRENALPELVIS_EXALLC	rs12447180	0.278886	0.115922	0.0161369
basophil cell count || id:ieu-b-29	finngen_R9_C3_KIDNEY_NOTRENALPELVIS_EXALLC	rs12453682	0.264739	0.115977	0.0224495
basophil cell count || id:ieu-b-29	finngen_R9_C3_KIDNEY_NOTRENALPELVIS_EXALLC	rs12459419	0.26667	0.116067	0.0215877
basophil cell count || id:ieu-b-29	finngen_R9_C3_KIDNEY_NOTRENALPELVIS_EXALLC	rs12497690	0.261825	0.115508	0.0234066
basophil cell count || id:ieu-b-29	finngen_R9_C3_KIDNEY_NOTRENALPELVIS_EXALLC	rs12921873	0.268893	0.116037	0.020487
basophil cell count || id:ieu-b-29	finngen_R9_C3_KIDNEY_NOTRENALPELVIS_EXALLC	rs12941811	0.279261	0.117415	0.0173872
basophil cell count || id:ieu-b-29	finngen_R9_C3_KIDNEY_NOTRENALPELVIS_EXALLC	rs1295927	0.252781	0.115537	0.0286782
basophil cell count || id:ieu-b-29	finngen_R9_C3_KIDNEY_NOTRENALPELVIS_EXALLC	rs13089722	0.316986	0.11631	0.00642326
basophil cell count || id:ieu-b-29	finngen_R9_C3_KIDNEY_NOTRENALPELVIS_EXALLC	rs13188960	0.273682	0.116083	0.0183916
basophil cell count || id:ieu-b-29	finngen_R9_C3_KIDNEY_NOTRENALPELVIS_EXALLC	rs13267723	0.274539	0.11567	0.0176217
basophil cell count || id:ieu-b-29	finngen_R9_C3_KIDNEY_NOTRENALPELVIS_EXALLC	rs13386606	0.274785	0.115686	0.0175359
basophil cell count || id:ieu-b-29	finngen_R9_C3_KIDNEY_NOTRENALPELVIS_EXALLC	rs13419763	0.270766	0.116104	0.0196957
basophil cell count || id:ieu-b-29	finngen_R9_C3_KIDNEY_NOTRENALPELVIS_EXALLC	rs138595256	0.244121	0.115275	0.0341976
basophil cell count || id:ieu-b-29	finngen_R9_C3_KIDNEY_NOTRENALPELVIS_EXALLC	rs142405270	0.268202	0.1159	0.0206627
basophil cell count || id:ieu-b-29	finngen_R9_C3_KIDNEY_NOTRENALPELVIS_EXALLC	rs1427499	0.269773	0.116217	0.0202718
basophil cell count || id:ieu-b-29	finngen_R9_C3_KIDNEY_NOTRENALPELVIS_EXALLC	rs146970669	0.273204	0.11598	0.0184925
basophil cell count || id:ieu-b-29	finngen_R9_C3_KIDNEY_NOTRENALPELVIS_EXALLC	rs149007767	0.267112	0.116249	0.0215753
basophil cell count || id:ieu-b-29	finngen_R9_C3_KIDNEY_NOTRENALPELVIS_EXALLC	rs1537061	0.261761	0.115679	0.0236467
basophil cell count || id:ieu-b-29	finngen_R9_C3_KIDNEY_NOTRENALPELVIS_EXALLC	rs1539174	0.221105	0.114038	0.052517
basophil cell count || id:ieu-b-29	finngen_R9_C3_KIDNEY_NOTRENALPELVIS_EXALLC	rs1598207	0.280584	0.115595	0.0152114
basophil cell count || id:ieu-b-29	finngen_R9_C3_KIDNEY_NOTRENALPELVIS_EXALLC	rs1633768	0.265916	0.115946	0.0218219
basophil cell count || id:ieu-b-29	finngen_R9_C3_KIDNEY_NOTRENALPELVIS_EXALLC	rs1669340	0.249971	0.115423	0.0303343
basophil cell count || id:ieu-b-29	finngen_R9_C3_KIDNEY_NOTRENALPELVIS_EXALLC	rs16923637	0.261263	0.115358	0.0235249
basophil cell count || id:ieu-b-29	finngen_R9_C3_KIDNEY_NOTRENALPELVIS_EXALLC	rs16928084	0.261673	0.115928	0.0239957
basophil cell count || id:ieu-b-29	finngen_R9_C3_KIDNEY_NOTRENALPELVIS_EXALLC	rs16989483	0.276997	0.115874	0.0168259
basophil cell count || id:ieu-b-29	finngen_R9_C3_KIDNEY_NOTRENALPELVIS_EXALLC	rs17613339	0.268244	0.116025	0.0207806
basophil cell count || id:ieu-b-29	finngen_R9_C3_KIDNEY_NOTRENALPELVIS_EXALLC	rs17625587	0.268783	0.116072	0.0205768
basophil cell count || id:ieu-b-29	finngen_R9_C3_KIDNEY_NOTRENALPELVIS_EXALLC	rs17758695	0.287033	0.117622	0.0146748
basophil cell count || id:ieu-b-29	finngen_R9_C3_KIDNEY_NOTRENALPELVIS_EXALLC	rs17860282	0.307944	0.116375	0.00814161
basophil cell count || id:ieu-b-29	finngen_R9_C3_KIDNEY_NOTRENALPELVIS_EXALLC	rs1804999	0.273483	0.11581	0.0182019
basophil cell count || id:ieu-b-29	finngen_R9_C3_KIDNEY_NOTRENALPELVIS_EXALLC	rs182090955	0.270002	0.116004	0.0199371
basophil cell count || id:ieu-b-29	finngen_R9_C3_KIDNEY_NOTRENALPELVIS_EXALLC	rs2028900	0.265285	0.115892	0.0220754
basophil cell count || id:ieu-b-29	finngen_R9_C3_KIDNEY_NOTRENALPELVIS_EXALLC	rs2070596	0.274388	0.115905	0.0179154
basophil cell count || id:ieu-b-29	finngen_R9_C3_KIDNEY_NOTRENALPELVIS_EXALLC	rs2074585	0.243218	0.115254	0.034834
basophil cell count || id:ieu-b-29	finngen_R9_C3_KIDNEY_NOTRENALPELVIS_EXALLC	rs2089979	0.271363	0.116053	0.0193739
basophil cell count || id:ieu-b-29	finngen_R9_C3_KIDNEY_NOTRENALPELVIS_EXALLC	rs2118140	0.268634	0.116175	0.0207593
basophil cell count || id:ieu-b-29	finngen_R9_C3_KIDNEY_NOTRENALPELVIS_EXALLC	rs2229092	0.272046	0.11596	0.0189739
basophil cell count || id:ieu-b-29	finngen_R9_C3_KIDNEY_NOTRENALPELVIS_EXALLC	rs2239635	0.263935	0.116695	0.0237123
basophil cell count || id:ieu-b-29	finngen_R9_C3_KIDNEY_NOTRENALPELVIS_EXALLC	rs2271352	0.254148	0.116486	0.0291243
basophil cell count || id:ieu-b-29	finngen_R9_C3_KIDNEY_NOTRENALPELVIS_EXALLC	rs2273770	0.258023	0.113963	0.0235681
basophil cell count || id:ieu-b-29	finngen_R9_C3_KIDNEY_NOTRENALPELVIS_EXALLC	rs2276066	0.272191	0.115972	0.0189229
basophil cell count || id:ieu-b-29	finngen_R9_C3_KIDNEY_NOTRENALPELVIS_EXALLC	rs2282986	0.280489	0.116266	0.0158447
basophil cell count || id:ieu-b-29	finngen_R9_C3_KIDNEY_NOTRENALPELVIS_EXALLC	rs2286599	0.264465	0.115819	0.0224042
basophil cell count || id:ieu-b-29	finngen_R9_C3_KIDNEY_NOTRENALPELVIS_EXALLC	rs2289511	0.269951	0.116135	0.0201006
basophil cell count || id:ieu-b-29	finngen_R9_C3_KIDNEY_NOTRENALPELVIS_EXALLC	rs2294199	0.280419	0.115303	0.0150151
basophil cell count || id:ieu-b-29	finngen_R9_C3_KIDNEY_NOTRENALPELVIS_EXALLC	rs2298989	0.276397	0.115353	0.0165707
basophil cell count || id:ieu-b-29	finngen_R9_C3_KIDNEY_NOTRENALPELVIS_EXALLC	rs2524079	0.270455	0.116617	0.0203859
basophil cell count || id:ieu-b-29	finngen_R9_C3_KIDNEY_NOTRENALPELVIS_EXALLC	rs2594836	0.270408	0.116121	0.0198768
basophil cell count || id:ieu-b-29	finngen_R9_C3_KIDNEY_NOTRENALPELVIS_EXALLC	rs2606724	0.267186	0.116079	0.021348
basophil cell count || id:ieu-b-29	finngen_R9_C3_KIDNEY_NOTRENALPELVIS_EXALLC	rs2607278	0.281169	0.115759	0.015144
basophil cell count || id:ieu-b-29	finngen_R9_C3_KIDNEY_NOTRENALPELVIS_EXALLC	rs2738104	0.27526	0.116	0.0176482
basophil cell count || id:ieu-b-29	finngen_R9_C3_KIDNEY_NOTRENALPELVIS_EXALLC	rs2805921	0.2594	0.11476	0.023799
basophil cell count || id:ieu-b-29	finngen_R9_C3_KIDNEY_NOTRENALPELVIS_EXALLC	rs2811708	0.264738	0.115877	0.0223332
basophil cell count || id:ieu-b-29	finngen_R9_C3_KIDNEY_NOTRENALPELVIS_EXALLC	rs2834670	0.287014	0.115009	0.012575
basophil cell count || id:ieu-b-29	finngen_R9_C3_KIDNEY_NOTRENALPELVIS_EXALLC	rs2836241	0.275462	0.115747	0.0173188
basophil cell count || id:ieu-b-29	finngen_R9_C3_KIDNEY_NOTRENALPELVIS_EXALLC	rs28364390	0.271488	0.116045	0.0193089
basophil cell count || id:ieu-b-29	finngen_R9_C3_KIDNEY_NOTRENALPELVIS_EXALLC	rs2860773	0.267372	0.116154	0.0213421
basophil cell count || id:ieu-b-29	finngen_R9_C3_KIDNEY_NOTRENALPELVIS_EXALLC	rs28647824	0.273438	0.116032	0.0184449
basophil cell count || id:ieu-b-29	finngen_R9_C3_KIDNEY_NOTRENALPELVIS_EXALLC	rs2959356	0.267459	0.11602	0.0211503
basophil cell count || id:ieu-b-29	finngen_R9_C3_KIDNEY_NOTRENALPELVIS_EXALLC	rs2967595	0.271455	0.116179	0.0194644
basophil cell count || id:ieu-b-29	finngen_R9_C3_KIDNEY_NOTRENALPELVIS_EXALLC	rs2977799	0.258624	0.116189	0.0260214
basophil cell count || id:ieu-b-29	finngen_R9_C3_KIDNEY_NOTRENALPELVIS_EXALLC	rs2998286	0.270012	0.116146	0.0200851
basophil cell count || id:ieu-b-29	finngen_R9_C3_KIDNEY_NOTRENALPELVIS_EXALLC	rs3071	0.263493	0.11586	0.0229523
basophil cell count || id:ieu-b-29	finngen_R9_C3_KIDNEY_NOTRENALPELVIS_EXALLC	rs310631	0.272861	0.115891	0.0185494
basophil cell count || id:ieu-b-29	finngen_R9_C3_KIDNEY_NOTRENALPELVIS_EXALLC	rs3181077	0.256965	0.116404	0.0272774
basophil cell count || id:ieu-b-29	finngen_R9_C3_KIDNEY_NOTRENALPELVIS_EXALLC	rs3184504	0.265773	0.116468	0.0224932
basophil cell count || id:ieu-b-29	finngen_R9_C3_KIDNEY_NOTRENALPELVIS_EXALLC	rs34097845	0.269931	0.116372	0.0203653
basophil cell count || id:ieu-b-29	finngen_R9_C3_KIDNEY_NOTRENALPELVIS_EXALLC	rs34158728	0.261993	0.11745	0.025703
basophil cell count || id:ieu-b-29	finngen_R9_C3_KIDNEY_NOTRENALPELVIS_EXALLC	rs34288539	0.265001	0.115887	0.022212
basophil cell count || id:ieu-b-29	finngen_R9_C3_KIDNEY_NOTRENALPELVIS_EXALLC	rs34377578	0.271784	0.115946	0.0190755
basophil cell count || id:ieu-b-29	finngen_R9_C3_KIDNEY_NOTRENALPELVIS_EXALLC	rs34500	0.283618	0.114489	0.0132399
basophil cell count || id:ieu-b-29	finngen_R9_C3_KIDNEY_NOTRENALPELVIS_EXALLC	rs34638654	0.273428	0.11585	0.0182656
basophil cell count || id:ieu-b-29	finngen_R9_C3_KIDNEY_NOTRENALPELVIS_EXALLC	rs34780507	0.26323	0.115671	0.0228659
basophil cell count || id:ieu-b-29	finngen_R9_C3_KIDNEY_NOTRENALPELVIS_EXALLC	rs34850939	0.26785	0.11603	0.0209743
basophil cell count || id:ieu-b-29	finngen_R9_C3_KIDNEY_NOTRENALPELVIS_EXALLC	rs35045014	0.268878	0.116029	0.0204854
basophil cell count || id:ieu-b-29	finngen_R9_C3_KIDNEY_NOTRENALPELVIS_EXALLC	rs357613	0.266177	0.115787	0.021513
basophil cell count || id:ieu-b-29	finngen_R9_C3_KIDNEY_NOTRENALPELVIS_EXALLC	rs3731332	0.277131	0.116357	0.0172315
basophil cell count || id:ieu-b-29	finngen_R9_C3_KIDNEY_NOTRENALPELVIS_EXALLC	rs377763	0.262372	0.116026	0.0237393
basophil cell count || id:ieu-b-29	finngen_R9_C3_KIDNEY_NOTRENALPELVIS_EXALLC	rs3781452	0.269081	0.116226	0.0206039
basophil cell count || id:ieu-b-29	finngen_R9_C3_KIDNEY_NOTRENALPELVIS_EXALLC	rs3892360	0.261797	0.117131	0.0254123
basophil cell count || id:ieu-b-29	finngen_R9_C3_KIDNEY_NOTRENALPELVIS_EXALLC	rs4060971	0.278493	0.11589	0.0162571
basophil cell count || id:ieu-b-29	finngen_R9_C3_KIDNEY_NOTRENALPELVIS_EXALLC	rs42030	0.27187	0.116118	0.0192156
basophil cell count || id:ieu-b-29	finngen_R9_C3_KIDNEY_NOTRENALPELVIS_EXALLC	rs4324460	0.273627	0.116023	0.0183551
basophil cell count || id:ieu-b-29	finngen_R9_C3_KIDNEY_NOTRENALPELVIS_EXALLC	rs4475963	0.26553	0.115892	0.0219533
basophil cell count || id:ieu-b-29	finngen_R9_C3_KIDNEY_NOTRENALPELVIS_EXALLC	rs45577137	0.26669	0.116299	0.0218395
basophil cell count || id:ieu-b-29	finngen_R9_C3_KIDNEY_NOTRENALPELVIS_EXALLC	rs4602187	0.267829	0.116028	0.0209819
basophil cell count || id:ieu-b-29	finngen_R9_C3_KIDNEY_NOTRENALPELVIS_EXALLC	rs4705908	0.265512	0.115749	0.0217988
basophil cell count || id:ieu-b-29	finngen_R9_C3_KIDNEY_NOTRENALPELVIS_EXALLC	rs4763817	0.270757	0.116027	0.0196176
basophil cell count || id:ieu-b-29	finngen_R9_C3_KIDNEY_NOTRENALPELVIS_EXALLC	rs4876400	0.27426	0.115989	0.0180528
basophil cell count || id:ieu-b-29	finngen_R9_C3_KIDNEY_NOTRENALPELVIS_EXALLC	rs4911102	0.266381	0.116184	0.0218629
basophil cell count || id:ieu-b-29	finngen_R9_C3_KIDNEY_NOTRENALPELVIS_EXALLC	rs4912807	0.268843	0.116047	0.0205212
basophil cell count || id:ieu-b-29	finngen_R9_C3_KIDNEY_NOTRENALPELVIS_EXALLC	rs4941839	0.267568	0.11598	0.0210541
basophil cell count || id:ieu-b-29	finngen_R9_C3_KIDNEY_NOTRENALPELVIS_EXALLC	rs55690609	0.290728	0.115917	0.012139
basophil cell count || id:ieu-b-29	finngen_R9_C3_KIDNEY_NOTRENALPELVIS_EXALLC	rs56043070	0.266359	0.115904	0.0215563
basophil cell count || id:ieu-b-29	finngen_R9_C3_KIDNEY_NOTRENALPELVIS_EXALLC	rs561102	0.276001	0.115637	0.0169966
basophil cell count || id:ieu-b-29	finngen_R9_C3_KIDNEY_NOTRENALPELVIS_EXALLC	rs56179563	0.272301	0.116016	0.0189203
basophil cell count || id:ieu-b-29	finngen_R9_C3_KIDNEY_NOTRENALPELVIS_EXALLC	rs56388170	0.276322	0.116417	0.0176177
basophil cell count || id:ieu-b-29	finngen_R9_C3_KIDNEY_NOTRENALPELVIS_EXALLC	rs56406125	0.283518	0.11619	0.0146818
basophil cell count || id:ieu-b-29	finngen_R9_C3_KIDNEY_NOTRENALPELVIS_EXALLC	rs5750494	0.263054	0.11558	0.0228491
basophil cell count || id:ieu-b-29	finngen_R9_C3_KIDNEY_NOTRENALPELVIS_EXALLC	rs59107033	0.269409	0.116053	0.0202632
basophil cell count || id:ieu-b-29	finngen_R9_C3_KIDNEY_NOTRENALPELVIS_EXALLC	rs602229	0.263844	0.115576	0.022439
basophil cell count || id:ieu-b-29	finngen_R9_C3_KIDNEY_NOTRENALPELVIS_EXALLC	rs6029234	0.265923	0.115888	0.0217533
basophil cell count || id:ieu-b-29	finngen_R9_C3_KIDNEY_NOTRENALPELVIS_EXALLC	rs6045612	0.263061	0.115732	0.0230253
basophil cell count || id:ieu-b-29	finngen_R9_C3_KIDNEY_NOTRENALPELVIS_EXALLC	rs6091176	0.271738	0.115978	0.0191291
basophil cell count || id:ieu-b-29	finngen_R9_C3_KIDNEY_NOTRENALPELVIS_EXALLC	rs6141781	0.28847	0.115267	0.0123278
basophil cell count || id:ieu-b-29	finngen_R9_C3_KIDNEY_NOTRENALPELVIS_EXALLC	rs62021606	0.270274	0.116118	0.0199343
basophil cell count || id:ieu-b-29	finngen_R9_C3_KIDNEY_NOTRENALPELVIS_EXALLC	rs62105478	0.27373	0.115429	0.0177203
basophil cell count || id:ieu-b-29	finngen_R9_C3_KIDNEY_NOTRENALPELVIS_EXALLC	rs62160676	0.271642	0.116079	0.019276
basophil cell count || id:ieu-b-29	finngen_R9_C3_KIDNEY_NOTRENALPELVIS_EXALLC	rs6421984	0.265711	0.116096	0.0220966
basophil cell count || id:ieu-b-29	finngen_R9_C3_KIDNEY_NOTRENALPELVIS_EXALLC	rs6543144	0.267892	0.116036	0.0209609
basophil cell count || id:ieu-b-29	finngen_R9_C3_KIDNEY_NOTRENALPELVIS_EXALLC	rs6557615	0.253377	0.114688	0.0271562
basophil cell count || id:ieu-b-29	finngen_R9_C3_KIDNEY_NOTRENALPELVIS_EXALLC	rs6671847	0.268944	0.116073	0.020502
basophil cell count || id:ieu-b-29	finngen_R9_C3_KIDNEY_NOTRENALPELVIS_EXALLC	rs67175901	0.266703	0.116132	0.0216447
basophil cell count || id:ieu-b-29	finngen_R9_C3_KIDNEY_NOTRENALPELVIS_EXALLC	rs6734238	0.26966	0.116034	0.0201272
basophil cell count || id:ieu-b-29	finngen_R9_C3_KIDNEY_NOTRENALPELVIS_EXALLC	rs6780544	0.278698	0.115466	0.0157918
basophil cell count || id:ieu-b-29	finngen_R9_C3_KIDNEY_NOTRENALPELVIS_EXALLC	rs6927569	0.275708	0.116106	0.0175669
basophil cell count || id:ieu-b-29	finngen_R9_C3_KIDNEY_NOTRENALPELVIS_EXALLC	rs695113	0.274999	0.115919	0.0176757
basophil cell count || id:ieu-b-29	finngen_R9_C3_KIDNEY_NOTRENALPELVIS_EXALLC	rs6993770	0.267713	0.116081	0.0210962
basophil cell count || id:ieu-b-29	finngen_R9_C3_KIDNEY_NOTRENALPELVIS_EXALLC	rs7044519	0.271254	0.115996	0.0193628
basophil cell count || id:ieu-b-29	finngen_R9_C3_KIDNEY_NOTRENALPELVIS_EXALLC	rs7078507	0.272211	0.116071	0.0190165
basophil cell count || id:ieu-b-29	finngen_R9_C3_KIDNEY_NOTRENALPELVIS_EXALLC	rs71391089	0.27255	0.115941	0.0187351
basophil cell count || id:ieu-b-29	finngen_R9_C3_KIDNEY_NOTRENALPELVIS_EXALLC	rs71562671	0.263135	0.115492	0.0227035
basophil cell count || id:ieu-b-29	finngen_R9_C3_KIDNEY_NOTRENALPELVIS_EXALLC	rs7196129	0.269871	0.11614	0.0201426
basophil cell count || id:ieu-b-29	finngen_R9_C3_KIDNEY_NOTRENALPELVIS_EXALLC	rs7250849	0.278273	0.115558	0.0160365
basophil cell count || id:ieu-b-29	finngen_R9_C3_KIDNEY_NOTRENALPELVIS_EXALLC	rs7253094	0.270654	0.116087	0.0197279
basophil cell count || id:ieu-b-29	finngen_R9_C3_KIDNEY_NOTRENALPELVIS_EXALLC	rs72697295	0.273689	0.115839	0.0181441
basophil cell count || id:ieu-b-29	finngen_R9_C3_KIDNEY_NOTRENALPELVIS_EXALLC	rs72721631	0.262881	0.115839	0.0232462
basophil cell count || id:ieu-b-29	finngen_R9_C3_KIDNEY_NOTRENALPELVIS_EXALLC	rs72786903	0.264039	0.115416	0.0221541
basophil cell count || id:ieu-b-29	finngen_R9_C3_KIDNEY_NOTRENALPELVIS_EXALLC	rs7285377	0.270052	0.116079	0.0199946
basophil cell count || id:ieu-b-29	finngen_R9_C3_KIDNEY_NOTRENALPELVIS_EXALLC	rs73022294	0.2685	0.115944	0.0205711
basophil cell count || id:ieu-b-29	finngen_R9_C3_KIDNEY_NOTRENALPELVIS_EXALLC	rs73049252	0.269626	0.11605	0.0201603
basophil cell count || id:ieu-b-29	finngen_R9_C3_KIDNEY_NOTRENALPELVIS_EXALLC	rs73078376	0.270643	0.116045	0.0196893
basophil cell count || id:ieu-b-29	finngen_R9_C3_KIDNEY_NOTRENALPELVIS_EXALLC	rs73110111	0.26443	0.115718	0.0223055
basophil cell count || id:ieu-b-29	finngen_R9_C3_KIDNEY_NOTRENALPELVIS_EXALLC	rs73987603	0.27136	0.116119	0.0194442
basophil cell count || id:ieu-b-29	finngen_R9_C3_KIDNEY_NOTRENALPELVIS_EXALLC	rs7420	0.27169	0.116022	0.0191951
basophil cell count || id:ieu-b-29	finngen_R9_C3_KIDNEY_NOTRENALPELVIS_EXALLC	rs742631	0.270334	0.116095	0.0198821
basophil cell count || id:ieu-b-29	finngen_R9_C3_KIDNEY_NOTRENALPELVIS_EXALLC	rs74472890	0.246813	0.116261	0.0337608
basophil cell count || id:ieu-b-29	finngen_R9_C3_KIDNEY_NOTRENALPELVIS_EXALLC	rs74524365	0.267146	0.115967	0.0212428
basophil cell count || id:ieu-b-29	finngen_R9_C3_KIDNEY_NOTRENALPELVIS_EXALLC	rs74535412	0.270704	0.115955	0.0195661
basophil cell count || id:ieu-b-29	finngen_R9_C3_KIDNEY_NOTRENALPELVIS_EXALLC	rs748113	0.270877	0.116015	0.0195522
basophil cell count || id:ieu-b-29	finngen_R9_C3_KIDNEY_NOTRENALPELVIS_EXALLC	rs7503461	0.268219	0.116041	0.02081
basophil cell count || id:ieu-b-29	finngen_R9_C3_KIDNEY_NOTRENALPELVIS_EXALLC	rs75084335	0.27056	0.116085	0.0197686
basophil cell count || id:ieu-b-29	finngen_R9_C3_KIDNEY_NOTRENALPELVIS_EXALLC	rs7515985	0.27242	0.115997	0.0188492
basophil cell count || id:ieu-b-29	finngen_R9_C3_KIDNEY_NOTRENALPELVIS_EXALLC	rs7573465	0.259166	0.115232	0.0245079
basophil cell count || id:ieu-b-29	finngen_R9_C3_KIDNEY_NOTRENALPELVIS_EXALLC	rs7613595	0.283458	0.116376	0.0148625
basophil cell count || id:ieu-b-29	finngen_R9_C3_KIDNEY_NOTRENALPELVIS_EXALLC	rs76427287	0.288103	0.115382	0.0125269
basophil cell count || id:ieu-b-29	finngen_R9_C3_KIDNEY_NOTRENALPELVIS_EXALLC	rs76428106	0.271876	0.11615	0.0192454
basophil cell count || id:ieu-b-29	finngen_R9_C3_KIDNEY_NOTRENALPELVIS_EXALLC	rs7684939	0.271983	0.11597	0.0190128
basophil cell count || id:ieu-b-29	finngen_R9_C3_KIDNEY_NOTRENALPELVIS_EXALLC	rs7832357	0.261772	0.115476	0.0233973
basophil cell count || id:ieu-b-29	finngen_R9_C3_KIDNEY_NOTRENALPELVIS_EXALLC	rs78744187	0.234197	0.122175	0.0552511
basophil cell count || id:ieu-b-29	finngen_R9_C3_KIDNEY_NOTRENALPELVIS_EXALLC	rs79140637	0.270996	0.115997	0.0194791
basophil cell count || id:ieu-b-29	finngen_R9_C3_KIDNEY_NOTRENALPELVIS_EXALLC	rs80194822	0.265597	0.115931	0.0219639
basophil cell count || id:ieu-b-29	finngen_R9_C3_KIDNEY_NOTRENALPELVIS_EXALLC	rs8113682	0.269526	0.116129	0.0202915
basophil cell count || id:ieu-b-29	finngen_R9_C3_KIDNEY_NOTRENALPELVIS_EXALLC	rs8178414	0.275022	0.116369	0.0181097
basophil cell count || id:ieu-b-29	finngen_R9_C3_KIDNEY_NOTRENALPELVIS_EXALLC	rs875740	0.265975	0.116092	0.0219598
basophil cell count || id:ieu-b-29	finngen_R9_C3_KIDNEY_NOTRENALPELVIS_EXALLC	rs905670	0.278121	0.11518	0.0157494
basophil cell count || id:ieu-b-29	finngen_R9_C3_KIDNEY_NOTRENALPELVIS_EXALLC	rs915125	0.275944	0.116359	0.0177165
basophil cell count || id:ieu-b-29	finngen_R9_C3_KIDNEY_NOTRENALPELVIS_EXALLC	rs9376098	0.282536	0.115678	0.0145889
basophil cell count || id:ieu-b-29	finngen_R9_C3_KIDNEY_NOTRENALPELVIS_EXALLC	rs9819371	0.267448	0.116022	0.0211585
basophil cell count || id:ieu-b-29	finngen_R9_C3_KIDNEY_NOTRENALPELVIS_EXALLC	rs9928015	0.284043	0.114195	0.0128696
white blood cell count || id:ieu-b-30	finngen_R9_C3_KIDNEY_NOTRENALPELVIS_EXALLC	rs10006495	0.203937	0.0761406	0.00739702
white blood cell count || id:ieu-b-30	finngen_R9_C3_KIDNEY_NOTRENALPELVIS_EXALLC	rs1007938	0.206388	0.0761242	0.00670408
white blood cell count || id:ieu-b-30	finngen_R9_C3_KIDNEY_NOTRENALPELVIS_EXALLC	rs10087240	0.203584	0.0761841	0.00753411
white blood cell count || id:ieu-b-30	finngen_R9_C3_KIDNEY_NOTRENALPELVIS_EXALLC	rs10102877	0.207535	0.0760817	0.00637589
white blood cell count || id:ieu-b-30	finngen_R9_C3_KIDNEY_NOTRENALPELVIS_EXALLC	rs10138752	0.20455	0.0762604	0.00731261
white blood cell count || id:ieu-b-30	finngen_R9_C3_KIDNEY_NOTRENALPELVIS_EXALLC	rs10146962	0.206964	0.0761451	0.00656729
white blood cell count || id:ieu-b-30	finngen_R9_C3_KIDNEY_NOTRENALPELVIS_EXALLC	rs10164769	0.203567	0.0761753	0.00753231
white blood cell count || id:ieu-b-30	finngen_R9_C3_KIDNEY_NOTRENALPELVIS_EXALLC	rs10203838	0.203435	0.0760805	0.00749648
white blood cell count || id:ieu-b-30	finngen_R9_C3_KIDNEY_NOTRENALPELVIS_EXALLC	rs10205474	0.206101	0.0761226	0.00677942
white blood cell count || id:ieu-b-30	finngen_R9_C3_KIDNEY_NOTRENALPELVIS_EXALLC	rs1024091	0.209371	0.0759556	0.00584248
white blood cell count || id:ieu-b-30	finngen_R9_C3_KIDNEY_NOTRENALPELVIS_EXALLC	rs10260281	0.207405	0.0760585	0.00639298
white blood cell count || id:ieu-b-30	finngen_R9_C3_KIDNEY_NOTRENALPELVIS_EXALLC	rs1033415	0.204029	0.0761092	0.00734587
white blood cell count || id:ieu-b-30	finngen_R9_C3_KIDNEY_NOTRENALPELVIS_EXALLC	rs1042725	0.205637	0.076144	0.00692087
white blood cell count || id:ieu-b-30	finngen_R9_C3_KIDNEY_NOTRENALPELVIS_EXALLC	rs1047891	0.207038	0.0761869	0.00657758
white blood cell count || id:ieu-b-30	finngen_R9_C3_KIDNEY_NOTRENALPELVIS_EXALLC	rs10494783	0.206781	0.0762161	0.00666588
white blood cell count || id:ieu-b-30	finngen_R9_C3_KIDNEY_NOTRENALPELVIS_EXALLC	rs10498635	0.209988	0.0761031	0.0057932
white blood cell count || id:ieu-b-30	finngen_R9_C3_KIDNEY_NOTRENALPELVIS_EXALLC	rs10808139	0.206261	0.0761458	0.00675338
white blood cell count || id:ieu-b-30	finngen_R9_C3_KIDNEY_NOTRENALPELVIS_EXALLC	rs10808536	0.203884	0.0761005	0.0073811
white blood cell count || id:ieu-b-30	finngen_R9_C3_KIDNEY_NOTRENALPELVIS_EXALLC	rs10814191	0.204298	0.0761171	0.00727475
white blood cell count || id:ieu-b-30	finngen_R9_C3_KIDNEY_NOTRENALPELVIS_EXALLC	rs10828725	0.201578	0.0766198	0.00851627
white blood cell count || id:ieu-b-30	finngen_R9_C3_KIDNEY_NOTRENALPELVIS_EXALLC	rs10844682	0.203041	0.0762259	0.00772932
white blood cell count || id:ieu-b-30	finngen_R9_C3_KIDNEY_NOTRENALPELVIS_EXALLC	rs10864368	0.203891	0.0762078	0.00746255
white blood cell count || id:ieu-b-30	finngen_R9_C3_KIDNEY_NOTRENALPELVIS_EXALLC	rs10872223	0.204467	0.0761397	0.00724405
white blood cell count || id:ieu-b-30	finngen_R9_C3_KIDNEY_NOTRENALPELVIS_EXALLC	rs10889574	0.214115	0.0764331	0.00508914
white blood cell count || id:ieu-b-30	finngen_R9_C3_KIDNEY_NOTRENALPELVIS_EXALLC	rs10931934	0.210741	0.0758477	0.00546148
white blood cell count || id:ieu-b-30	finngen_R9_C3_KIDNEY_NOTRENALPELVIS_EXALLC	rs10936588	0.200828	0.0758364	0.00809274
white blood cell count || id:ieu-b-30	finngen_R9_C3_KIDNEY_NOTRENALPELVIS_EXALLC	rs10940474	0.206195	0.0761433	0.00676922
white blood cell count || id:ieu-b-30	finngen_R9_C3_KIDNEY_NOTRENALPELVIS_EXALLC	rs10980797	0.204188	0.0762733	0.00742718
white blood cell count || id:ieu-b-30	finngen_R9_C3_KIDNEY_NOTRENALPELVIS_EXALLC	rs10986338	0.207793	0.0761139	0.00633299
white blood cell count || id:ieu-b-30	finngen_R9_C3_KIDNEY_NOTRENALPELVIS_EXALLC	rs11002309	0.205725	0.0761455	0.00689801
white blood cell count || id:ieu-b-30	finngen_R9_C3_KIDNEY_NOTRENALPELVIS_EXALLC	rs11022177	0.208802	0.0760796	0.00605999
white blood cell count || id:ieu-b-30	finngen_R9_C3_KIDNEY_NOTRENALPELVIS_EXALLC	rs11064881	0.197806	0.0757002	0.00897456
white blood cell count || id:ieu-b-30	finngen_R9_C3_KIDNEY_NOTRENALPELVIS_EXALLC	rs1109278	0.206356	0.0761537	0.00673388
white blood cell count || id:ieu-b-30	finngen_R9_C3_KIDNEY_NOTRENALPELVIS_EXALLC	rs11104881	0.202946	0.0762198	0.00775308
white blood cell count || id:ieu-b-30	finngen_R9_C3_KIDNEY_NOTRENALPELVIS_EXALLC	rs11114149	0.202924	0.0760325	0.00760973
white blood cell count || id:ieu-b-30	finngen_R9_C3_KIDNEY_NOTRENALPELVIS_EXALLC	rs11159261	0.204611	0.0761555	0.00721514
white blood cell count || id:ieu-b-30	finngen_R9_C3_KIDNEY_NOTRENALPELVIS_EXALLC	rs11169302	0.203506	0.0761555	0.00753449
white blood cell count || id:ieu-b-30	finngen_R9_C3_KIDNEY_NOTRENALPELVIS_EXALLC	rs11198788	0.204322	0.0761269	0.00727545
white blood cell count || id:ieu-b-30	finngen_R9_C3_KIDNEY_NOTRENALPELVIS_EXALLC	rs11221394	0.207883	0.0760358	0.00625664
white blood cell count || id:ieu-b-30	finngen_R9_C3_KIDNEY_NOTRENALPELVIS_EXALLC	rs112282032	0.215291	0.0753263	0.00426168
white blood cell count || id:ieu-b-30	finngen_R9_C3_KIDNEY_NOTRENALPELVIS_EXALLC	rs11242109	0.201422	0.076294	0.00828884
white blood cell count || id:ieu-b-30	finngen_R9_C3_KIDNEY_NOTRENALPELVIS_EXALLC	rs11250076	0.208306	0.076173	0.00624473
white blood cell count || id:ieu-b-30	finngen_R9_C3_KIDNEY_NOTRENALPELVIS_EXALLC	rs11252331	0.205003	0.0761438	0.00709599
white blood cell count || id:ieu-b-30	finngen_R9_C3_KIDNEY_NOTRENALPELVIS_EXALLC	rs112750178	0.206292	0.0761391	0.00674039
white blood cell count || id:ieu-b-30	finngen_R9_C3_KIDNEY_NOTRENALPELVIS_EXALLC	rs112880875	0.206049	0.0761584	0.00681961
white blood cell count || id:ieu-b-30	finngen_R9_C3_KIDNEY_NOTRENALPELVIS_EXALLC	rs113473633	0.210473	0.075708	0.00543484
white blood cell count || id:ieu-b-30	finngen_R9_C3_KIDNEY_NOTRENALPELVIS_EXALLC	rs113519804	0.204795	0.076183	0.00718398
white blood cell count || id:ieu-b-30	finngen_R9_C3_KIDNEY_NOTRENALPELVIS_EXALLC	rs114050631	0.202422	0.0763919	0.00805432
white blood cell count || id:ieu-b-30	finngen_R9_C3_KIDNEY_NOTRENALPELVIS_EXALLC	rs114427331	0.206782	0.0761948	0.00665033
white blood cell count || id:ieu-b-30	finngen_R9_C3_KIDNEY_NOTRENALPELVIS_EXALLC	rs115433278	0.203847	0.0760607	0.00736096
white blood cell count || id:ieu-b-30	finngen_R9_C3_KIDNEY_NOTRENALPELVIS_EXALLC	rs11644125	0.204459	0.0761777	0.00727523
white blood cell count || id:ieu-b-30	finngen_R9_C3_KIDNEY_NOTRENALPELVIS_EXALLC	rs11669443	0.202822	0.0760307	0.00763876
white blood cell count || id:ieu-b-30	finngen_R9_C3_KIDNEY_NOTRENALPELVIS_EXALLC	rs11688303	0.208595	0.0759987	0.00605642
white blood cell count || id:ieu-b-30	finngen_R9_C3_KIDNEY_NOTRENALPELVIS_EXALLC	rs11723621	0.206332	0.0762346	0.00679874
white blood cell count || id:ieu-b-30	finngen_R9_C3_KIDNEY_NOTRENALPELVIS_EXALLC	rs11735662	0.202809	0.0760954	0.00769447
white blood cell count || id:ieu-b-30	finngen_R9_C3_KIDNEY_NOTRENALPELVIS_EXALLC	rs11744663	0.207256	0.0761255	0.006478
white blood cell count || id:ieu-b-30	finngen_R9_C3_KIDNEY_NOTRENALPELVIS_EXALLC	rs117556162	0.205002	0.0761444	0.00709652
white blood cell count || id:ieu-b-30	finngen_R9_C3_KIDNEY_NOTRENALPELVIS_EXALLC	rs11854390	0.20757	0.0760944	0.0063759
white blood cell count || id:ieu-b-30	finngen_R9_C3_KIDNEY_NOTRENALPELVIS_EXALLC	rs11874453	0.208697	0.0759429	0.00599451
white blood cell count || id:ieu-b-30	finngen_R9_C3_KIDNEY_NOTRENALPELVIS_EXALLC	rs11927257	0.206075	0.0761372	0.00679696
white blood cell count || id:ieu-b-30	finngen_R9_C3_KIDNEY_NOTRENALPELVIS_EXALLC	rs11965885	0.203087	0.0761055	0.0076194
white blood cell count || id:ieu-b-30	finngen_R9_C3_KIDNEY_NOTRENALPELVIS_EXALLC	rs12138789	0.201404	0.0758902	0.00795702
white blood cell count || id:ieu-b-30	finngen_R9_C3_KIDNEY_NOTRENALPELVIS_EXALLC	rs12142474	0.205344	0.0761534	0.00700835
white blood cell count || id:ieu-b-30	finngen_R9_C3_KIDNEY_NOTRENALPELVIS_EXALLC	rs12157427	0.206612	0.0760978	0.00662598
white blood cell count || id:ieu-b-30	finngen_R9_C3_KIDNEY_NOTRENALPELVIS_EXALLC	rs12203592	0.203692	0.0759926	0.00735287
white blood cell count || id:ieu-b-30	finngen_R9_C3_KIDNEY_NOTRENALPELVIS_EXALLC	rs12214269	0.20336	0.0761509	0.007574
white blood cell count || id:ieu-b-30	finngen_R9_C3_KIDNEY_NOTRENALPELVIS_EXALLC	rs12216862	0.204116	0.0761025	0.00731585
white blood cell count || id:ieu-b-30	finngen_R9_C3_KIDNEY_NOTRENALPELVIS_EXALLC	rs1228024	0.201798	0.0761847	0.00807765
white blood cell count || id:ieu-b-30	finngen_R9_C3_KIDNEY_NOTRENALPELVIS_EXALLC	rs12376511	0.191929	0.075594	0.0111187
white blood cell count || id:ieu-b-30	finngen_R9_C3_KIDNEY_NOTRENALPELVIS_EXALLC	rs12429714	0.205012	0.0761412	0.00709142
white blood cell count || id:ieu-b-30	finngen_R9_C3_KIDNEY_NOTRENALPELVIS_EXALLC	rs1245035	0.208545	0.0760474	0.00610112
white blood cell count || id:ieu-b-30	finngen_R9_C3_KIDNEY_NOTRENALPELVIS_EXALLC	rs12502008	0.205235	0.0761427	0.00703033
white blood cell count || id:ieu-b-30	finngen_R9_C3_KIDNEY_NOTRENALPELVIS_EXALLC	rs1250215	0.207304	0.0760713	0.00642767
white blood cell count || id:ieu-b-30	finngen_R9_C3_KIDNEY_NOTRENALPELVIS_EXALLC	rs12540307	0.211446	0.0761625	0.00549898
white blood cell count || id:ieu-b-30	finngen_R9_C3_KIDNEY_NOTRENALPELVIS_EXALLC	rs12550612	0.199002	0.0761469	0.00896462
white blood cell count || id:ieu-b-30	finngen_R9_C3_KIDNEY_NOTRENALPELVIS_EXALLC	rs12566440	0.207202	0.0761276	0.00649318
white blood cell count || id:ieu-b-30	finngen_R9_C3_KIDNEY_NOTRENALPELVIS_EXALLC	rs1260326	0.200971	0.0762818	0.00842398
white blood cell count || id:ieu-b-30	finngen_R9_C3_KIDNEY_NOTRENALPELVIS_EXALLC	rs12630592	0.20415	0.076121	0.00732033
white blood cell count || id:ieu-b-30	finngen_R9_C3_KIDNEY_NOTRENALPELVIS_EXALLC	rs12683699	0.201357	0.0760335	0.00809066
white blood cell count || id:ieu-b-30	finngen_R9_C3_KIDNEY_NOTRENALPELVIS_EXALLC	rs12716647	0.20887	0.075936	0.00594858
white blood cell count || id:ieu-b-30	finngen_R9_C3_KIDNEY_NOTRENALPELVIS_EXALLC	rs12784071	0.207642	0.0761099	0.00636844
white blood cell count || id:ieu-b-30	finngen_R9_C3_KIDNEY_NOTRENALPELVIS_EXALLC	rs12792460	0.204506	0.0761511	0.0072415
white blood cell count || id:ieu-b-30	finngen_R9_C3_KIDNEY_NOTRENALPELVIS_EXALLC	rs1285254	0.204253	0.0760977	0.00727278
white blood cell count || id:ieu-b-30	finngen_R9_C3_KIDNEY_NOTRENALPELVIS_EXALLC	rs1285886	0.20258	0.0761679	0.00782223
white blood cell count || id:ieu-b-30	finngen_R9_C3_KIDNEY_NOTRENALPELVIS_EXALLC	rs12905862	0.206129	0.0761288	0.00677635
white blood cell count || id:ieu-b-30	finngen_R9_C3_KIDNEY_NOTRENALPELVIS_EXALLC	rs12929950	0.209616	0.0761143	0.00588773
white blood cell count || id:ieu-b-30	finngen_R9_C3_KIDNEY_NOTRENALPELVIS_EXALLC	rs12936529	0.210684	0.0761495	0.00566248
white blood cell count || id:ieu-b-30	finngen_R9_C3_KIDNEY_NOTRENALPELVIS_EXALLC	rs12956324	0.203913	0.0761203	0.00738806
white blood cell count || id:ieu-b-30	finngen_R9_C3_KIDNEY_NOTRENALPELVIS_EXALLC	rs12997100	0.203849	0.0760779	0.00737366
white blood cell count || id:ieu-b-30	finngen_R9_C3_KIDNEY_NOTRENALPELVIS_EXALLC	rs12999905	0.206187	0.0761238	0.00675734
white blood cell count || id:ieu-b-30	finngen_R9_C3_KIDNEY_NOTRENALPELVIS_EXALLC	rs13132853	0.207849	0.0761654	0.00635427
white blood cell count || id:ieu-b-30	finngen_R9_C3_KIDNEY_NOTRENALPELVIS_EXALLC	rs13149209	0.202511	0.0760437	0.0077428
white blood cell count || id:ieu-b-30	finngen_R9_C3_KIDNEY_NOTRENALPELVIS_EXALLC	rs13180726	0.20836	0.0760872	0.00617327
white blood cell count || id:ieu-b-30	finngen_R9_C3_KIDNEY_NOTRENALPELVIS_EXALLC	rs1322599	0.203749	0.0762007	0.00749865
white blood cell count || id:ieu-b-30	finngen_R9_C3_KIDNEY_NOTRENALPELVIS_EXALLC	rs13237635	0.202866	0.0759861	0.00759005
white blood cell count || id:ieu-b-30	finngen_R9_C3_KIDNEY_NOTRENALPELVIS_EXALLC	rs13248936	0.202334	0.0760112	0.0077702
white blood cell count || id:ieu-b-30	finngen_R9_C3_KIDNEY_NOTRENALPELVIS_EXALLC	rs13291664	0.206316	0.0761777	0.00676179
white blood cell count || id:ieu-b-30	finngen_R9_C3_KIDNEY_NOTRENALPELVIS_EXALLC	rs1366045	0.2104	0.0761275	0.00571349
white blood cell count || id:ieu-b-30	finngen_R9_C3_KIDNEY_NOTRENALPELVIS_EXALLC	rs1371045	0.201257	0.075868	0.00798455
white blood cell count || id:ieu-b-30	finngen_R9_C3_KIDNEY_NOTRENALPELVIS_EXALLC	rs1371794	0.203966	0.0769013	0.00799418
white blood cell count || id:ieu-b-30	finngen_R9_C3_KIDNEY_NOTRENALPELVIS_EXALLC	rs138028125	0.210064	0.0758407	0.00560896
white blood cell count || id:ieu-b-30	finngen_R9_C3_KIDNEY_NOTRENALPELVIS_EXALLC	rs1383265	0.209404	0.0760296	0.0058827
white blood cell count || id:ieu-b-30	finngen_R9_C3_KIDNEY_NOTRENALPELVIS_EXALLC	rs139369470	0.204628	0.0760843	0.00715615
white blood cell count || id:ieu-b-30	finngen_R9_C3_KIDNEY_NOTRENALPELVIS_EXALLC	rs140311179	0.205232	0.0761471	0.00703461
white blood cell count || id:ieu-b-30	finngen_R9_C3_KIDNEY_NOTRENALPELVIS_EXALLC	rs144317085	0.206994	0.0762227	0.00661468
white blood cell count || id:ieu-b-30	finngen_R9_C3_KIDNEY_NOTRENALPELVIS_EXALLC	rs145209947	0.2062	0.0761559	0.00677716
white blood cell count || id:ieu-b-30	finngen_R9_C3_KIDNEY_NOTRENALPELVIS_EXALLC	rs146207734	0.204865	0.076126	0.00712117
white blood cell count || id:ieu-b-30	finngen_R9_C3_KIDNEY_NOTRENALPELVIS_EXALLC	rs1468102	0.204202	0.0761293	0.00731175
white blood cell count || id:ieu-b-30	finngen_R9_C3_KIDNEY_NOTRENALPELVIS_EXALLC	rs1474419	0.20626	0.0761818	0.00677977
white blood cell count || id:ieu-b-30	finngen_R9_C3_KIDNEY_NOTRENALPELVIS_EXALLC	rs1476081	0.202102	0.0759146	0.0077624
white blood cell count || id:ieu-b-30	finngen_R9_C3_KIDNEY_NOTRENALPELVIS_EXALLC	rs148713124	0.210803	0.0757587	0.00539332
white blood cell count || id:ieu-b-30	finngen_R9_C3_KIDNEY_NOTRENALPELVIS_EXALLC	rs150649461	0.20539	0.0762231	0.00704762
white blood cell count || id:ieu-b-30	finngen_R9_C3_KIDNEY_NOTRENALPELVIS_EXALLC	rs1506609	0.200284	0.0760071	0.00841213
white blood cell count || id:ieu-b-30	finngen_R9_C3_KIDNEY_NOTRENALPELVIS_EXALLC	rs150861794	0.204164	0.0761149	0.00731138
white blood cell count || id:ieu-b-30	finngen_R9_C3_KIDNEY_NOTRENALPELVIS_EXALLC	rs1611236	0.204975	0.0763153	0.0072335
white blood cell count || id:ieu-b-30	finngen_R9_C3_KIDNEY_NOTRENALPELVIS_EXALLC	rs1621453	0.203799	0.0760727	0.00738424
white blood cell count || id:ieu-b-30	finngen_R9_C3_KIDNEY_NOTRENALPELVIS_EXALLC	rs16850073	0.21229	0.0764266	0.00547447
white blood cell count || id:ieu-b-30	finngen_R9_C3_KIDNEY_NOTRENALPELVIS_EXALLC	rs16964983	0.206829	0.0761616	0.00661432
white blood cell count || id:ieu-b-30	finngen_R9_C3_KIDNEY_NOTRENALPELVIS_EXALLC	rs17011726	0.200263	0.0759433	0.008364
white blood cell count || id:ieu-b-30	finngen_R9_C3_KIDNEY_NOTRENALPELVIS_EXALLC	rs17026212	0.207153	0.0761304	0.00650796
white blood cell count || id:ieu-b-30	finngen_R9_C3_KIDNEY_NOTRENALPELVIS_EXALLC	rs17041439	0.205367	0.0761565	0.00700429
white blood cell count || id:ieu-b-30	finngen_R9_C3_KIDNEY_NOTRENALPELVIS_EXALLC	rs17138597	0.206074	0.0761336	0.00679469
white blood cell count || id:ieu-b-30	finngen_R9_C3_KIDNEY_NOTRENALPELVIS_EXALLC	rs17209630	0.20446	0.076141	0.00724693
white blood cell count || id:ieu-b-30	finngen_R9_C3_KIDNEY_NOTRENALPELVIS_EXALLC	rs17232826	0.210698	0.0756709	0.00536271
white blood cell count || id:ieu-b-30	finngen_R9_C3_KIDNEY_NOTRENALPELVIS_EXALLC	rs17270882	0.201392	0.0762141	0.00823094
white blood cell count || id:ieu-b-30	finngen_R9_C3_KIDNEY_NOTRENALPELVIS_EXALLC	rs1738074	0.210916	0.0760221	0.00553024
white blood cell count || id:ieu-b-30	finngen_R9_C3_KIDNEY_NOTRENALPELVIS_EXALLC	rs174548	0.200192	0.0761329	0.00855103
white blood cell count || id:ieu-b-30	finngen_R9_C3_KIDNEY_NOTRENALPELVIS_EXALLC	rs175714	0.205777	0.0761404	0.00688008
white blood cell count || id:ieu-b-30	finngen_R9_C3_KIDNEY_NOTRENALPELVIS_EXALLC	rs17660636	0.209522	0.0757669	0.00568616
white blood cell count || id:ieu-b-30	finngen_R9_C3_KIDNEY_NOTRENALPELVIS_EXALLC	rs17758695	0.207798	0.0762059	0.00639532
white blood cell count || id:ieu-b-30	finngen_R9_C3_KIDNEY_NOTRENALPELVIS_EXALLC	rs1779809	0.20363	0.0761068	0.00745994
white blood cell count || id:ieu-b-30	finngen_R9_C3_KIDNEY_NOTRENALPELVIS_EXALLC	rs180941	0.206448	0.0761539	0.00670952
white blood cell count || id:ieu-b-30	finngen_R9_C3_KIDNEY_NOTRENALPELVIS_EXALLC	rs182090955	0.205572	0.0761322	0.00692971
white blood cell count || id:ieu-b-30	finngen_R9_C3_KIDNEY_NOTRENALPELVIS_EXALLC	rs1822534	0.209183	0.0761939	0.00604366
white blood cell count || id:ieu-b-30	finngen_R9_C3_KIDNEY_NOTRENALPELVIS_EXALLC	rs1885474	0.204736	0.0761709	0.00719133
white blood cell count || id:ieu-b-30	finngen_R9_C3_KIDNEY_NOTRENALPELVIS_EXALLC	rs1886654	0.208862	0.0763209	0.00620721
white blood cell count || id:ieu-b-30	finngen_R9_C3_KIDNEY_NOTRENALPELVIS_EXALLC	rs1887428	0.205282	0.0761645	0.00703367
white blood cell count || id:ieu-b-30	finngen_R9_C3_KIDNEY_NOTRENALPELVIS_EXALLC	rs1891033	0.206546	0.0761335	0.0066688
white blood cell count || id:ieu-b-30	finngen_R9_C3_KIDNEY_NOTRENALPELVIS_EXALLC	rs1895994	0.20424	0.0761139	0.00728887
white blood cell count || id:ieu-b-30	finngen_R9_C3_KIDNEY_NOTRENALPELVIS_EXALLC	rs1933295	0.209813	0.0758959	0.00570133
white blood cell count || id:ieu-b-30	finngen_R9_C3_KIDNEY_NOTRENALPELVIS_EXALLC	rs1947897	0.202073	0.0760129	0.00785131
white blood cell count || id:ieu-b-30	finngen_R9_C3_KIDNEY_NOTRENALPELVIS_EXALLC	rs2012011	0.206657	0.0761892	0.00667948
white blood cell count || id:ieu-b-30	finngen_R9_C3_KIDNEY_NOTRENALPELVIS_EXALLC	rs2038700	0.197662	0.0762303	0.00951552
white blood cell count || id:ieu-b-30	finngen_R9_C3_KIDNEY_NOTRENALPELVIS_EXALLC	rs2062250	0.206638	0.0762405	0.0067214
white blood cell count || id:ieu-b-30	finngen_R9_C3_KIDNEY_NOTRENALPELVIS_EXALLC	rs2068330	0.202016	0.0761007	0.00794058
white blood cell count || id:ieu-b-30	finngen_R9_C3_KIDNEY_NOTRENALPELVIS_EXALLC	rs2076211	0.206695	0.0761432	0.00663642
white blood cell count || id:ieu-b-30	finngen_R9_C3_KIDNEY_NOTRENALPELVIS_EXALLC	rs2082382	0.210356	0.0759756	0.00562755
white blood cell count || id:ieu-b-30	finngen_R9_C3_KIDNEY_NOTRENALPELVIS_EXALLC	rs2084312	0.205224	0.0762556	0.00711825
white blood cell count || id:ieu-b-30	finngen_R9_C3_KIDNEY_NOTRENALPELVIS_EXALLC	rs2091084	0.201779	0.0760303	0.00795603
white blood cell count || id:ieu-b-30	finngen_R9_C3_KIDNEY_NOTRENALPELVIS_EXALLC	rs2104415	0.205571	0.0761509	0.00694408
white blood cell count || id:ieu-b-30	finngen_R9_C3_KIDNEY_NOTRENALPELVIS_EXALLC	rs2148537	0.203888	0.0761257	0.00739964
white blood cell count || id:ieu-b-30	finngen_R9_C3_KIDNEY_NOTRENALPELVIS_EXALLC	rs2180369	0.203374	0.0760966	0.00752699
white blood cell count || id:ieu-b-30	finngen_R9_C3_KIDNEY_NOTRENALPELVIS_EXALLC	rs218264	0.20614	0.0762244	0.00684312
white blood cell count || id:ieu-b-30	finngen_R9_C3_KIDNEY_NOTRENALPELVIS_EXALLC	rs2194067	0.206637	0.07613	0.00664233
white blood cell count || id:ieu-b-30	finngen_R9_C3_KIDNEY_NOTRENALPELVIS_EXALLC	rs2259855	0.204829	0.0762405	0.00721809
white blood cell count || id:ieu-b-30	finngen_R9_C3_KIDNEY_NOTRENALPELVIS_EXALLC	rs2260850	0.205798	0.0762224	0.00693474
white blood cell count || id:ieu-b-30	finngen_R9_C3_KIDNEY_NOTRENALPELVIS_EXALLC	rs2282677	0.20611	0.0761371	0.00678767
white blood cell count || id:ieu-b-30	finngen_R9_C3_KIDNEY_NOTRENALPELVIS_EXALLC	rs2282986	0.212665	0.0763919	0.00537138
white blood cell count || id:ieu-b-30	finngen_R9_C3_KIDNEY_NOTRENALPELVIS_EXALLC	rs2284837	0.205091	0.0761417	0.00706969
white blood cell count || id:ieu-b-30	finngen_R9_C3_KIDNEY_NOTRENALPELVIS_EXALLC	rs2286599	0.201599	0.0761621	0.00812163
white blood cell count || id:ieu-b-30	finngen_R9_C3_KIDNEY_NOTRENALPELVIS_EXALLC	rs2290669	0.217022	0.0763313	0.0044668
white blood cell count || id:ieu-b-30	finngen_R9_C3_KIDNEY_NOTRENALPELVIS_EXALLC	rs2298695	0.209181	0.0760171	0.00592761
white blood cell count || id:ieu-b-30	finngen_R9_C3_KIDNEY_NOTRENALPELVIS_EXALLC	rs2305980	0.208124	0.0759768	0.00615672
white blood cell count || id:ieu-b-30	finngen_R9_C3_KIDNEY_NOTRENALPELVIS_EXALLC	rs2312675	0.202373	0.0760283	0.00777212
white blood cell count || id:ieu-b-30	finngen_R9_C3_KIDNEY_NOTRENALPELVIS_EXALLC	rs2314339	0.204003	0.0761996	0.00742352
white blood cell count || id:ieu-b-30	finngen_R9_C3_KIDNEY_NOTRENALPELVIS_EXALLC	rs2327028	0.204235	0.0761381	0.00730908
white blood cell count || id:ieu-b-30	finngen_R9_C3_KIDNEY_NOTRENALPELVIS_EXALLC	rs2328667	0.20617	0.0761377	0.00677177
white blood cell count || id:ieu-b-30	finngen_R9_C3_KIDNEY_NOTRENALPELVIS_EXALLC	rs2358581	0.204907	0.0762645	0.00721402
white blood cell count || id:ieu-b-30	finngen_R9_C3_KIDNEY_NOTRENALPELVIS_EXALLC	rs2371108	0.199709	0.0759527	0.00855408
white blood cell count || id:ieu-b-30	finngen_R9_C3_KIDNEY_NOTRENALPELVIS_EXALLC	rs2394990	0.206526	0.0762003	0.00672204
white blood cell count || id:ieu-b-30	finngen_R9_C3_KIDNEY_NOTRENALPELVIS_EXALLC	rs2412771	0.20984	0.0760396	0.00578684
white blood cell count || id:ieu-b-30	finngen_R9_C3_KIDNEY_NOTRENALPELVIS_EXALLC	rs2427599	0.207841	0.075972	0.0062238
white blood cell count || id:ieu-b-30	finngen_R9_C3_KIDNEY_NOTRENALPELVIS_EXALLC	rs2428608	0.206803	0.0761087	0.00658369
white blood cell count || id:ieu-b-30	finngen_R9_C3_KIDNEY_NOTRENALPELVIS_EXALLC	rs2432142	0.203795	0.0761077	0.00741246
white blood cell count || id:ieu-b-30	finngen_R9_C3_KIDNEY_NOTRENALPELVIS_EXALLC	rs2439963	0.205111	0.0761377	0.00706114
white blood cell count || id:ieu-b-30	finngen_R9_C3_KIDNEY_NOTRENALPELVIS_EXALLC	rs2469147	0.208555	0.0759556	0.00603717
white blood cell count || id:ieu-b-30	finngen_R9_C3_KIDNEY_NOTRENALPELVIS_EXALLC	rs247826	0.205287	0.0763199	0.00714909
white blood cell count || id:ieu-b-30	finngen_R9_C3_KIDNEY_NOTRENALPELVIS_EXALLC	rs2506699	0.206173	0.0761553	0.0067839
white blood cell count || id:ieu-b-30	finngen_R9_C3_KIDNEY_NOTRENALPELVIS_EXALLC	rs2561758	0.206524	0.0763467	0.00682871
white blood cell count || id:ieu-b-30	finngen_R9_C3_KIDNEY_NOTRENALPELVIS_EXALLC	rs257063	0.206453	0.0761356	0.00669508
white blood cell count || id:ieu-b-30	finngen_R9_C3_KIDNEY_NOTRENALPELVIS_EXALLC	rs2615061	0.201962	0.0761426	0.00799183
white blood cell count || id:ieu-b-30	finngen_R9_C3_KIDNEY_NOTRENALPELVIS_EXALLC	rs2665405	0.194738	0.0761605	0.0105597
white blood cell count || id:ieu-b-30	finngen_R9_C3_KIDNEY_NOTRENALPELVIS_EXALLC	rs2710804	0.210399	0.0760456	0.00566183
white blood cell count || id:ieu-b-30	finngen_R9_C3_KIDNEY_NOTRENALPELVIS_EXALLC	rs2713573	0.208373	0.0761826	0.00623476
white blood cell count || id:ieu-b-30	finngen_R9_C3_KIDNEY_NOTRENALPELVIS_EXALLC	rs2729707	0.207853	0.0762331	0.00640007
white blood cell count || id:ieu-b-30	finngen_R9_C3_KIDNEY_NOTRENALPELVIS_EXALLC	rs2790122	0.208343	0.0759758	0.00610225
white blood cell count || id:ieu-b-30	finngen_R9_C3_KIDNEY_NOTRENALPELVIS_EXALLC	rs284317	0.207567	0.076143	0.00641055
white blood cell count || id:ieu-b-30	finngen_R9_C3_KIDNEY_NOTRENALPELVIS_EXALLC	rs28530750	0.205951	0.0761844	0.00686487
white blood cell count || id:ieu-b-30	finngen_R9_C3_KIDNEY_NOTRENALPELVIS_EXALLC	rs2853951	0.199786	0.0773691	0.00981595
white blood cell count || id:ieu-b-30	finngen_R9_C3_KIDNEY_NOTRENALPELVIS_EXALLC	rs28571765	0.199496	0.0759368	0.00861078
white blood cell count || id:ieu-b-30	finngen_R9_C3_KIDNEY_NOTRENALPELVIS_EXALLC	rs28574812	0.202477	0.0760082	0.00772436
white blood cell count || id:ieu-b-30	finngen_R9_C3_KIDNEY_NOTRENALPELVIS_EXALLC	rs28576226	0.20369	0.0762063	0.00752028
white blood cell count || id:ieu-b-30	finngen_R9_C3_KIDNEY_NOTRENALPELVIS_EXALLC	rs2857633	0.203488	0.0760926	0.00749039
white blood cell count || id:ieu-b-30	finngen_R9_C3_KIDNEY_NOTRENALPELVIS_EXALLC	rs28588746	0.208329	0.0759377	0.00608025
white blood cell count || id:ieu-b-30	finngen_R9_C3_KIDNEY_NOTRENALPELVIS_EXALLC	rs2875974	0.207297	0.0761956	0.0065165
white blood cell count || id:ieu-b-30	finngen_R9_C3_KIDNEY_NOTRENALPELVIS_EXALLC	rs2904270	0.204434	0.0761591	0.00726826
white blood cell count || id:ieu-b-30	finngen_R9_C3_KIDNEY_NOTRENALPELVIS_EXALLC	rs2935104	0.208552	0.0758746	0.00598433
white blood cell count || id:ieu-b-30	finngen_R9_C3_KIDNEY_NOTRENALPELVIS_EXALLC	rs2943650	0.207151	0.0760808	0.0064735
white blood cell count || id:ieu-b-30	finngen_R9_C3_KIDNEY_NOTRENALPELVIS_EXALLC	rs2993986	0.206448	0.0762383	0.0067705
white blood cell count || id:ieu-b-30	finngen_R9_C3_KIDNEY_NOTRENALPELVIS_EXALLC	rs301817	0.204846	0.0761647	0.00715574
white blood cell count || id:ieu-b-30	finngen_R9_C3_KIDNEY_NOTRENALPELVIS_EXALLC	rs303753	0.208463	0.0761299	0.00617659
white blood cell count || id:ieu-b-30	finngen_R9_C3_KIDNEY_NOTRENALPELVIS_EXALLC	rs309190	0.203639	0.0761998	0.00753029
white blood cell count || id:ieu-b-30	finngen_R9_C3_KIDNEY_NOTRENALPELVIS_EXALLC	rs3184504	0.203522	0.0770929	0.00829172
white blood cell count || id:ieu-b-30	finngen_R9_C3_KIDNEY_NOTRENALPELVIS_EXALLC	rs342294	0.20998	0.0760153	0.00573882
white blood cell count || id:ieu-b-30	finngen_R9_C3_KIDNEY_NOTRENALPELVIS_EXALLC	rs34298354	0.206649	0.0761476	0.00665164
white blood cell count || id:ieu-b-30	finngen_R9_C3_KIDNEY_NOTRENALPELVIS_EXALLC	rs34332006	0.208728	0.0758784	0.00594463
white blood cell count || id:ieu-b-30	finngen_R9_C3_KIDNEY_NOTRENALPELVIS_EXALLC	rs34505104	0.204041	0.0761761	0.00739432
white blood cell count || id:ieu-b-30	finngen_R9_C3_KIDNEY_NOTRENALPELVIS_EXALLC	rs34562738	0.208394	0.0760513	0.00614054
white blood cell count || id:ieu-b-30	finngen_R9_C3_KIDNEY_NOTRENALPELVIS_EXALLC	rs34599082	0.208115	0.0762215	0.00632579
white blood cell count || id:ieu-b-30	finngen_R9_C3_KIDNEY_NOTRENALPELVIS_EXALLC	rs34952318	0.207461	0.0761304	0.00642876
white blood cell count || id:ieu-b-30	finngen_R9_C3_KIDNEY_NOTRENALPELVIS_EXALLC	rs35111447	0.204337	0.076101	0.00725121
white blood cell count || id:ieu-b-30	finngen_R9_C3_KIDNEY_NOTRENALPELVIS_EXALLC	rs35112940	0.201583	0.0761604	0.0081252
white blood cell count || id:ieu-b-30	finngen_R9_C3_KIDNEY_NOTRENALPELVIS_EXALLC	rs35571080	0.203583	0.0761961	0.00754395
white blood cell count || id:ieu-b-30	finngen_R9_C3_KIDNEY_NOTRENALPELVIS_EXALLC	rs35592432	0.206067	0.0761475	0.00680678
white blood cell count || id:ieu-b-30	finngen_R9_C3_KIDNEY_NOTRENALPELVIS_EXALLC	rs35592645	0.210094	0.0758822	0.0056282
white blood cell count || id:ieu-b-30	finngen_R9_C3_KIDNEY_NOTRENALPELVIS_EXALLC	rs35713889	0.20404	0.0760658	0.00730912
white blood cell count || id:ieu-b-30	finngen_R9_C3_KIDNEY_NOTRENALPELVIS_EXALLC	rs35734242	0.203106	0.0761908	0.00768146
white blood cell count || id:ieu-b-30	finngen_R9_C3_KIDNEY_NOTRENALPELVIS_EXALLC	rs35755865	0.209034	0.0759722	0.00593324
white blood cell count || id:ieu-b-30	finngen_R9_C3_KIDNEY_NOTRENALPELVIS_EXALLC	rs3731332	0.20936	0.076309	0.00607719
white blood cell count || id:ieu-b-30	finngen_R9_C3_KIDNEY_NOTRENALPELVIS_EXALLC	rs3732378	0.206012	0.0761633	0.0068331
white blood cell count || id:ieu-b-30	finngen_R9_C3_KIDNEY_NOTRENALPELVIS_EXALLC	rs3735485	0.199878	0.076174	0.00869142
white blood cell count || id:ieu-b-30	finngen_R9_C3_KIDNEY_NOTRENALPELVIS_EXALLC	rs3747869	0.196483	0.0760956	0.00982135
white blood cell count || id:ieu-b-30	finngen_R9_C3_KIDNEY_NOTRENALPELVIS_EXALLC	rs3752562	0.203335	0.0760598	0.00750968
white blood cell count || id:ieu-b-30	finngen_R9_C3_KIDNEY_NOTRENALPELVIS_EXALLC	rs3754224	0.205822	0.0761574	0.00688021
white blood cell count || id:ieu-b-30	finngen_R9_C3_KIDNEY_NOTRENALPELVIS_EXALLC	rs3773312	0.209007	0.0759534	0.00592716
white blood cell count || id:ieu-b-30	finngen_R9_C3_KIDNEY_NOTRENALPELVIS_EXALLC	rs3781454	0.206545	0.0762483	0.00675166
white blood cell count || id:ieu-b-30	finngen_R9_C3_KIDNEY_NOTRENALPELVIS_EXALLC	rs3793537	0.206052	0.0761782	0.00683309
white blood cell count || id:ieu-b-30	finngen_R9_C3_KIDNEY_NOTRENALPELVIS_EXALLC	rs3795503	0.201971	0.076024	0.00789155
white blood cell count || id:ieu-b-30	finngen_R9_C3_KIDNEY_NOTRENALPELVIS_EXALLC	rs3812849	0.200572	0.0759624	0.00828051
white blood cell count || id:ieu-b-30	finngen_R9_C3_KIDNEY_NOTRENALPELVIS_EXALLC	rs3847147	0.207304	0.0760729	0.00642884
white blood cell count || id:ieu-b-30	finngen_R9_C3_KIDNEY_NOTRENALPELVIS_EXALLC	rs3857488	0.20512	0.0761738	0.00708557
white blood cell count || id:ieu-b-30	finngen_R9_C3_KIDNEY_NOTRENALPELVIS_EXALLC	rs38859	0.205411	0.0761457	0.00698419
white blood cell count || id:ieu-b-30	finngen_R9_C3_KIDNEY_NOTRENALPELVIS_EXALLC	rs399757	0.204118	0.0761254	0.00733277
white blood cell count || id:ieu-b-30	finngen_R9_C3_KIDNEY_NOTRENALPELVIS_EXALLC	rs4074672	0.204726	0.0761727	0.00719554
white blood cell count || id:ieu-b-30	finngen_R9_C3_KIDNEY_NOTRENALPELVIS_EXALLC	rs41272536	0.201227	0.075891	0.00801299
white blood cell count || id:ieu-b-30	finngen_R9_C3_KIDNEY_NOTRENALPELVIS_EXALLC	rs41295055	0.207009	0.0760766	0.0065074
white blood cell count || id:ieu-b-30	finngen_R9_C3_KIDNEY_NOTRENALPELVIS_EXALLC	rs41313381	0.207414	0.0760928	0.00641451
white blood cell count || id:ieu-b-30	finngen_R9_C3_KIDNEY_NOTRENALPELVIS_EXALLC	rs41317014	0.204238	0.0761742	0.00733586
white blood cell count || id:ieu-b-30	finngen_R9_C3_KIDNEY_NOTRENALPELVIS_EXALLC	rs4239149	0.198411	0.0756707	0.0087406
white blood cell count || id:ieu-b-30	finngen_R9_C3_KIDNEY_NOTRENALPELVIS_EXALLC	rs4276676	0.201429	0.0760775	0.00810457
white blood cell count || id:ieu-b-30	finngen_R9_C3_KIDNEY_NOTRENALPELVIS_EXALLC	rs430989	0.207985	0.0760715	0.00625554
white blood cell count || id:ieu-b-30	finngen_R9_C3_KIDNEY_NOTRENALPELVIS_EXALLC	rs4391200	0.204887	0.0762216	0.00718726
white blood cell count || id:ieu-b-30	finngen_R9_C3_KIDNEY_NOTRENALPELVIS_EXALLC	rs4413892	0.206544	0.0762742	0.00677077
white blood cell count || id:ieu-b-30	finngen_R9_C3_KIDNEY_NOTRENALPELVIS_EXALLC	rs4468717	0.207865	0.0760787	0.00629069
white blood cell count || id:ieu-b-30	finngen_R9_C3_KIDNEY_NOTRENALPELVIS_EXALLC	rs447124	0.20359	0.0761496	0.00750538
white blood cell count || id:ieu-b-30	finngen_R9_C3_KIDNEY_NOTRENALPELVIS_EXALLC	rs4535497	0.207639	0.076083	0.00635039
white blood cell count || id:ieu-b-30	finngen_R9_C3_KIDNEY_NOTRENALPELVIS_EXALLC	rs464609	0.206004	0.0761506	0.00682589
white blood cell count || id:ieu-b-30	finngen_R9_C3_KIDNEY_NOTRENALPELVIS_EXALLC	rs4672564	0.205921	0.0761361	0.00683776
white blood cell count || id:ieu-b-30	finngen_R9_C3_KIDNEY_NOTRENALPELVIS_EXALLC	rs4703541	0.207672	0.0762224	0.00643874
white blood cell count || id:ieu-b-30	finngen_R9_C3_KIDNEY_NOTRENALPELVIS_EXALLC	rs4704826	0.205249	0.0761653	0.00704333
white blood cell count || id:ieu-b-30	finngen_R9_C3_KIDNEY_NOTRENALPELVIS_EXALLC	rs4707609	0.211538	0.0759278	0.00533548
white blood cell count || id:ieu-b-30	finngen_R9_C3_KIDNEY_NOTRENALPELVIS_EXALLC	rs4721650	0.204682	0.0761342	0.00717874
white blood cell count || id:ieu-b-30	finngen_R9_C3_KIDNEY_NOTRENALPELVIS_EXALLC	rs4729046	0.206235	0.0762082	0.0068058
white blood cell count || id:ieu-b-30	finngen_R9_C3_KIDNEY_NOTRENALPELVIS_EXALLC	rs47341	0.201049	0.0759621	0.00812821
white blood cell count || id:ieu-b-30	finngen_R9_C3_KIDNEY_NOTRENALPELVIS_EXALLC	rs4734879	0.204239	0.0761799	0.00734004
white blood cell count || id:ieu-b-30	finngen_R9_C3_KIDNEY_NOTRENALPELVIS_EXALLC	rs4760	0.20886	0.0766997	0.00646738
white blood cell count || id:ieu-b-30	finngen_R9_C3_KIDNEY_NOTRENALPELVIS_EXALLC	rs4761234	0.202564	0.076073	0.00775045
white blood cell count || id:ieu-b-30	finngen_R9_C3_KIDNEY_NOTRENALPELVIS_EXALLC	rs4789229	0.208348	0.0759489	0.00608317
white blood cell count || id:ieu-b-30	finngen_R9_C3_KIDNEY_NOTRENALPELVIS_EXALLC	rs4790752	0.204705	0.0761742	0.00720269
white blood cell count || id:ieu-b-30	finngen_R9_C3_KIDNEY_NOTRENALPELVIS_EXALLC	rs4794820	0.200526	0.0772668	0.00945231
white blood cell count || id:ieu-b-30	finngen_R9_C3_KIDNEY_NOTRENALPELVIS_EXALLC	rs4805881	0.206308	0.0761646	0.00675454
white blood cell count || id:ieu-b-30	finngen_R9_C3_KIDNEY_NOTRENALPELVIS_EXALLC	rs4844390	0.205342	0.0762251	0.00706232
white blood cell count || id:ieu-b-30	finngen_R9_C3_KIDNEY_NOTRENALPELVIS_EXALLC	rs4844565	0.206482	0.076125	0.0066796
white blood cell count || id:ieu-b-30	finngen_R9_C3_KIDNEY_NOTRENALPELVIS_EXALLC	rs4877107	0.205693	0.0761409	0.00690307
white blood cell count || id:ieu-b-30	finngen_R9_C3_KIDNEY_NOTRENALPELVIS_EXALLC	rs4909932	0.206703	0.0761391	0.0066314
white blood cell count || id:ieu-b-30	finngen_R9_C3_KIDNEY_NOTRENALPELVIS_EXALLC	rs4909945	0.208393	0.0759571	0.00607774
white blood cell count || id:ieu-b-30	finngen_R9_C3_KIDNEY_NOTRENALPELVIS_EXALLC	rs4924450	0.207344	0.0760743	0.00641949
white blood cell count || id:ieu-b-30	finngen_R9_C3_KIDNEY_NOTRENALPELVIS_EXALLC	rs4925756	0.20714	0.0761135	0.00649936
white blood cell count || id:ieu-b-30	finngen_R9_C3_KIDNEY_NOTRENALPELVIS_EXALLC	rs4970996	0.209522	0.0758764	0.00575613
white blood cell count || id:ieu-b-30	finngen_R9_C3_KIDNEY_NOTRENALPELVIS_EXALLC	rs507778	0.199749	0.0765529	0.00907296
white blood cell count || id:ieu-b-30	finngen_R9_C3_KIDNEY_NOTRENALPELVIS_EXALLC	rs520910	0.206964	0.076097	0.00653325
white blood cell count || id:ieu-b-30	finngen_R9_C3_KIDNEY_NOTRENALPELVIS_EXALLC	rs527393	0.203503	0.0762052	0.00757484
white blood cell count || id:ieu-b-30	finngen_R9_C3_KIDNEY_NOTRENALPELVIS_EXALLC	rs533483	0.204608	0.0761507	0.00721218
white blood cell count || id:ieu-b-30	finngen_R9_C3_KIDNEY_NOTRENALPELVIS_EXALLC	rs549302	0.205701	0.0762071	0.00694998
white blood cell count || id:ieu-b-30	finngen_R9_C3_KIDNEY_NOTRENALPELVIS_EXALLC	rs55671712	0.206137	0.0761625	0.00679887
white blood cell count || id:ieu-b-30	finngen_R9_C3_KIDNEY_NOTRENALPELVIS_EXALLC	rs55767800	0.211774	0.075878	0.00525485
white blood cell count || id:ieu-b-30	finngen_R9_C3_KIDNEY_NOTRENALPELVIS_EXALLC	rs55964818	0.205486	0.0764015	0.00715484
white blood cell count || id:ieu-b-30	finngen_R9_C3_KIDNEY_NOTRENALPELVIS_EXALLC	rs55978995	0.205087	0.0761288	0.0070612
white blood cell count || id:ieu-b-30	finngen_R9_C3_KIDNEY_NOTRENALPELVIS_EXALLC	rs560194	0.208458	0.0760346	0.00611359
white blood cell count || id:ieu-b-30	finngen_R9_C3_KIDNEY_NOTRENALPELVIS_EXALLC	rs56188865	0.200354	0.0761663	0.00852637
white blood cell count || id:ieu-b-30	finngen_R9_C3_KIDNEY_NOTRENALPELVIS_EXALLC	rs56378716	0.207143	0.0764273	0.00672176
white blood cell count || id:ieu-b-30	finngen_R9_C3_KIDNEY_NOTRENALPELVIS_EXALLC	rs56388170	0.212433	0.0767066	0.00561546
white blood cell count || id:ieu-b-30	finngen_R9_C3_KIDNEY_NOTRENALPELVIS_EXALLC	rs571497	0.206723	0.0762371	0.00669643
white blood cell count || id:ieu-b-30	finngen_R9_C3_KIDNEY_NOTRENALPELVIS_EXALLC	rs5746451	0.204542	0.0761976	0.00726687
white blood cell count || id:ieu-b-30	finngen_R9_C3_KIDNEY_NOTRENALPELVIS_EXALLC	rs5746990	0.206447	0.0761558	0.00671106
white blood cell count || id:ieu-b-30	finngen_R9_C3_KIDNEY_NOTRENALPELVIS_EXALLC	rs57871178	0.207346	0.0760533	0.00640451
white blood cell count || id:ieu-b-30	finngen_R9_C3_KIDNEY_NOTRENALPELVIS_EXALLC	rs579721	0.201345	0.075739	0.00785106
white blood cell count || id:ieu-b-30	finngen_R9_C3_KIDNEY_NOTRENALPELVIS_EXALLC	rs59085061	0.201731	0.076215	0.00812402
white blood cell count || id:ieu-b-30	finngen_R9_C3_KIDNEY_NOTRENALPELVIS_EXALLC	rs59241311	0.207775	0.0759817	0.00624666
white blood cell count || id:ieu-b-30	finngen_R9_C3_KIDNEY_NOTRENALPELVIS_EXALLC	rs60190483	0.205865	0.0761565	0.00686783
white blood cell count || id:ieu-b-30	finngen_R9_C3_KIDNEY_NOTRENALPELVIS_EXALLC	rs6029234	0.202363	0.0762002	0.007915
white blood cell count || id:ieu-b-30	finngen_R9_C3_KIDNEY_NOTRENALPELVIS_EXALLC	rs6045615	0.202895	0.0761378	0.00770235
white blood cell count || id:ieu-b-30	finngen_R9_C3_KIDNEY_NOTRENALPELVIS_EXALLC	rs60466842	0.206647	0.0761404	0.00664706
white blood cell count || id:ieu-b-30	finngen_R9_C3_KIDNEY_NOTRENALPELVIS_EXALLC	rs6051431	0.208527	0.0759661	0.00605094
white blood cell count || id:ieu-b-30	finngen_R9_C3_KIDNEY_NOTRENALPELVIS_EXALLC	rs6055955	0.201545	0.0761491	0.00812777
white blood cell count || id:ieu-b-30	finngen_R9_C3_KIDNEY_NOTRENALPELVIS_EXALLC	rs6062468	0.201969	0.0758738	0.00776999
white blood cell count || id:ieu-b-30	finngen_R9_C3_KIDNEY_NOTRENALPELVIS_EXALLC	rs60695341	0.212136	0.0760669	0.00529017
white blood cell count || id:ieu-b-30	finngen_R9_C3_KIDNEY_NOTRENALPELVIS_EXALLC	rs61739285	0.20608	0.0761633	0.00681472
white blood cell count || id:ieu-b-30	finngen_R9_C3_KIDNEY_NOTRENALPELVIS_EXALLC	rs61863767	0.209956	0.0764887	0.00605246
white blood cell count || id:ieu-b-30	finngen_R9_C3_KIDNEY_NOTRENALPELVIS_EXALLC	rs62007171	0.202783	0.07608	0.00768984
white blood cell count || id:ieu-b-30	finngen_R9_C3_KIDNEY_NOTRENALPELVIS_EXALLC	rs62019353	0.206582	0.076103	0.0066374
white blood cell count || id:ieu-b-30	finngen_R9_C3_KIDNEY_NOTRENALPELVIS_EXALLC	rs62089697	0.204936	0.0761536	0.00712194
white blood cell count || id:ieu-b-30	finngen_R9_C3_KIDNEY_NOTRENALPELVIS_EXALLC	rs62194505	0.204484	0.0761241	0.00722706
white blood cell count || id:ieu-b-30	finngen_R9_C3_KIDNEY_NOTRENALPELVIS_EXALLC	rs62270938	0.205888	0.0761359	0.00684646
white blood cell count || id:ieu-b-30	finngen_R9_C3_KIDNEY_NOTRENALPELVIS_EXALLC	rs62311395	0.206263	0.0761374	0.00674672
white blood cell count || id:ieu-b-30	finngen_R9_C3_KIDNEY_NOTRENALPELVIS_EXALLC	rs62345144	0.207551	0.0758169	0.00619032
white blood cell count || id:ieu-b-30	finngen_R9_C3_KIDNEY_NOTRENALPELVIS_EXALLC	rs62466318	0.204151	0.0761651	0.00735399
white blood cell count || id:ieu-b-30	finngen_R9_C3_KIDNEY_NOTRENALPELVIS_EXALLC	rs62510269	0.20684	0.0762568	0.00667957
white blood cell count || id:ieu-b-30	finngen_R9_C3_KIDNEY_NOTRENALPELVIS_EXALLC	rs626416	0.204242	0.0761346	0.00730445
white blood cell count || id:ieu-b-30	finngen_R9_C3_KIDNEY_NOTRENALPELVIS_EXALLC	rs630505	0.205503	0.0761443	0.0069576
white blood cell count || id:ieu-b-30	finngen_R9_C3_KIDNEY_NOTRENALPELVIS_EXALLC	rs632887	0.208313	0.0759966	0.00612357
white blood cell count || id:ieu-b-30	finngen_R9_C3_KIDNEY_NOTRENALPELVIS_EXALLC	rs633323	0.205524	0.0761556	0.00696027
white blood cell count || id:ieu-b-30	finngen_R9_C3_KIDNEY_NOTRENALPELVIS_EXALLC	rs6421984	0.202277	0.0764225	0.00812521
white blood cell count || id:ieu-b-30	finngen_R9_C3_KIDNEY_NOTRENALPELVIS_EXALLC	rs6426584	0.204512	0.0761175	0.00721428
white blood cell count || id:ieu-b-30	finngen_R9_C3_KIDNEY_NOTRENALPELVIS_EXALLC	rs6429582	0.205286	0.0761944	0.007055
white blood cell count || id:ieu-b-30	finngen_R9_C3_KIDNEY_NOTRENALPELVIS_EXALLC	rs6440053	0.201933	0.0758763	0.00778293
white blood cell count || id:ieu-b-30	finngen_R9_C3_KIDNEY_NOTRENALPELVIS_EXALLC	rs6440732	0.208154	0.076122	0.00624803
white blood cell count || id:ieu-b-30	finngen_R9_C3_KIDNEY_NOTRENALPELVIS_EXALLC	rs6445826	0.202852	0.0760389	0.00763634
white blood cell count || id:ieu-b-30	finngen_R9_C3_KIDNEY_NOTRENALPELVIS_EXALLC	rs6458354	0.20756	0.0760957	0.00637939
white blood cell count || id:ieu-b-30	finngen_R9_C3_KIDNEY_NOTRENALPELVIS_EXALLC	rs6474514	0.206091	0.0761371	0.00679267
white blood cell count || id:ieu-b-30	finngen_R9_C3_KIDNEY_NOTRENALPELVIS_EXALLC	rs6476883	0.205557	0.0761447	0.0069433
white blood cell count || id:ieu-b-30	finngen_R9_C3_KIDNEY_NOTRENALPELVIS_EXALLC	rs6479830	0.205648	0.0761448	0.00691842
white blood cell count || id:ieu-b-30	finngen_R9_C3_KIDNEY_NOTRENALPELVIS_EXALLC	rs6500550	0.207452	0.0761678	0.00645725
white blood cell count || id:ieu-b-30	finngen_R9_C3_KIDNEY_NOTRENALPELVIS_EXALLC	rs6502608	0.201967	0.0759983	0.00787179
white blood cell count || id:ieu-b-30	finngen_R9_C3_KIDNEY_NOTRENALPELVIS_EXALLC	rs6583435	0.205726	0.0761681	0.00691432
white blood cell count || id:ieu-b-30	finngen_R9_C3_KIDNEY_NOTRENALPELVIS_EXALLC	rs6590806	0.205207	0.0761571	0.00704893
white blood cell count || id:ieu-b-30	finngen_R9_C3_KIDNEY_NOTRENALPELVIS_EXALLC	rs6667709	0.20415	0.076136	0.00733195
white blood cell count || id:ieu-b-30	finngen_R9_C3_KIDNEY_NOTRENALPELVIS_EXALLC	rs6679677	0.212385	0.0763254	0.00539215
white blood cell count || id:ieu-b-30	finngen_R9_C3_KIDNEY_NOTRENALPELVIS_EXALLC	rs6684709	0.201096	0.0760578	0.00819353
white blood cell count || id:ieu-b-30	finngen_R9_C3_KIDNEY_NOTRENALPELVIS_EXALLC	rs672058	0.209692	0.0759327	0.00575286
white blood cell count || id:ieu-b-30	finngen_R9_C3_KIDNEY_NOTRENALPELVIS_EXALLC	rs6731993	0.204713	0.0762153	0.00723164
white blood cell count || id:ieu-b-30	finngen_R9_C3_KIDNEY_NOTRENALPELVIS_EXALLC	rs6734238	0.20628	0.0763632	0.00690697
white blood cell count || id:ieu-b-30	finngen_R9_C3_KIDNEY_NOTRENALPELVIS_EXALLC	rs67491878	0.206015	0.0761368	0.00681283
white blood cell count || id:ieu-b-30	finngen_R9_C3_KIDNEY_NOTRENALPELVIS_EXALLC	rs6755895	0.204407	0.076192	0.00730125
white blood cell count || id:ieu-b-30	finngen_R9_C3_KIDNEY_NOTRENALPELVIS_EXALLC	rs67684915	0.203657	0.0761668	0.00749891
white blood cell count || id:ieu-b-30	finngen_R9_C3_KIDNEY_NOTRENALPELVIS_EXALLC	rs6779340	0.203414	0.0761337	0.00754461
white blood cell count || id:ieu-b-30	finngen_R9_C3_KIDNEY_NOTRENALPELVIS_EXALLC	rs6831590	0.212614	0.075787	0.00502519
white blood cell count || id:ieu-b-30	finngen_R9_C3_KIDNEY_NOTRENALPELVIS_EXALLC	rs6854855	0.197896	0.0756402	0.00888924
white blood cell count || id:ieu-b-30	finngen_R9_C3_KIDNEY_NOTRENALPELVIS_EXALLC	rs6878780	0.204853	0.076152	0.00714408
white blood cell count || id:ieu-b-30	finngen_R9_C3_KIDNEY_NOTRENALPELVIS_EXALLC	rs6924387	0.202944	0.0761177	0.00767184
white blood cell count || id:ieu-b-30	finngen_R9_C3_KIDNEY_NOTRENALPELVIS_EXALLC	rs6948695	0.203579	0.0760671	0.00744372
white blood cell count || id:ieu-b-30	finngen_R9_C3_KIDNEY_NOTRENALPELVIS_EXALLC	rs6952262	0.206384	0.0761386	0.00671537
white blood cell count || id:ieu-b-30	finngen_R9_C3_KIDNEY_NOTRENALPELVIS_EXALLC	rs696	0.204572	0.0761568	0.00722717
white blood cell count || id:ieu-b-30	finngen_R9_C3_KIDNEY_NOTRENALPELVIS_EXALLC	rs6985508	0.199519	0.0761298	0.0087732
white blood cell count || id:ieu-b-30	finngen_R9_C3_KIDNEY_NOTRENALPELVIS_EXALLC	rs7005996	0.206464	0.0761511	0.00670316
white blood cell count || id:ieu-b-30	finngen_R9_C3_KIDNEY_NOTRENALPELVIS_EXALLC	rs703005	0.205056	0.0761617	0.00709451
white blood cell count || id:ieu-b-30	finngen_R9_C3_KIDNEY_NOTRENALPELVIS_EXALLC	rs7036656	0.201947	0.0761859	0.008032
white blood cell count || id:ieu-b-30	finngen_R9_C3_KIDNEY_NOTRENALPELVIS_EXALLC	rs706809	0.207069	0.0761691	0.00655695
white blood cell count || id:ieu-b-30	finngen_R9_C3_KIDNEY_NOTRENALPELVIS_EXALLC	rs7082470	0.203562	0.0762923	0.00762633
white blood cell count || id:ieu-b-30	finngen_R9_C3_KIDNEY_NOTRENALPELVIS_EXALLC	rs71352239	0.201105	0.0757984	0.00797445
white blood cell count || id:ieu-b-30	finngen_R9_C3_KIDNEY_NOTRENALPELVIS_EXALLC	rs7159281	0.206888	0.0761158	0.0065663
white blood cell count || id:ieu-b-30	finngen_R9_C3_KIDNEY_NOTRENALPELVIS_EXALLC	rs7177	0.198902	0.0755469	0.00846766
white blood cell count || id:ieu-b-30	finngen_R9_C3_KIDNEY_NOTRENALPELVIS_EXALLC	rs7183988	0.207512	0.0761276	0.00641375
white blood cell count || id:ieu-b-30	finngen_R9_C3_KIDNEY_NOTRENALPELVIS_EXALLC	rs718515	0.205175	0.0761759	0.00707199
white blood cell count || id:ieu-b-30	finngen_R9_C3_KIDNEY_NOTRENALPELVIS_EXALLC	rs7198940	0.205095	0.0761702	0.00708999
white blood cell count || id:ieu-b-30	finngen_R9_C3_KIDNEY_NOTRENALPELVIS_EXALLC	rs7225843	0.198354	0.0761023	0.00914974
white blood cell count || id:ieu-b-30	finngen_R9_C3_KIDNEY_NOTRENALPELVIS_EXALLC	rs7235882	0.206235	0.0761178	0.00674025
white blood cell count || id:ieu-b-30	finngen_R9_C3_KIDNEY_NOTRENALPELVIS_EXALLC	rs7246841	0.204735	0.0762102	0.00722149
white blood cell count || id:ieu-b-30	finngen_R9_C3_KIDNEY_NOTRENALPELVIS_EXALLC	rs72664840	0.213425	0.0752686	0.00457525
white blood cell count || id:ieu-b-30	finngen_R9_C3_KIDNEY_NOTRENALPELVIS_EXALLC	rs72726027	0.209027	0.0761668	0.00606354
white blood cell count || id:ieu-b-30	finngen_R9_C3_KIDNEY_NOTRENALPELVIS_EXALLC	rs72747074	0.207538	0.0761433	0.00641793
white blood cell count || id:ieu-b-30	finngen_R9_C3_KIDNEY_NOTRENALPELVIS_EXALLC	rs72780125	0.201339	0.0761087	0.00815918
white blood cell count || id:ieu-b-30	finngen_R9_C3_KIDNEY_NOTRENALPELVIS_EXALLC	rs72790862	0.209496	0.0761678	0.00595122
white blood cell count || id:ieu-b-30	finngen_R9_C3_KIDNEY_NOTRENALPELVIS_EXALLC	rs72836628	0.203818	0.0761143	0.00741096
white blood cell count || id:ieu-b-30	finngen_R9_C3_KIDNEY_NOTRENALPELVIS_EXALLC	rs7283930	0.204457	0.076108	0.0072226
white blood cell count || id:ieu-b-30	finngen_R9_C3_KIDNEY_NOTRENALPELVIS_EXALLC	rs72843590	0.208322	0.0759614	0.00609783
white blood cell count || id:ieu-b-30	finngen_R9_C3_KIDNEY_NOTRENALPELVIS_EXALLC	rs72951729	0.205579	0.0761417	0.0069348
white blood cell count || id:ieu-b-30	finngen_R9_C3_KIDNEY_NOTRENALPELVIS_EXALLC	rs72973711	0.206	0.0761641	0.00683685
white blood cell count || id:ieu-b-30	finngen_R9_C3_KIDNEY_NOTRENALPELVIS_EXALLC	rs72978754	0.201015	0.0760077	0.008177
white blood cell count || id:ieu-b-30	finngen_R9_C3_KIDNEY_NOTRENALPELVIS_EXALLC	rs72982988	0.203977	0.0760784	0.00733716
white blood cell count || id:ieu-b-30	finngen_R9_C3_KIDNEY_NOTRENALPELVIS_EXALLC	rs73000965	0.214754	0.0760001	0.00471762
white blood cell count || id:ieu-b-30	finngen_R9_C3_KIDNEY_NOTRENALPELVIS_EXALLC	rs73028871	0.208646	0.0758598	0.00595197
white blood cell count || id:ieu-b-30	finngen_R9_C3_KIDNEY_NOTRENALPELVIS_EXALLC	rs73036517	0.201607	0.0766143	0.00850215
white blood cell count || id:ieu-b-30	finngen_R9_C3_KIDNEY_NOTRENALPELVIS_EXALLC	rs7308123	0.203794	0.0761198	0.00742225
white blood cell count || id:ieu-b-30	finngen_R9_C3_KIDNEY_NOTRENALPELVIS_EXALLC	rs73190675	0.20685	0.0760948	0.00656147
white blood cell count || id:ieu-b-30	finngen_R9_C3_KIDNEY_NOTRENALPELVIS_EXALLC	rs73191188	0.208832	0.0760691	0.00604575
white blood cell count || id:ieu-b-30	finngen_R9_C3_KIDNEY_NOTRENALPELVIS_EXALLC	rs7326825	0.208177	0.076157	0.00626596
white blood cell count || id:ieu-b-30	finngen_R9_C3_KIDNEY_NOTRENALPELVIS_EXALLC	rs73738524	0.204889	0.0761454	0.00712885
white blood cell count || id:ieu-b-30	finngen_R9_C3_KIDNEY_NOTRENALPELVIS_EXALLC	rs739842	0.204439	0.0761541	0.00726292
white blood cell count || id:ieu-b-30	finngen_R9_C3_KIDNEY_NOTRENALPELVIS_EXALLC	rs74076327	0.210151	0.0754081	0.00532232
white blood cell count || id:ieu-b-30	finngen_R9_C3_KIDNEY_NOTRENALPELVIS_EXALLC	rs74607840	0.20839	0.0760548	0.00614403
white blood cell count || id:ieu-b-30	finngen_R9_C3_KIDNEY_NOTRENALPELVIS_EXALLC	rs74679834	0.203842	0.0761041	0.007396
white blood cell count || id:ieu-b-30	finngen_R9_C3_KIDNEY_NOTRENALPELVIS_EXALLC	rs7502100	0.205515	0.0761863	0.00698545
white blood cell count || id:ieu-b-30	finngen_R9_C3_KIDNEY_NOTRENALPELVIS_EXALLC	rs75354229	0.202034	0.0760666	0.0079072
white blood cell count || id:ieu-b-30	finngen_R9_C3_KIDNEY_NOTRENALPELVIS_EXALLC	rs75475627	0.206946	0.0761772	0.00659494
white blood cell count || id:ieu-b-30	finngen_R9_C3_KIDNEY_NOTRENALPELVIS_EXALLC	rs7549164	0.208916	0.0761714	0.00609343
white blood cell count || id:ieu-b-30	finngen_R9_C3_KIDNEY_NOTRENALPELVIS_EXALLC	rs755951	0.203058	0.0760683	0.00759829
white blood cell count || id:ieu-b-30	finngen_R9_C3_KIDNEY_NOTRENALPELVIS_EXALLC	rs7572278	0.205922	0.0761529	0.00684981
white blood cell count || id:ieu-b-30	finngen_R9_C3_KIDNEY_NOTRENALPELVIS_EXALLC	rs7573465	0.194831	0.0761629	0.0105249
white blood cell count || id:ieu-b-30	finngen_R9_C3_KIDNEY_NOTRENALPELVIS_EXALLC	rs759488	0.203888	0.076121	0.00739581
white blood cell count || id:ieu-b-30	finngen_R9_C3_KIDNEY_NOTRENALPELVIS_EXALLC	rs76378167	0.199864	0.0757267	0.00830811
white blood cell count || id:ieu-b-30	finngen_R9_C3_KIDNEY_NOTRENALPELVIS_EXALLC	rs7639292	0.205919	0.0761693	0.00686253
white blood cell count || id:ieu-b-30	finngen_R9_C3_KIDNEY_NOTRENALPELVIS_EXALLC	rs76428106	0.207964	0.0763726	0.00646886
white blood cell count || id:ieu-b-30	finngen_R9_C3_KIDNEY_NOTRENALPELVIS_EXALLC	rs76545872	0.204504	0.0761188	0.00721744
white blood cell count || id:ieu-b-30	finngen_R9_C3_KIDNEY_NOTRENALPELVIS_EXALLC	rs7705526	0.192745	0.0757469	0.0109406
white blood cell count || id:ieu-b-30	finngen_R9_C3_KIDNEY_NOTRENALPELVIS_EXALLC	rs77215665	0.204305	0.0759527	0.00714745
white blood cell count || id:ieu-b-30	finngen_R9_C3_KIDNEY_NOTRENALPELVIS_EXALLC	rs7751717	0.200223	0.0756943	0.0081656
white blood cell count || id:ieu-b-30	finngen_R9_C3_KIDNEY_NOTRENALPELVIS_EXALLC	rs7776054	0.216919	0.0763763	0.00450948
white blood cell count || id:ieu-b-30	finngen_R9_C3_KIDNEY_NOTRENALPELVIS_EXALLC	rs7776857	0.204627	0.0761863	0.00723388
white blood cell count || id:ieu-b-30	finngen_R9_C3_KIDNEY_NOTRENALPELVIS_EXALLC	rs778125	0.207889	0.0760681	0.00627721
white blood cell count || id:ieu-b-30	finngen_R9_C3_KIDNEY_NOTRENALPELVIS_EXALLC	rs7781268	0.201727	0.0759375	0.0078961
white blood cell count || id:ieu-b-30	finngen_R9_C3_KIDNEY_NOTRENALPELVIS_EXALLC	rs780142	0.205535	0.0761536	0.00695589
white blood cell count || id:ieu-b-30	finngen_R9_C3_KIDNEY_NOTRENALPELVIS_EXALLC	rs7803075	0.207335	0.0762219	0.00652534
white blood cell count || id:ieu-b-30	finngen_R9_C3_KIDNEY_NOTRENALPELVIS_EXALLC	rs78285907	0.207938	0.0760201	0.00623217
white blood cell count || id:ieu-b-30	finngen_R9_C3_KIDNEY_NOTRENALPELVIS_EXALLC	rs7846314	0.192472	0.0761101	0.0114433
white blood cell count || id:ieu-b-30	finngen_R9_C3_KIDNEY_NOTRENALPELVIS_EXALLC	rs7850247	0.204919	0.0761355	0.00711291
white blood cell count || id:ieu-b-30	finngen_R9_C3_KIDNEY_NOTRENALPELVIS_EXALLC	rs7852409	0.202416	0.0760352	0.00776466
white blood cell count || id:ieu-b-30	finngen_R9_C3_KIDNEY_NOTRENALPELVIS_EXALLC	rs7855091	0.202033	0.0760151	0.00786524
white blood cell count || id:ieu-b-30	finngen_R9_C3_KIDNEY_NOTRENALPELVIS_EXALLC	rs7864482	0.207239	0.0761007	0.00646473
white blood cell count || id:ieu-b-30	finngen_R9_C3_KIDNEY_NOTRENALPELVIS_EXALLC	rs7917772	0.207575	0.0761337	0.00640182
white blood cell count || id:ieu-b-30	finngen_R9_C3_KIDNEY_NOTRENALPELVIS_EXALLC	rs79237520	0.20379	0.0760886	0.00739903
white blood cell count || id:ieu-b-30	finngen_R9_C3_KIDNEY_NOTRENALPELVIS_EXALLC	rs79272926	0.205528	0.0762009	0.00699283
white blood cell count || id:ieu-b-30	finngen_R9_C3_KIDNEY_NOTRENALPELVIS_EXALLC	rs7934719	0.204081	0.0761704	0.00737821
white blood cell count || id:ieu-b-30	finngen_R9_C3_KIDNEY_NOTRENALPELVIS_EXALLC	rs796003	0.203436	0.0762061	0.00759532
white blood cell count || id:ieu-b-30	finngen_R9_C3_KIDNEY_NOTRENALPELVIS_EXALLC	rs796056	0.205897	0.0761972	0.00688904
white blood cell count || id:ieu-b-30	finngen_R9_C3_KIDNEY_NOTRENALPELVIS_EXALLC	rs79692389	0.207711	0.0760792	0.00632975
white blood cell count || id:ieu-b-30	finngen_R9_C3_KIDNEY_NOTRENALPELVIS_EXALLC	rs79716587	0.215247	0.0756444	0.00443401
white blood cell count || id:ieu-b-30	finngen_R9_C3_KIDNEY_NOTRENALPELVIS_EXALLC	rs798555	0.202931	0.0761409	0.00769421
white blood cell count || id:ieu-b-30	finngen_R9_C3_KIDNEY_NOTRENALPELVIS_EXALLC	rs806321	0.207459	0.0761329	0.00643101
white blood cell count || id:ieu-b-30	finngen_R9_C3_KIDNEY_NOTRENALPELVIS_EXALLC	rs8084255	0.206395	0.0761842	0.00674539
white blood cell count || id:ieu-b-30	finngen_R9_C3_KIDNEY_NOTRENALPELVIS_EXALLC	rs8176528	0.20373	0.0761416	0.00745787
white blood cell count || id:ieu-b-30	finngen_R9_C3_KIDNEY_NOTRENALPELVIS_EXALLC	rs830623	0.204885	0.0761375	0.00712401
white blood cell count || id:ieu-b-30	finngen_R9_C3_KIDNEY_NOTRENALPELVIS_EXALLC	rs832190	0.203966	0.0761207	0.00737291
white blood cell count || id:ieu-b-30	finngen_R9_C3_KIDNEY_NOTRENALPELVIS_EXALLC	rs8705	0.20453	0.076266	0.00732263
white blood cell count || id:ieu-b-30	finngen_R9_C3_KIDNEY_NOTRENALPELVIS_EXALLC	rs873218	0.209366	0.0758589	0.00578111
white blood cell count || id:ieu-b-30	finngen_R9_C3_KIDNEY_NOTRENALPELVIS_EXALLC	rs903123	0.20406	0.0761109	0.00733835
white blood cell count || id:ieu-b-30	finngen_R9_C3_KIDNEY_NOTRENALPELVIS_EXALLC	rs921313	0.206891	0.0760959	0.00655155
white blood cell count || id:ieu-b-30	finngen_R9_C3_KIDNEY_NOTRENALPELVIS_EXALLC	rs9313822	0.205517	0.076141	0.00695136
white blood cell count || id:ieu-b-30	finngen_R9_C3_KIDNEY_NOTRENALPELVIS_EXALLC	rs9323285	0.204514	0.0761347	0.00722664
white blood cell count || id:ieu-b-30	finngen_R9_C3_KIDNEY_NOTRENALPELVIS_EXALLC	rs9330650	0.205171	0.0761387	0.00704526
white blood cell count || id:ieu-b-30	finngen_R9_C3_KIDNEY_NOTRENALPELVIS_EXALLC	rs9348970	0.203285	0.0762075	0.00764151
white blood cell count || id:ieu-b-30	finngen_R9_C3_KIDNEY_NOTRENALPELVIS_EXALLC	rs935655	0.204847	0.0761552	0.00714811
white blood cell count || id:ieu-b-30	finngen_R9_C3_KIDNEY_NOTRENALPELVIS_EXALLC	rs9375447	0.205719	0.0761597	0.00690999
white blood cell count || id:ieu-b-30	finngen_R9_C3_KIDNEY_NOTRENALPELVIS_EXALLC	rs9382100	0.207959	0.0760283	0.00623273
white blood cell count || id:ieu-b-30	finngen_R9_C3_KIDNEY_NOTRENALPELVIS_EXALLC	rs9390461	0.20572	0.0761694	0.006917
white blood cell count || id:ieu-b-30	finngen_R9_C3_KIDNEY_NOTRENALPELVIS_EXALLC	rs9429767	0.205927	0.0761631	0.00685584
white blood cell count || id:ieu-b-30	finngen_R9_C3_KIDNEY_NOTRENALPELVIS_EXALLC	rs9430574	0.202009	0.0760046	0.00786416
white blood cell count || id:ieu-b-30	finngen_R9_C3_KIDNEY_NOTRENALPELVIS_EXALLC	rs9487043	0.208965	0.0761708	0.00608116
white blood cell count || id:ieu-b-30	finngen_R9_C3_KIDNEY_NOTRENALPELVIS_EXALLC	rs9508005	0.206739	0.0761094	0.00660074
white blood cell count || id:ieu-b-30	finngen_R9_C3_KIDNEY_NOTRENALPELVIS_EXALLC	rs9526795	0.204083	0.0761243	0.00734211
white blood cell count || id:ieu-b-30	finngen_R9_C3_KIDNEY_NOTRENALPELVIS_EXALLC	rs9625746	0.20551	0.0761817	0.00698357
white blood cell count || id:ieu-b-30	finngen_R9_C3_KIDNEY_NOTRENALPELVIS_EXALLC	rs9656395	0.203162	0.0761014	0.00759367
white blood cell count || id:ieu-b-30	finngen_R9_C3_KIDNEY_NOTRENALPELVIS_EXALLC	rs9819371	0.204021	0.076189	0.00741024
white blood cell count || id:ieu-b-30	finngen_R9_C3_KIDNEY_NOTRENALPELVIS_EXALLC	rs9829114	0.208477	0.0763412	0.00631703
white blood cell count || id:ieu-b-30	finngen_R9_C3_KIDNEY_NOTRENALPELVIS_EXALLC	rs9835104	0.205337	0.0761434	0.0070027
white blood cell count || id:ieu-b-30	finngen_R9_C3_KIDNEY_NOTRENALPELVIS_EXALLC	rs9863	0.209055	0.0760755	0.00599611
white blood cell count || id:ieu-b-30	finngen_R9_C3_KIDNEY_NOTRENALPELVIS_EXALLC	rs9867398	0.205858	0.0761575	0.00687036
white blood cell count || id:ieu-b-30	finngen_R9_C3_KIDNEY_NOTRENALPELVIS_EXALLC	rs987107	0.208788	0.0761141	0.00608642
white blood cell count || id:ieu-b-30	finngen_R9_C3_KIDNEY_NOTRENALPELVIS_EXALLC	rs9885207	0.203891	0.0761551	0.00742169
white blood cell count || id:ieu-b-30	finngen_R9_C3_KIDNEY_NOTRENALPELVIS_EXALLC	rs9900613	0.203674	0.0760804	0.00742658
white blood cell count || id:ieu-b-30	finngen_R9_C3_KIDNEY_NOTRENALPELVIS_EXALLC	rs990558	0.202626	0.0759745	0.00765248
white blood cell count || id:ieu-b-30	finngen_R9_C3_KIDNEY_NOTRENALPELVIS_EXALLC	rs9925985	0.203711	0.0761016	0.00743223
white blood cell count || id:ieu-b-30	finngen_R9_C3_KIDNEY_NOTRENALPELVIS_EXALLC	rs9926183	0.209023	0.0760395	0.00598009
white blood cell count || id:ieu-b-30	finngen_R9_C3_KIDNEY_NOTRENALPELVIS_EXALLC	rs9938104	0.205577	0.0761403	0.00693458
white blood cell count || id:ieu-b-30	finngen_R9_C3_KIDNEY_NOTRENALPELVIS_EXALLC	rs9977672	0.210496	0.0760089	0.00561665
monocyte cell count || id:ieu-b-31	finngen_R9_C3_KIDNEY_NOTRENALPELVIS_EXALLC	rs1002774	0.0895394	0.0602419	0.137192
monocyte cell count || id:ieu-b-31	finngen_R9_C3_KIDNEY_NOTRENALPELVIS_EXALLC	rs10094039	0.0818878	0.0610386	0.179734
monocyte cell count || id:ieu-b-31	finngen_R9_C3_KIDNEY_NOTRENALPELVIS_EXALLC	rs1016680	0.0891768	0.0602117	0.138592
monocyte cell count || id:ieu-b-31	finngen_R9_C3_KIDNEY_NOTRENALPELVIS_EXALLC	rs10197805	0.0867549	0.0602823	0.15011
monocyte cell count || id:ieu-b-31	finngen_R9_C3_KIDNEY_NOTRENALPELVIS_EXALLC	rs10238435	0.0860183	0.0602311	0.153253
monocyte cell count || id:ieu-b-31	finngen_R9_C3_KIDNEY_NOTRENALPELVIS_EXALLC	rs1031091	0.0861139	0.0601678	0.152365
monocyte cell count || id:ieu-b-31	finngen_R9_C3_KIDNEY_NOTRENALPELVIS_EXALLC	rs10403909	0.0873682	0.0602219	0.146844
monocyte cell count || id:ieu-b-31	finngen_R9_C3_KIDNEY_NOTRENALPELVIS_EXALLC	rs10409752	0.0856217	0.0601181	0.154381
monocyte cell count || id:ieu-b-31	finngen_R9_C3_KIDNEY_NOTRENALPELVIS_EXALLC	rs10420703	0.086973	0.0602145	0.148631
monocyte cell count || id:ieu-b-31	finngen_R9_C3_KIDNEY_NOTRENALPELVIS_EXALLC	rs10437954	0.0858969	0.0601601	0.153348
monocyte cell count || id:ieu-b-31	finngen_R9_C3_KIDNEY_NOTRENALPELVIS_EXALLC	rs10460159	0.0885179	0.0601735	0.141279
monocyte cell count || id:ieu-b-31	finngen_R9_C3_KIDNEY_NOTRENALPELVIS_EXALLC	rs10478058	0.0883563	0.0601457	0.141822
monocyte cell count || id:ieu-b-31	finngen_R9_C3_KIDNEY_NOTRENALPELVIS_EXALLC	rs10518329	0.0853297	0.0601294	0.155869
monocyte cell count || id:ieu-b-31	finngen_R9_C3_KIDNEY_NOTRENALPELVIS_EXALLC	rs1052484	0.0891615	0.059987	0.137187
monocyte cell count || id:ieu-b-31	finngen_R9_C3_KIDNEY_NOTRENALPELVIS_EXALLC	rs10780209	0.0869471	0.0604145	0.1501
monocyte cell count || id:ieu-b-31	finngen_R9_C3_KIDNEY_NOTRENALPELVIS_EXALLC	rs10796828	0.0833004	0.0599488	0.164673
monocyte cell count || id:ieu-b-31	finngen_R9_C3_KIDNEY_NOTRENALPELVIS_EXALLC	rs10814193	0.0859842	0.0601942	0.153164
monocyte cell count || id:ieu-b-31	finngen_R9_C3_KIDNEY_NOTRENALPELVIS_EXALLC	rs10828725	0.0837426	0.0603974	0.165586
monocyte cell count || id:ieu-b-31	finngen_R9_C3_KIDNEY_NOTRENALPELVIS_EXALLC	rs10831507	0.0871099	0.0602068	0.14794
monocyte cell count || id:ieu-b-31	finngen_R9_C3_KIDNEY_NOTRENALPELVIS_EXALLC	rs10849020	0.084426	0.0601527	0.160459
monocyte cell count || id:ieu-b-31	finngen_R9_C3_KIDNEY_NOTRENALPELVIS_EXALLC	rs10849448	0.0749485	0.0600137	0.211718
monocyte cell count || id:ieu-b-31	finngen_R9_C3_KIDNEY_NOTRENALPELVIS_EXALLC	rs10892342	0.091197	0.0598981	0.127875
monocyte cell count || id:ieu-b-31	finngen_R9_C3_KIDNEY_NOTRENALPELVIS_EXALLC	rs1091815	0.0865645	0.0602057	0.150488
monocyte cell count || id:ieu-b-31	finngen_R9_C3_KIDNEY_NOTRENALPELVIS_EXALLC	rs10935473	0.0876342	0.0602581	0.145859
monocyte cell count || id:ieu-b-31	finngen_R9_C3_KIDNEY_NOTRENALPELVIS_EXALLC	rs10948314	0.0856593	0.0602338	0.154994
monocyte cell count || id:ieu-b-31	finngen_R9_C3_KIDNEY_NOTRENALPELVIS_EXALLC	rs11057841	0.0856841	0.0601748	0.15447
monocyte cell count || id:ieu-b-31	finngen_R9_C3_KIDNEY_NOTRENALPELVIS_EXALLC	rs11082397	0.0852432	0.0601161	0.156198
monocyte cell count || id:ieu-b-31	finngen_R9_C3_KIDNEY_NOTRENALPELVIS_EXALLC	rs11086102	0.0789995	0.0599169	0.187341
monocyte cell count || id:ieu-b-31	finngen_R9_C3_KIDNEY_NOTRENALPELVIS_EXALLC	rs11104881	0.0858044	0.0601908	0.154001
monocyte cell count || id:ieu-b-31	finngen_R9_C3_KIDNEY_NOTRENALPELVIS_EXALLC	rs11130612	0.0859294	0.0601666	0.153237
monocyte cell count || id:ieu-b-31	finngen_R9_C3_KIDNEY_NOTRENALPELVIS_EXALLC	rs111456533	0.0871085	0.0602034	0.147924
monocyte cell count || id:ieu-b-31	finngen_R9_C3_KIDNEY_NOTRENALPELVIS_EXALLC	rs111556916	0.0872212	0.0601858	0.147282
monocyte cell count || id:ieu-b-31	finngen_R9_C3_KIDNEY_NOTRENALPELVIS_EXALLC	rs11155787	0.087073	0.0602127	0.148152
monocyte cell count || id:ieu-b-31	finngen_R9_C3_KIDNEY_NOTRENALPELVIS_EXALLC	rs11170652	0.0886507	0.0601602	0.140595
monocyte cell count || id:ieu-b-31	finngen_R9_C3_KIDNEY_NOTRENALPELVIS_EXALLC	rs11189154	0.0868985	0.060418	0.150352
monocyte cell count || id:ieu-b-31	finngen_R9_C3_KIDNEY_NOTRENALPELVIS_EXALLC	rs11190141	0.0884304	0.0603933	0.143128
monocyte cell count || id:ieu-b-31	finngen_R9_C3_KIDNEY_NOTRENALPELVIS_EXALLC	rs112248289	0.0873062	0.0602059	0.147023
monocyte cell count || id:ieu-b-31	finngen_R9_C3_KIDNEY_NOTRENALPELVIS_EXALLC	rs11235689	0.0881118	0.0601963	0.143264
monocyte cell count || id:ieu-b-31	finngen_R9_C3_KIDNEY_NOTRENALPELVIS_EXALLC	rs11242109	0.0849433	0.0601988	0.158231
monocyte cell count || id:ieu-b-31	finngen_R9_C3_KIDNEY_NOTRENALPELVIS_EXALLC	rs11246065	0.0857269	0.0602136	0.15453
monocyte cell count || id:ieu-b-31	finngen_R9_C3_KIDNEY_NOTRENALPELVIS_EXALLC	rs11247908	0.0858074	0.0602439	0.15435
monocyte cell count || id:ieu-b-31	finngen_R9_C3_KIDNEY_NOTRENALPELVIS_EXALLC	rs11252148	0.0873579	0.0602044	0.146774
monocyte cell count || id:ieu-b-31	finngen_R9_C3_KIDNEY_NOTRENALPELVIS_EXALLC	rs11255548	0.0877991	0.0602266	0.144892
monocyte cell count || id:ieu-b-31	finngen_R9_C3_KIDNEY_NOTRENALPELVIS_EXALLC	rs1127101	0.0896932	0.0600273	0.135122
monocyte cell count || id:ieu-b-31	finngen_R9_C3_KIDNEY_NOTRENALPELVIS_EXALLC	rs113015223	0.0862882	0.0602042	0.151783
monocyte cell count || id:ieu-b-31	finngen_R9_C3_KIDNEY_NOTRENALPELVIS_EXALLC	rs113143864	0.0886958	0.0601654	0.140428
monocyte cell count || id:ieu-b-31	finngen_R9_C3_KIDNEY_NOTRENALPELVIS_EXALLC	rs113155021	0.0871219	0.06023	0.14804
monocyte cell count || id:ieu-b-31	finngen_R9_C3_KIDNEY_NOTRENALPELVIS_EXALLC	rs113292043	0.0882169	0.0601495	0.142477
monocyte cell count || id:ieu-b-31	finngen_R9_C3_KIDNEY_NOTRENALPELVIS_EXALLC	rs1146933	0.0870957	0.0602066	0.148005
monocyte cell count || id:ieu-b-31	finngen_R9_C3_KIDNEY_NOTRENALPELVIS_EXALLC	rs11508026	0.0877558	0.060188	0.144833
monocyte cell count || id:ieu-b-31	finngen_R9_C3_KIDNEY_NOTRENALPELVIS_EXALLC	rs115202835	0.0863559	0.060209	0.151496
monocyte cell count || id:ieu-b-31	finngen_R9_C3_KIDNEY_NOTRENALPELVIS_EXALLC	rs115340020	0.090271	0.0600628	0.132854
monocyte cell count || id:ieu-b-31	finngen_R9_C3_KIDNEY_NOTRENALPELVIS_EXALLC	rs11557154	0.084715	0.0601898	0.15929
monocyte cell count || id:ieu-b-31	finngen_R9_C3_KIDNEY_NOTRENALPELVIS_EXALLC	rs11590380	0.0863472	0.0602444	0.151777
monocyte cell count || id:ieu-b-31	finngen_R9_C3_KIDNEY_NOTRENALPELVIS_EXALLC	rs11602323	0.0946244	0.0603133	0.116676
monocyte cell count || id:ieu-b-31	finngen_R9_C3_KIDNEY_NOTRENALPELVIS_EXALLC	rs11629297	0.0834305	0.0605613	0.16832
monocyte cell count || id:ieu-b-31	finngen_R9_C3_KIDNEY_NOTRENALPELVIS_EXALLC	rs11631419	0.0871717	0.0602087	0.147666
monocyte cell count || id:ieu-b-31	finngen_R9_C3_KIDNEY_NOTRENALPELVIS_EXALLC	rs11644125	0.0861701	0.060226	0.152493
monocyte cell count || id:ieu-b-31	finngen_R9_C3_KIDNEY_NOTRENALPELVIS_EXALLC	rs11655888	0.0852667	0.060116	0.156083
monocyte cell count || id:ieu-b-31	finngen_R9_C3_KIDNEY_NOTRENALPELVIS_EXALLC	rs116619972	0.0863362	0.0601978	0.151513
monocyte cell count || id:ieu-b-31	finngen_R9_C3_KIDNEY_NOTRENALPELVIS_EXALLC	rs11713343	0.0886971	0.0602098	0.140715
monocyte cell count || id:ieu-b-31	finngen_R9_C3_KIDNEY_NOTRENALPELVIS_EXALLC	rs11723621	0.0870694	0.0602073	0.148132
monocyte cell count || id:ieu-b-31	finngen_R9_C3_KIDNEY_NOTRENALPELVIS_EXALLC	rs11792030	0.0878605	0.0601891	0.144361
monocyte cell count || id:ieu-b-31	finngen_R9_C3_KIDNEY_NOTRENALPELVIS_EXALLC	rs1180658	0.0886975	0.0600963	0.139964
monocyte cell count || id:ieu-b-31	finngen_R9_C3_KIDNEY_NOTRENALPELVIS_EXALLC	rs118083884	0.0867355	0.0602228	0.149799
monocyte cell count || id:ieu-b-31	finngen_R9_C3_KIDNEY_NOTRENALPELVIS_EXALLC	rs11844354	0.0879797	0.0601646	0.143655
monocyte cell count || id:ieu-b-31	finngen_R9_C3_KIDNEY_NOTRENALPELVIS_EXALLC	rs11854390	0.0911702	0.0603284	0.13073
monocyte cell count || id:ieu-b-31	finngen_R9_C3_KIDNEY_NOTRENALPELVIS_EXALLC	rs11857609	0.0867059	0.0602424	0.15007
monocyte cell count || id:ieu-b-31	finngen_R9_C3_KIDNEY_NOTRENALPELVIS_EXALLC	rs11965885	0.0858642	0.0601525	0.153453
monocyte cell count || id:ieu-b-31	finngen_R9_C3_KIDNEY_NOTRENALPELVIS_EXALLC	rs12055642	0.0855691	0.0601301	0.154717
monocyte cell count || id:ieu-b-31	finngen_R9_C3_KIDNEY_NOTRENALPELVIS_EXALLC	rs12118443	0.0825467	0.0599267	0.16837
monocyte cell count || id:ieu-b-31	finngen_R9_C3_KIDNEY_NOTRENALPELVIS_EXALLC	rs12144117	0.0850051	0.0600722	0.157054
monocyte cell count || id:ieu-b-31	finngen_R9_C3_KIDNEY_NOTRENALPELVIS_EXALLC	rs12147629	0.0882332	0.0601917	0.142683
monocyte cell count || id:ieu-b-31	finngen_R9_C3_KIDNEY_NOTRENALPELVIS_EXALLC	rs12198236	0.0876037	0.0601883	0.145532
monocyte cell count || id:ieu-b-31	finngen_R9_C3_KIDNEY_NOTRENALPELVIS_EXALLC	rs12207691	0.0862131	0.0601767	0.151953
monocyte cell count || id:ieu-b-31	finngen_R9_C3_KIDNEY_NOTRENALPELVIS_EXALLC	rs12306790	0.0861088	0.0602166	0.152721
monocyte cell count || id:ieu-b-31	finngen_R9_C3_KIDNEY_NOTRENALPELVIS_EXALLC	rs12327253	0.0828036	0.059904	0.166888
monocyte cell count || id:ieu-b-31	finngen_R9_C3_KIDNEY_NOTRENALPELVIS_EXALLC	rs12332674	0.0870229	0.0602107	0.148372
monocyte cell count || id:ieu-b-31	finngen_R9_C3_KIDNEY_NOTRENALPELVIS_EXALLC	rs12376511	0.0748492	0.059807	0.210748
monocyte cell count || id:ieu-b-31	finngen_R9_C3_KIDNEY_NOTRENALPELVIS_EXALLC	rs12461422	0.0900631	0.0600114	0.133416
monocyte cell count || id:ieu-b-31	finngen_R9_C3_KIDNEY_NOTRENALPELVIS_EXALLC	rs12480462	0.0832917	0.0602253	0.166665
monocyte cell count || id:ieu-b-31	finngen_R9_C3_KIDNEY_NOTRENALPELVIS_EXALLC	rs12480732	0.0869299	0.0604288	0.150278
monocyte cell count || id:ieu-b-31	finngen_R9_C3_KIDNEY_NOTRENALPELVIS_EXALLC	rs12522498	0.0873136	0.0602012	0.146957
monocyte cell count || id:ieu-b-31	finngen_R9_C3_KIDNEY_NOTRENALPELVIS_EXALLC	rs12530071	0.0888995	0.060121	0.139227
monocyte cell count || id:ieu-b-31	finngen_R9_C3_KIDNEY_NOTRENALPELVIS_EXALLC	rs12542907	0.0819327	0.0600059	0.172124
monocyte cell count || id:ieu-b-31	finngen_R9_C3_KIDNEY_NOTRENALPELVIS_EXALLC	rs12694733	0.0858329	0.0601549	0.153619
monocyte cell count || id:ieu-b-31	finngen_R9_C3_KIDNEY_NOTRENALPELVIS_EXALLC	rs12742428	0.0869834	0.0602248	0.148651
monocyte cell count || id:ieu-b-31	finngen_R9_C3_KIDNEY_NOTRENALPELVIS_EXALLC	rs12747432	0.0872929	0.0602143	0.147141
monocyte cell count || id:ieu-b-31	finngen_R9_C3_KIDNEY_NOTRENALPELVIS_EXALLC	rs1283945	0.0869164	0.0602	0.148797
monocyte cell count || id:ieu-b-31	finngen_R9_C3_KIDNEY_NOTRENALPELVIS_EXALLC	rs12874404	0.0845692	0.0602033	0.160103
monocyte cell count || id:ieu-b-31	finngen_R9_C3_KIDNEY_NOTRENALPELVIS_EXALLC	rs12934481	0.0865437	0.0602044	0.150577
monocyte cell count || id:ieu-b-31	finngen_R9_C3_KIDNEY_NOTRENALPELVIS_EXALLC	rs12941356	0.0910124	0.0599506	0.128983
monocyte cell count || id:ieu-b-31	finngen_R9_C3_KIDNEY_NOTRENALPELVIS_EXALLC	rs12993696	0.0862685	0.0601971	0.151829
monocyte cell count || id:ieu-b-31	finngen_R9_C3_KIDNEY_NOTRENALPELVIS_EXALLC	rs13027410	0.0885363	0.0601196	0.14084
monocyte cell count || id:ieu-b-31	finngen_R9_C3_KIDNEY_NOTRENALPELVIS_EXALLC	rs13032491	0.0886799	0.0600673	0.139852
monocyte cell count || id:ieu-b-31	finngen_R9_C3_KIDNEY_NOTRENALPELVIS_EXALLC	rs13032786	0.0896661	0.0601362	0.135948
monocyte cell count || id:ieu-b-31	finngen_R9_C3_KIDNEY_NOTRENALPELVIS_EXALLC	rs13073885	0.0875609	0.0601972	0.145789
monocyte cell count || id:ieu-b-31	finngen_R9_C3_KIDNEY_NOTRENALPELVIS_EXALLC	rs13077681	0.0900504	0.0598945	0.132714
monocyte cell count || id:ieu-b-31	finngen_R9_C3_KIDNEY_NOTRENALPELVIS_EXALLC	rs13094390	0.085305	0.0601609	0.156206
monocyte cell count || id:ieu-b-31	finngen_R9_C3_KIDNEY_NOTRENALPELVIS_EXALLC	rs13167280	0.0863277	0.0601994	0.151564
monocyte cell count || id:ieu-b-31	finngen_R9_C3_KIDNEY_NOTRENALPELVIS_EXALLC	rs13225324	0.0865486	0.0602045	0.150554
monocyte cell count || id:ieu-b-31	finngen_R9_C3_KIDNEY_NOTRENALPELVIS_EXALLC	rs13229868	0.0895914	0.0598926	0.134689
monocyte cell count || id:ieu-b-31	finngen_R9_C3_KIDNEY_NOTRENALPELVIS_EXALLC	rs13238198	0.0870433	0.0602203	0.148341
monocyte cell count || id:ieu-b-31	finngen_R9_C3_KIDNEY_NOTRENALPELVIS_EXALLC	rs13267464	0.0815139	0.0598756	0.173392
monocyte cell count || id:ieu-b-31	finngen_R9_C3_KIDNEY_NOTRENALPELVIS_EXALLC	rs13271228	0.0935918	0.0600018	0.118803
monocyte cell count || id:ieu-b-31	finngen_R9_C3_KIDNEY_NOTRENALPELVIS_EXALLC	rs1335929	0.0886824	0.0601684	0.140507
monocyte cell count || id:ieu-b-31	finngen_R9_C3_KIDNEY_NOTRENALPELVIS_EXALLC	rs1367153	0.0851032	0.0600589	0.156484
monocyte cell count || id:ieu-b-31	finngen_R9_C3_KIDNEY_NOTRENALPELVIS_EXALLC	rs138028125	0.0941183	0.0600689	0.117152
monocyte cell count || id:ieu-b-31	finngen_R9_C3_KIDNEY_NOTRENALPELVIS_EXALLC	rs139271	0.0864495	0.0602146	0.151091
monocyte cell count || id:ieu-b-31	finngen_R9_C3_KIDNEY_NOTRENALPELVIS_EXALLC	rs1400003	0.0858584	0.060127	0.153306
monocyte cell count || id:ieu-b-31	finngen_R9_C3_KIDNEY_NOTRENALPELVIS_EXALLC	rs141936164	0.0870701	0.0602292	0.148277
monocyte cell count || id:ieu-b-31	finngen_R9_C3_KIDNEY_NOTRENALPELVIS_EXALLC	rs143273199	0.0830108	0.0605738	0.17056
monocyte cell count || id:ieu-b-31	finngen_R9_C3_KIDNEY_NOTRENALPELVIS_EXALLC	rs144317085	0.0879224	0.0602767	0.144662
monocyte cell count || id:ieu-b-31	finngen_R9_C3_KIDNEY_NOTRENALPELVIS_EXALLC	rs145447411	0.0866408	0.0602055	0.150127
monocyte cell count || id:ieu-b-31	finngen_R9_C3_KIDNEY_NOTRENALPELVIS_EXALLC	rs145718079	0.0903426	0.0600003	0.132143
monocyte cell count || id:ieu-b-31	finngen_R9_C3_KIDNEY_NOTRENALPELVIS_EXALLC	rs146039611	0.0907567	0.0601833	0.131553
monocyte cell count || id:ieu-b-31	finngen_R9_C3_KIDNEY_NOTRENALPELVIS_EXALLC	rs146474125	0.0886299	0.0601361	0.14053
monocyte cell count || id:ieu-b-31	finngen_R9_C3_KIDNEY_NOTRENALPELVIS_EXALLC	rs146681239	0.0863607	0.0601965	0.151388
monocyte cell count || id:ieu-b-31	finngen_R9_C3_KIDNEY_NOTRENALPELVIS_EXALLC	rs1468488	0.0907785	0.0601964	0.131544
monocyte cell count || id:ieu-b-31	finngen_R9_C3_KIDNEY_NOTRENALPELVIS_EXALLC	rs147341073	0.0928476	0.0597437	0.120161
monocyte cell count || id:ieu-b-31	finngen_R9_C3_KIDNEY_NOTRENALPELVIS_EXALLC	rs149007767	0.0911624	0.0605308	0.132055
monocyte cell count || id:ieu-b-31	finngen_R9_C3_KIDNEY_NOTRENALPELVIS_EXALLC	rs149110519	0.0871623	0.0602563	0.14803
monocyte cell count || id:ieu-b-31	finngen_R9_C3_KIDNEY_NOTRENALPELVIS_EXALLC	rs149902937	0.0883596	0.060136	0.141743
monocyte cell count || id:ieu-b-31	finngen_R9_C3_KIDNEY_NOTRENALPELVIS_EXALLC	rs150449635	0.0872133	0.0602681	0.147872
monocyte cell count || id:ieu-b-31	finngen_R9_C3_KIDNEY_NOTRENALPELVIS_EXALLC	rs1535701	0.0872686	0.060237	0.147406
monocyte cell count || id:ieu-b-31	finngen_R9_C3_KIDNEY_NOTRENALPELVIS_EXALLC	rs1587222	0.0862043	0.0601954	0.152123
monocyte cell count || id:ieu-b-31	finngen_R9_C3_KIDNEY_NOTRENALPELVIS_EXALLC	rs1594541	0.0853677	0.0601187	0.155612
monocyte cell count || id:ieu-b-31	finngen_R9_C3_KIDNEY_NOTRENALPELVIS_EXALLC	rs1611236	0.0863231	0.0602779	0.152119
monocyte cell count || id:ieu-b-31	finngen_R9_C3_KIDNEY_NOTRENALPELVIS_EXALLC	rs16831132	0.0868254	0.0602147	0.149322
monocyte cell count || id:ieu-b-31	finngen_R9_C3_KIDNEY_NOTRENALPELVIS_EXALLC	rs16939607	0.0873271	0.0602282	0.147076
monocyte cell count || id:ieu-b-31	finngen_R9_C3_KIDNEY_NOTRENALPELVIS_EXALLC	rs16940328	0.0875369	0.0602578	0.146306
monocyte cell count || id:ieu-b-31	finngen_R9_C3_KIDNEY_NOTRENALPELVIS_EXALLC	rs16978176	0.0860072	0.0602569	0.153481
monocyte cell count || id:ieu-b-31	finngen_R9_C3_KIDNEY_NOTRENALPELVIS_EXALLC	rs17005891	0.0888848	0.0603853	0.141031
monocyte cell count || id:ieu-b-31	finngen_R9_C3_KIDNEY_NOTRENALPELVIS_EXALLC	rs17011726	0.0837741	0.0600299	0.162853
monocyte cell count || id:ieu-b-31	finngen_R9_C3_KIDNEY_NOTRENALPELVIS_EXALLC	rs17086239	0.0888534	0.0601983	0.139941
monocyte cell count || id:ieu-b-31	finngen_R9_C3_KIDNEY_NOTRENALPELVIS_EXALLC	rs17156536	0.0867964	0.060235	0.149595
monocyte cell count || id:ieu-b-31	finngen_R9_C3_KIDNEY_NOTRENALPELVIS_EXALLC	rs17196752	0.0914356	0.0605714	0.131158
monocyte cell count || id:ieu-b-31	finngen_R9_C3_KIDNEY_NOTRENALPELVIS_EXALLC	rs17387886	0.0882833	0.0602408	0.142782
monocyte cell count || id:ieu-b-31	finngen_R9_C3_KIDNEY_NOTRENALPELVIS_EXALLC	rs1749824	0.0877322	0.0601898	0.144953
monocyte cell count || id:ieu-b-31	finngen_R9_C3_KIDNEY_NOTRENALPELVIS_EXALLC	rs17498743	0.0862541	0.060208	0.151971
monocyte cell count || id:ieu-b-31	finngen_R9_C3_KIDNEY_NOTRENALPELVIS_EXALLC	rs17544073	0.086038	0.0601731	0.152762
monocyte cell count || id:ieu-b-31	finngen_R9_C3_KIDNEY_NOTRENALPELVIS_EXALLC	rs17575497	0.0898624	0.0617159	0.145375
monocyte cell count || id:ieu-b-31	finngen_R9_C3_KIDNEY_NOTRENALPELVIS_EXALLC	rs17656204	0.0820374	0.0603354	0.173928
monocyte cell count || id:ieu-b-31	finngen_R9_C3_KIDNEY_NOTRENALPELVIS_EXALLC	rs17700436	0.0880752	0.0601748	0.143288
monocyte cell count || id:ieu-b-31	finngen_R9_C3_KIDNEY_NOTRENALPELVIS_EXALLC	rs17731	0.0876891	0.0601963	0.145194
monocyte cell count || id:ieu-b-31	finngen_R9_C3_KIDNEY_NOTRENALPELVIS_EXALLC	rs17758695	0.0896719	0.060389	0.137569
monocyte cell count || id:ieu-b-31	finngen_R9_C3_KIDNEY_NOTRENALPELVIS_EXALLC	rs17776203	0.0868657	0.0602071	0.149082
monocyte cell count || id:ieu-b-31	finngen_R9_C3_KIDNEY_NOTRENALPELVIS_EXALLC	rs1781799	0.0864517	0.0601974	0.150963
monocyte cell count || id:ieu-b-31	finngen_R9_C3_KIDNEY_NOTRENALPELVIS_EXALLC	rs17860428	0.0886964	0.0601147	0.140091
monocyte cell count || id:ieu-b-31	finngen_R9_C3_KIDNEY_NOTRENALPELVIS_EXALLC	rs1800973	0.0859122	0.0604679	0.155377
monocyte cell count || id:ieu-b-31	finngen_R9_C3_KIDNEY_NOTRENALPELVIS_EXALLC	rs1822534	0.0894623	0.060253	0.137603
monocyte cell count || id:ieu-b-31	finngen_R9_C3_KIDNEY_NOTRENALPELVIS_EXALLC	rs183363123	0.0874907	0.0602277	0.146316
monocyte cell count || id:ieu-b-31	finngen_R9_C3_KIDNEY_NOTRENALPELVIS_EXALLC	rs1863651	0.0871309	0.06022	0.147931
monocyte cell count || id:ieu-b-31	finngen_R9_C3_KIDNEY_NOTRENALPELVIS_EXALLC	rs1869365	0.0849776	0.0601686	0.157854
monocyte cell count || id:ieu-b-31	finngen_R9_C3_KIDNEY_NOTRENALPELVIS_EXALLC	rs188175496	0.0870424	0.0602826	0.148765
monocyte cell count || id:ieu-b-31	finngen_R9_C3_KIDNEY_NOTRENALPELVIS_EXALLC	rs188393352	0.0849442	0.0601838	0.158123
monocyte cell count || id:ieu-b-31	finngen_R9_C3_KIDNEY_NOTRENALPELVIS_EXALLC	rs1885525	0.08718	0.0602123	0.147651
monocyte cell count || id:ieu-b-31	finngen_R9_C3_KIDNEY_NOTRENALPELVIS_EXALLC	rs1889033	0.0874822	0.0602163	0.14628
monocyte cell count || id:ieu-b-31	finngen_R9_C3_KIDNEY_NOTRENALPELVIS_EXALLC	rs1892548	0.0876383	0.060552	0.147806
monocyte cell count || id:ieu-b-31	finngen_R9_C3_KIDNEY_NOTRENALPELVIS_EXALLC	rs1902796	0.085888	0.0601611	0.153398
monocyte cell count || id:ieu-b-31	finngen_R9_C3_KIDNEY_NOTRENALPELVIS_EXALLC	rs190982	0.0859339	0.0601675	0.153221
monocyte cell count || id:ieu-b-31	finngen_R9_C3_KIDNEY_NOTRENALPELVIS_EXALLC	rs1930303	0.0884036	0.0605723	0.144435
monocyte cell count || id:ieu-b-31	finngen_R9_C3_KIDNEY_NOTRENALPELVIS_EXALLC	rs1933295	0.0911106	0.0600511	0.129211
monocyte cell count || id:ieu-b-31	finngen_R9_C3_KIDNEY_NOTRENALPELVIS_EXALLC	rs1954735	0.0854223	0.0601876	0.155821
monocyte cell count || id:ieu-b-31	finngen_R9_C3_KIDNEY_NOTRENALPELVIS_EXALLC	rs1967309	0.0836168	0.0601226	0.164295
monocyte cell count || id:ieu-b-31	finngen_R9_C3_KIDNEY_NOTRENALPELVIS_EXALLC	rs1970364	0.087204	0.0602331	0.14768
monocyte cell count || id:ieu-b-31	finngen_R9_C3_KIDNEY_NOTRENALPELVIS_EXALLC	rs1976633	0.0845135	0.0600118	0.159048
monocyte cell count || id:ieu-b-31	finngen_R9_C3_KIDNEY_NOTRENALPELVIS_EXALLC	rs1992057	0.086791	0.0602086	0.149442
monocyte cell count || id:ieu-b-31	finngen_R9_C3_KIDNEY_NOTRENALPELVIS_EXALLC	rs1997577	0.0829765	0.0600957	0.167359
monocyte cell count || id:ieu-b-31	finngen_R9_C3_KIDNEY_NOTRENALPELVIS_EXALLC	rs2013605	0.0887138	0.0600963	0.139892
monocyte cell count || id:ieu-b-31	finngen_R9_C3_KIDNEY_NOTRENALPELVIS_EXALLC	rs2022003	0.0900114	0.0600415	0.133834
monocyte cell count || id:ieu-b-31	finngen_R9_C3_KIDNEY_NOTRENALPELVIS_EXALLC	rs2038700	0.0809211	0.0602366	0.179147
monocyte cell count || id:ieu-b-31	finngen_R9_C3_KIDNEY_NOTRENALPELVIS_EXALLC	rs205422	0.0864705	0.0602015	0.150903
monocyte cell count || id:ieu-b-31	finngen_R9_C3_KIDNEY_NOTRENALPELVIS_EXALLC	rs2063996	0.0880719	0.0601606	0.143209
monocyte cell count || id:ieu-b-31	finngen_R9_C3_KIDNEY_NOTRENALPELVIS_EXALLC	rs2084312	0.0865195	0.0603082	0.151395
monocyte cell count || id:ieu-b-31	finngen_R9_C3_KIDNEY_NOTRENALPELVIS_EXALLC	rs2106135	0.0885907	0.0601809	0.141001
monocyte cell count || id:ieu-b-31	finngen_R9_C3_KIDNEY_NOTRENALPELVIS_EXALLC	rs2136451	0.0873797	0.0602124	0.146727
monocyte cell count || id:ieu-b-31	finngen_R9_C3_KIDNEY_NOTRENALPELVIS_EXALLC	rs2176777	0.0934042	0.0602452	0.121046
monocyte cell count || id:ieu-b-31	finngen_R9_C3_KIDNEY_NOTRENALPELVIS_EXALLC	rs2184697	0.0870646	0.0602144	0.148202
monocyte cell count || id:ieu-b-31	finngen_R9_C3_KIDNEY_NOTRENALPELVIS_EXALLC	rs2213290	0.0872804	0.0603143	0.147871
monocyte cell count || id:ieu-b-31	finngen_R9_C3_KIDNEY_NOTRENALPELVIS_EXALLC	rs2228467	0.0969321	0.0608755	0.111317
monocyte cell count || id:ieu-b-31	finngen_R9_C3_KIDNEY_NOTRENALPELVIS_EXALLC	rs2239630	0.0861328	0.0604496	0.154195
monocyte cell count || id:ieu-b-31	finngen_R9_C3_KIDNEY_NOTRENALPELVIS_EXALLC	rs224111	0.083693	0.0601115	0.163833
monocyte cell count || id:ieu-b-31	finngen_R9_C3_KIDNEY_NOTRENALPELVIS_EXALLC	rs2253843	0.0871749	0.0602044	0.147622
monocyte cell count || id:ieu-b-31	finngen_R9_C3_KIDNEY_NOTRENALPELVIS_EXALLC	rs2273215	0.0883997	0.0601955	0.141957
monocyte cell count || id:ieu-b-31	finngen_R9_C3_KIDNEY_NOTRENALPELVIS_EXALLC	rs2274664	0.086302	0.0602089	0.15175
monocyte cell count || id:ieu-b-31	finngen_R9_C3_KIDNEY_NOTRENALPELVIS_EXALLC	rs2295481	0.0873139	0.0602086	0.147006
monocyte cell count || id:ieu-b-31	finngen_R9_C3_KIDNEY_NOTRENALPELVIS_EXALLC	rs2302774	0.0869096	0.0602513	0.149175
monocyte cell count || id:ieu-b-31	finngen_R9_C3_KIDNEY_NOTRENALPELVIS_EXALLC	rs231988	0.0859388	0.060197	0.153399
monocyte cell count || id:ieu-b-31	finngen_R9_C3_KIDNEY_NOTRENALPELVIS_EXALLC	rs2327028	0.0862759	0.0601898	0.151744
monocyte cell count || id:ieu-b-31	finngen_R9_C3_KIDNEY_NOTRENALPELVIS_EXALLC	rs2338021	0.0879464	0.0602315	0.144252
monocyte cell count || id:ieu-b-31	finngen_R9_C3_KIDNEY_NOTRENALPELVIS_EXALLC	rs2371108	0.0849122	0.0600042	0.157038
monocyte cell count || id:ieu-b-31	finngen_R9_C3_KIDNEY_NOTRENALPELVIS_EXALLC	rs2385094	0.0869728	0.0602251	0.148703
monocyte cell count || id:ieu-b-31	finngen_R9_C3_KIDNEY_NOTRENALPELVIS_EXALLC	rs2504209	0.0896795	0.060067	0.13544
monocyte cell count || id:ieu-b-31	finngen_R9_C3_KIDNEY_NOTRENALPELVIS_EXALLC	rs2523562	0.0837424	0.0605425	0.166603
monocyte cell count || id:ieu-b-31	finngen_R9_C3_KIDNEY_NOTRENALPELVIS_EXALLC	rs2535393	0.0874876	0.0602142	0.146241
monocyte cell count || id:ieu-b-31	finngen_R9_C3_KIDNEY_NOTRENALPELVIS_EXALLC	rs2548257	0.0859722	0.0601796	0.153121
monocyte cell count || id:ieu-b-31	finngen_R9_C3_KIDNEY_NOTRENALPELVIS_EXALLC	rs2665405	0.079291	0.0601502	0.187431
monocyte cell count || id:ieu-b-31	finngen_R9_C3_KIDNEY_NOTRENALPELVIS_EXALLC	rs2711981	0.0877221	0.060238	0.145321
monocyte cell count || id:ieu-b-31	finngen_R9_C3_KIDNEY_NOTRENALPELVIS_EXALLC	rs2729450	0.0862344	0.060294	0.15265
monocyte cell count || id:ieu-b-31	finngen_R9_C3_KIDNEY_NOTRENALPELVIS_EXALLC	rs2734047	0.10048	0.060566	0.097114
monocyte cell count || id:ieu-b-31	finngen_R9_C3_KIDNEY_NOTRENALPELVIS_EXALLC	rs2734442	0.0834243	0.060197	0.165791
monocyte cell count || id:ieu-b-31	finngen_R9_C3_KIDNEY_NOTRENALPELVIS_EXALLC	rs2784250	0.0875676	0.0601923	0.145725
monocyte cell count || id:ieu-b-31	finngen_R9_C3_KIDNEY_NOTRENALPELVIS_EXALLC	rs2797681	0.0869197	0.0602081	0.148836
monocyte cell count || id:ieu-b-31	finngen_R9_C3_KIDNEY_NOTRENALPELVIS_EXALLC	rs2810883	0.0879926	0.0601752	0.143667
monocyte cell count || id:ieu-b-31	finngen_R9_C3_KIDNEY_NOTRENALPELVIS_EXALLC	rs2817441	0.0902014	0.0600958	0.133366
monocyte cell count || id:ieu-b-31	finngen_R9_C3_KIDNEY_NOTRENALPELVIS_EXALLC	rs2834670	0.0914127	0.0599965	0.1276
monocyte cell count || id:ieu-b-31	finngen_R9_C3_KIDNEY_NOTRENALPELVIS_EXALLC	rs2836220	0.0863101	0.0601925	0.1516
monocyte cell count || id:ieu-b-31	finngen_R9_C3_KIDNEY_NOTRENALPELVIS_EXALLC	rs28367597	0.0860606	0.0602255	0.153012
monocyte cell count || id:ieu-b-31	finngen_R9_C3_KIDNEY_NOTRENALPELVIS_EXALLC	rs284324	0.0885852	0.0602107	0.141222
monocyte cell count || id:ieu-b-31	finngen_R9_C3_KIDNEY_NOTRENALPELVIS_EXALLC	rs2846573	0.0868417	0.060207	0.149194
monocyte cell count || id:ieu-b-31	finngen_R9_C3_KIDNEY_NOTRENALPELVIS_EXALLC	rs28498283	0.0870083	0.0602324	0.148586
monocyte cell count || id:ieu-b-31	finngen_R9_C3_KIDNEY_NOTRENALPELVIS_EXALLC	rs28612496	0.0873647	0.0602017	0.146724
monocyte cell count || id:ieu-b-31	finngen_R9_C3_KIDNEY_NOTRENALPELVIS_EXALLC	rs28722705	0.0876723	0.0602338	0.145522
monocyte cell count || id:ieu-b-31	finngen_R9_C3_KIDNEY_NOTRENALPELVIS_EXALLC	rs28723530	0.0886901	0.0600951	0.13999
monocyte cell count || id:ieu-b-31	finngen_R9_C3_KIDNEY_NOTRENALPELVIS_EXALLC	rs290243	0.086226	0.0602012	0.152059
monocyte cell count || id:ieu-b-31	finngen_R9_C3_KIDNEY_NOTRENALPELVIS_EXALLC	rs2927	0.0899781	0.0600588	0.13409
monocyte cell count || id:ieu-b-31	finngen_R9_C3_KIDNEY_NOTRENALPELVIS_EXALLC	rs2957873	0.0875729	0.0602297	0.145951
monocyte cell count || id:ieu-b-31	finngen_R9_C3_KIDNEY_NOTRENALPELVIS_EXALLC	rs2978889	0.0897416	0.0601285	0.135569
monocyte cell count || id:ieu-b-31	finngen_R9_C3_KIDNEY_NOTRENALPELVIS_EXALLC	rs30102	0.0871868	0.0602062	0.147578
monocyte cell count || id:ieu-b-31	finngen_R9_C3_KIDNEY_NOTRENALPELVIS_EXALLC	rs3012415	0.0892543	0.0600744	0.137351
monocyte cell count || id:ieu-b-31	finngen_R9_C3_KIDNEY_NOTRENALPELVIS_EXALLC	rs3014807	0.0834571	0.0599171	0.163657
monocyte cell count || id:ieu-b-31	finngen_R9_C3_KIDNEY_NOTRENALPELVIS_EXALLC	rs3027012	0.0888117	0.0602003	0.14014
monocyte cell count || id:ieu-b-31	finngen_R9_C3_KIDNEY_NOTRENALPELVIS_EXALLC	rs3111414	0.0885431	0.060153	0.141031
monocyte cell count || id:ieu-b-31	finngen_R9_C3_KIDNEY_NOTRENALPELVIS_EXALLC	rs31243	0.0882248	0.0601803	0.142646
monocyte cell count || id:ieu-b-31	finngen_R9_C3_KIDNEY_NOTRENALPELVIS_EXALLC	rs3128959	0.0897112	0.0601645	0.135935
monocyte cell count || id:ieu-b-31	finngen_R9_C3_KIDNEY_NOTRENALPELVIS_EXALLC	rs3177609	0.0880568	0.0602072	0.143587
monocyte cell count || id:ieu-b-31	finngen_R9_C3_KIDNEY_NOTRENALPELVIS_EXALLC	rs3184504	0.084571	0.0604125	0.161546
monocyte cell count || id:ieu-b-31	finngen_R9_C3_KIDNEY_NOTRENALPELVIS_EXALLC	rs329125	0.0845544	0.0600364	0.159016
monocyte cell count || id:ieu-b-31	finngen_R9_C3_KIDNEY_NOTRENALPELVIS_EXALLC	rs333947	0.0847063	0.0602405	0.159684
monocyte cell count || id:ieu-b-31	finngen_R9_C3_KIDNEY_NOTRENALPELVIS_EXALLC	rs34097845	0.08907	0.0605314	0.141165
monocyte cell count || id:ieu-b-31	finngen_R9_C3_KIDNEY_NOTRENALPELVIS_EXALLC	rs34236350	0.08935	0.0602459	0.138051
monocyte cell count || id:ieu-b-31	finngen_R9_C3_KIDNEY_NOTRENALPELVIS_EXALLC	rs34281413	0.0856792	0.0601542	0.154352
monocyte cell count || id:ieu-b-31	finngen_R9_C3_KIDNEY_NOTRENALPELVIS_EXALLC	rs34417629	0.0867956	0.0602076	0.149414
monocyte cell count || id:ieu-b-31	finngen_R9_C3_KIDNEY_NOTRENALPELVIS_EXALLC	rs34478611	0.0870516	0.0602063	0.148209
monocyte cell count || id:ieu-b-31	finngen_R9_C3_KIDNEY_NOTRENALPELVIS_EXALLC	rs34505104	0.0854348	0.060275	0.156361
monocyte cell count || id:ieu-b-31	finngen_R9_C3_KIDNEY_NOTRENALPELVIS_EXALLC	rs34600126	0.0900345	0.0600791	0.133977
monocyte cell count || id:ieu-b-31	finngen_R9_C3_KIDNEY_NOTRENALPELVIS_EXALLC	rs34743120	0.0857519	0.060106	0.153673
monocyte cell count || id:ieu-b-31	finngen_R9_C3_KIDNEY_NOTRENALPELVIS_EXALLC	rs34746889	0.0860178	0.0601238	0.152522
monocyte cell count || id:ieu-b-31	finngen_R9_C3_KIDNEY_NOTRENALPELVIS_EXALLC	rs35068491	0.0865242	0.0601993	0.150634
monocyte cell count || id:ieu-b-31	finngen_R9_C3_KIDNEY_NOTRENALPELVIS_EXALLC	rs35108724	0.0897786	0.0598555	0.133635
monocyte cell count || id:ieu-b-31	finngen_R9_C3_KIDNEY_NOTRENALPELVIS_EXALLC	rs35979828	0.0868782	0.0602147	0.149075
monocyte cell count || id:ieu-b-31	finngen_R9_C3_KIDNEY_NOTRENALPELVIS_EXALLC	rs360017	0.0879239	0.0602292	0.144339
monocyte cell count || id:ieu-b-31	finngen_R9_C3_KIDNEY_NOTRENALPELVIS_EXALLC	rs36026517	0.0875351	0.0602052	0.145961
monocyte cell count || id:ieu-b-31	finngen_R9_C3_KIDNEY_NOTRENALPELVIS_EXALLC	rs3731211	0.0844021	0.0601977	0.160891
monocyte cell count || id:ieu-b-31	finngen_R9_C3_KIDNEY_NOTRENALPELVIS_EXALLC	rs3731332	0.088688	0.0602653	0.141122
monocyte cell count || id:ieu-b-31	finngen_R9_C3_KIDNEY_NOTRENALPELVIS_EXALLC	rs3761986	0.0857133	0.0601547	0.154192
monocyte cell count || id:ieu-b-31	finngen_R9_C3_KIDNEY_NOTRENALPELVIS_EXALLC	rs3762281	0.0883405	0.060156	0.141962
monocyte cell count || id:ieu-b-31	finngen_R9_C3_KIDNEY_NOTRENALPELVIS_EXALLC	rs3789062	0.0860743	0.0602156	0.152879
monocyte cell count || id:ieu-b-31	finngen_R9_C3_KIDNEY_NOTRENALPELVIS_EXALLC	rs3795503	0.0842499	0.0601151	0.161072
monocyte cell count || id:ieu-b-31	finngen_R9_C3_KIDNEY_NOTRENALPELVIS_EXALLC	rs3808609	0.0848633	0.0601394	0.158212
monocyte cell count || id:ieu-b-31	finngen_R9_C3_KIDNEY_NOTRENALPELVIS_EXALLC	rs3856364	0.0870641	0.0602113	0.148184
monocyte cell count || id:ieu-b-31	finngen_R9_C3_KIDNEY_NOTRENALPELVIS_EXALLC	rs3859570	0.0890811	0.0602473	0.13925
monocyte cell count || id:ieu-b-31	finngen_R9_C3_KIDNEY_NOTRENALPELVIS_EXALLC	rs391023	0.0874618	0.0607705	0.15009
monocyte cell count || id:ieu-b-31	finngen_R9_C3_KIDNEY_NOTRENALPELVIS_EXALLC	rs41268099	0.0894349	0.0601049	0.136756
monocyte cell count || id:ieu-b-31	finngen_R9_C3_KIDNEY_NOTRENALPELVIS_EXALLC	rs41313381	0.0879765	0.0601684	0.143694
monocyte cell count || id:ieu-b-31	finngen_R9_C3_KIDNEY_NOTRENALPELVIS_EXALLC	rs413141	0.0834717	0.0602904	0.166208
monocyte cell count || id:ieu-b-31	finngen_R9_C3_KIDNEY_NOTRENALPELVIS_EXALLC	rs41381344	0.0869689	0.0602107	0.148624
monocyte cell count || id:ieu-b-31	finngen_R9_C3_KIDNEY_NOTRENALPELVIS_EXALLC	rs41409548	0.0899776	0.0602475	0.135315
monocyte cell count || id:ieu-b-31	finngen_R9_C3_KIDNEY_NOTRENALPELVIS_EXALLC	rs4142441	0.0872123	0.0602483	0.147743
monocyte cell count || id:ieu-b-31	finngen_R9_C3_KIDNEY_NOTRENALPELVIS_EXALLC	rs4269828	0.0886097	0.0601155	0.140484
monocyte cell count || id:ieu-b-31	finngen_R9_C3_KIDNEY_NOTRENALPELVIS_EXALLC	rs4335411	0.0880351	0.0601925	0.143588
monocyte cell count || id:ieu-b-31	finngen_R9_C3_KIDNEY_NOTRENALPELVIS_EXALLC	rs4365101	0.0854404	0.0601632	0.155566
monocyte cell count || id:ieu-b-31	finngen_R9_C3_KIDNEY_NOTRENALPELVIS_EXALLC	rs4385425	0.0961372	0.0603877	0.111384
monocyte cell count || id:ieu-b-31	finngen_R9_C3_KIDNEY_NOTRENALPELVIS_EXALLC	rs4411554	0.0840542	0.0599072	0.160595
monocyte cell count || id:ieu-b-31	finngen_R9_C3_KIDNEY_NOTRENALPELVIS_EXALLC	rs445611	0.0872297	0.0602055	0.147375
monocyte cell count || id:ieu-b-31	finngen_R9_C3_KIDNEY_NOTRENALPELVIS_EXALLC	rs4462758	0.0841233	0.0602258	0.162474
monocyte cell count || id:ieu-b-31	finngen_R9_C3_KIDNEY_NOTRENALPELVIS_EXALLC	rs45577137	0.0853913	0.0602993	0.15674
monocyte cell count || id:ieu-b-31	finngen_R9_C3_KIDNEY_NOTRENALPELVIS_EXALLC	rs4566648	0.0900833	0.0601492	0.13422
monocyte cell count || id:ieu-b-31	finngen_R9_C3_KIDNEY_NOTRENALPELVIS_EXALLC	rs4577206	0.0861529	0.0602001	0.152399
monocyte cell count || id:ieu-b-31	finngen_R9_C3_KIDNEY_NOTRENALPELVIS_EXALLC	rs458699	0.0880007	0.0601682	0.143583
monocyte cell count || id:ieu-b-31	finngen_R9_C3_KIDNEY_NOTRENALPELVIS_EXALLC	rs4626924	0.087475	0.0602244	0.146367
monocyte cell count || id:ieu-b-31	finngen_R9_C3_KIDNEY_NOTRENALPELVIS_EXALLC	rs4658231	0.0883202	0.0601732	0.142168
monocyte cell count || id:ieu-b-31	finngen_R9_C3_KIDNEY_NOTRENALPELVIS_EXALLC	rs4669869	0.084948	0.06019	0.158147
monocyte cell count || id:ieu-b-31	finngen_R9_C3_KIDNEY_NOTRENALPELVIS_EXALLC	rs4712652	0.0868258	0.060216	0.149329
monocyte cell count || id:ieu-b-31	finngen_R9_C3_KIDNEY_NOTRENALPELVIS_EXALLC	rs4721764	0.0854835	0.0601528	0.155286
monocyte cell count || id:ieu-b-31	finngen_R9_C3_KIDNEY_NOTRENALPELVIS_EXALLC	rs47341	0.0815913	0.0601306	0.174812
monocyte cell count || id:ieu-b-31	finngen_R9_C3_KIDNEY_NOTRENALPELVIS_EXALLC	rs4737009	0.0864852	0.0602078	0.150876
monocyte cell count || id:ieu-b-31	finngen_R9_C3_KIDNEY_NOTRENALPELVIS_EXALLC	rs475616	0.0848826	0.0601056	0.157884
monocyte cell count || id:ieu-b-31	finngen_R9_C3_KIDNEY_NOTRENALPELVIS_EXALLC	rs4763944	0.0889495	0.0600624	0.138619
monocyte cell count || id:ieu-b-31	finngen_R9_C3_KIDNEY_NOTRENALPELVIS_EXALLC	rs4810832	0.0872704	0.0602053	0.147185
monocyte cell count || id:ieu-b-31	finngen_R9_C3_KIDNEY_NOTRENALPELVIS_EXALLC	rs4813619	0.0881413	0.0601987	0.143147
monocyte cell count || id:ieu-b-31	finngen_R9_C3_KIDNEY_NOTRENALPELVIS_EXALLC	rs4865956	0.0882042	0.0601992	0.142865
monocyte cell count || id:ieu-b-31	finngen_R9_C3_KIDNEY_NOTRENALPELVIS_EXALLC	rs4871844	0.0901908	0.0599837	0.132687
monocyte cell count || id:ieu-b-31	finngen_R9_C3_KIDNEY_NOTRENALPELVIS_EXALLC	rs4886615	0.0841818	0.0600997	0.161303
monocyte cell count || id:ieu-b-31	finngen_R9_C3_KIDNEY_NOTRENALPELVIS_EXALLC	rs4905043	0.08675	0.06023	0.149779
monocyte cell count || id:ieu-b-31	finngen_R9_C3_KIDNEY_NOTRENALPELVIS_EXALLC	rs4907230	0.0862712	0.0602113	0.151913
monocyte cell count || id:ieu-b-31	finngen_R9_C3_KIDNEY_NOTRENALPELVIS_EXALLC	rs4952782	0.0864577	0.0602258	0.151128
monocyte cell count || id:ieu-b-31	finngen_R9_C3_KIDNEY_NOTRENALPELVIS_EXALLC	rs4970966	0.0796838	0.0604905	0.18774
monocyte cell count || id:ieu-b-31	finngen_R9_C3_KIDNEY_NOTRENALPELVIS_EXALLC	rs4983387	0.0883971	0.0601386	0.141591
monocyte cell count || id:ieu-b-31	finngen_R9_C3_KIDNEY_NOTRENALPELVIS_EXALLC	rs4987353	0.0879803	0.0602206	0.144025
monocyte cell count || id:ieu-b-31	finngen_R9_C3_KIDNEY_NOTRENALPELVIS_EXALLC	rs55684236	0.0880691	0.0601587	0.143209
monocyte cell count || id:ieu-b-31	finngen_R9_C3_KIDNEY_NOTRENALPELVIS_EXALLC	rs55860328	0.0855477	0.0601561	0.154999
monocyte cell count || id:ieu-b-31	finngen_R9_C3_KIDNEY_NOTRENALPELVIS_EXALLC	rs56007794	0.0866206	0.0603196	0.150995
monocyte cell count || id:ieu-b-31	finngen_R9_C3_KIDNEY_NOTRENALPELVIS_EXALLC	rs56058420	0.0861106	0.060168	0.152382
monocyte cell count || id:ieu-b-31	finngen_R9_C3_KIDNEY_NOTRENALPELVIS_EXALLC	rs56344893	0.0879346	0.0603812	0.145303
monocyte cell count || id:ieu-b-31	finngen_R9_C3_KIDNEY_NOTRENALPELVIS_EXALLC	rs56795609	0.0868295	0.0602058	0.149243
monocyte cell count || id:ieu-b-31	finngen_R9_C3_KIDNEY_NOTRENALPELVIS_EXALLC	rs56925909	0.0876526	0.0601896	0.145317
monocyte cell count || id:ieu-b-31	finngen_R9_C3_KIDNEY_NOTRENALPELVIS_EXALLC	rs571497	0.0873573	0.0602301	0.146949
monocyte cell count || id:ieu-b-31	finngen_R9_C3_KIDNEY_NOTRENALPELVIS_EXALLC	rs57221391	0.0862259	0.0601877	0.151968
monocyte cell count || id:ieu-b-31	finngen_R9_C3_KIDNEY_NOTRENALPELVIS_EXALLC	rs573790	0.0839366	0.0600421	0.162125
monocyte cell count || id:ieu-b-31	finngen_R9_C3_KIDNEY_NOTRENALPELVIS_EXALLC	rs58011825	0.0859784	0.0601935	0.153186
monocyte cell count || id:ieu-b-31	finngen_R9_C3_KIDNEY_NOTRENALPELVIS_EXALLC	rs58814158	0.0893307	0.0600985	0.137172
monocyte cell count || id:ieu-b-31	finngen_R9_C3_KIDNEY_NOTRENALPELVIS_EXALLC	rs59295685	0.0854496	0.0601752	0.155604
monocyte cell count || id:ieu-b-31	finngen_R9_C3_KIDNEY_NOTRENALPELVIS_EXALLC	rs6044081	0.0869879	0.0602062	0.148505
monocyte cell count || id:ieu-b-31	finngen_R9_C3_KIDNEY_NOTRENALPELVIS_EXALLC	rs6055955	0.0836185	0.0602184	0.164958
monocyte cell count || id:ieu-b-31	finngen_R9_C3_KIDNEY_NOTRENALPELVIS_EXALLC	rs60695341	0.0892619	0.0601015	0.137495
monocyte cell count || id:ieu-b-31	finngen_R9_C3_KIDNEY_NOTRENALPELVIS_EXALLC	rs60699901	0.0851395	0.0601354	0.156835
monocyte cell count || id:ieu-b-31	finngen_R9_C3_KIDNEY_NOTRENALPELVIS_EXALLC	rs61165644	0.0880149	0.0602328	0.143948
monocyte cell count || id:ieu-b-31	finngen_R9_C3_KIDNEY_NOTRENALPELVIS_EXALLC	rs6120950	0.0838233	0.0600569	0.162796
monocyte cell count || id:ieu-b-31	finngen_R9_C3_KIDNEY_NOTRENALPELVIS_EXALLC	rs61985545	0.0861726	0.0601856	0.152206
monocyte cell count || id:ieu-b-31	finngen_R9_C3_KIDNEY_NOTRENALPELVIS_EXALLC	rs62011334	0.0863685	0.0601913	0.151315
monocyte cell count || id:ieu-b-31	finngen_R9_C3_KIDNEY_NOTRENALPELVIS_EXALLC	rs62018159	0.0863375	0.0601957	0.151492
monocyte cell count || id:ieu-b-31	finngen_R9_C3_KIDNEY_NOTRENALPELVIS_EXALLC	rs62054807	0.0900191	0.0600344	0.133755
monocyte cell count || id:ieu-b-31	finngen_R9_C3_KIDNEY_NOTRENALPELVIS_EXALLC	rs62057793	0.0837878	0.0598802	0.161736
monocyte cell count || id:ieu-b-31	finngen_R9_C3_KIDNEY_NOTRENALPELVIS_EXALLC	rs62143205	0.0976472	0.0598838	0.102972
monocyte cell count || id:ieu-b-31	finngen_R9_C3_KIDNEY_NOTRENALPELVIS_EXALLC	rs62176784	0.0848835	0.0602028	0.158552
monocyte cell count || id:ieu-b-31	finngen_R9_C3_KIDNEY_NOTRENALPELVIS_EXALLC	rs62261974	0.0876117	0.0601955	0.145544
monocyte cell count || id:ieu-b-31	finngen_R9_C3_KIDNEY_NOTRENALPELVIS_EXALLC	rs62454420	0.083714	0.0601173	0.163768
monocyte cell count || id:ieu-b-31	finngen_R9_C3_KIDNEY_NOTRENALPELVIS_EXALLC	rs62470670	0.0850932	0.0601541	0.157189
monocyte cell count || id:ieu-b-31	finngen_R9_C3_KIDNEY_NOTRENALPELVIS_EXALLC	rs62491927	0.0848369	0.0599994	0.157373
monocyte cell count || id:ieu-b-31	finngen_R9_C3_KIDNEY_NOTRENALPELVIS_EXALLC	rs62501136	0.0847258	0.0601393	0.158887
monocyte cell count || id:ieu-b-31	finngen_R9_C3_KIDNEY_NOTRENALPELVIS_EXALLC	rs62502392	0.0872203	0.0602106	0.147453
monocyte cell count || id:ieu-b-31	finngen_R9_C3_KIDNEY_NOTRENALPELVIS_EXALLC	rs62513343	0.0872726	0.0601992	0.147134
monocyte cell count || id:ieu-b-31	finngen_R9_C3_KIDNEY_NOTRENALPELVIS_EXALLC	rs628615	0.0863328	0.0601943	0.151505
monocyte cell count || id:ieu-b-31	finngen_R9_C3_KIDNEY_NOTRENALPELVIS_EXALLC	rs628965	0.0853377	0.060122	0.155779
monocyte cell count || id:ieu-b-31	finngen_R9_C3_KIDNEY_NOTRENALPELVIS_EXALLC	rs6429432	0.0892953	0.0603974	0.139284
monocyte cell count || id:ieu-b-31	finngen_R9_C3_KIDNEY_NOTRENALPELVIS_EXALLC	rs6429438	0.0858252	0.0601857	0.153866
monocyte cell count || id:ieu-b-31	finngen_R9_C3_KIDNEY_NOTRENALPELVIS_EXALLC	rs6434817	0.0867387	0.0602045	0.149659
monocyte cell count || id:ieu-b-31	finngen_R9_C3_KIDNEY_NOTRENALPELVIS_EXALLC	rs644492	0.0859448	0.0601886	0.153313
monocyte cell count || id:ieu-b-31	finngen_R9_C3_KIDNEY_NOTRENALPELVIS_EXALLC	rs6470759	0.0852369	0.0601779	0.156654
monocyte cell count || id:ieu-b-31	finngen_R9_C3_KIDNEY_NOTRENALPELVIS_EXALLC	rs647137	0.0863714	0.0602257	0.151535
monocyte cell count || id:ieu-b-31	finngen_R9_C3_KIDNEY_NOTRENALPELVIS_EXALLC	rs6493575	0.0878648	0.0601809	0.144287
monocyte cell count || id:ieu-b-31	finngen_R9_C3_KIDNEY_NOTRENALPELVIS_EXALLC	rs6512627	0.0847624	0.0603045	0.159851
monocyte cell count || id:ieu-b-31	finngen_R9_C3_KIDNEY_NOTRENALPELVIS_EXALLC	rs6545873	0.0869394	0.0602196	0.148821
monocyte cell count || id:ieu-b-31	finngen_R9_C3_KIDNEY_NOTRENALPELVIS_EXALLC	rs6579771	0.0877743	0.0602779	0.145348
monocyte cell count || id:ieu-b-31	finngen_R9_C3_KIDNEY_NOTRENALPELVIS_EXALLC	rs6581124	0.0877254	0.0601879	0.144972
monocyte cell count || id:ieu-b-31	finngen_R9_C3_KIDNEY_NOTRENALPELVIS_EXALLC	rs6591578	0.0848033	0.0601902	0.158858
monocyte cell count || id:ieu-b-31	finngen_R9_C3_KIDNEY_NOTRENALPELVIS_EXALLC	rs662333	0.0883305	0.0601366	0.141879
monocyte cell count || id:ieu-b-31	finngen_R9_C3_KIDNEY_NOTRENALPELVIS_EXALLC	rs663202	0.0851059	0.0601095	0.15682
monocyte cell count || id:ieu-b-31	finngen_R9_C3_KIDNEY_NOTRENALPELVIS_EXALLC	rs6664626	0.0896989	0.0599906	0.134858
monocyte cell count || id:ieu-b-31	finngen_R9_C3_KIDNEY_NOTRENALPELVIS_EXALLC	rs6687430	0.0857412	0.0601561	0.154067
monocyte cell count || id:ieu-b-31	finngen_R9_C3_KIDNEY_NOTRENALPELVIS_EXALLC	rs6696074	0.0883239	0.0602012	0.142337
monocyte cell count || id:ieu-b-31	finngen_R9_C3_KIDNEY_NOTRENALPELVIS_EXALLC	rs67224956	0.0901529	0.0601016	0.133612
monocyte cell count || id:ieu-b-31	finngen_R9_C3_KIDNEY_NOTRENALPELVIS_EXALLC	rs6736362	0.0874678	0.0602395	0.146501
monocyte cell count || id:ieu-b-31	finngen_R9_C3_KIDNEY_NOTRENALPELVIS_EXALLC	rs6740847	0.0800569	0.061913	0.195992
monocyte cell count || id:ieu-b-31	finngen_R9_C3_KIDNEY_NOTRENALPELVIS_EXALLC	rs6745920	0.0883944	0.0601338	0.141572
monocyte cell count || id:ieu-b-31	finngen_R9_C3_KIDNEY_NOTRENALPELVIS_EXALLC	rs6753534	0.0875901	0.0602005	0.145677
monocyte cell count || id:ieu-b-31	finngen_R9_C3_KIDNEY_NOTRENALPELVIS_EXALLC	rs6772164	0.0850719	0.060047	0.156554
monocyte cell count || id:ieu-b-31	finngen_R9_C3_KIDNEY_NOTRENALPELVIS_EXALLC	rs6796	0.0842552	0.0603644	0.162782
monocyte cell count || id:ieu-b-31	finngen_R9_C3_KIDNEY_NOTRENALPELVIS_EXALLC	rs6799804	0.0823195	0.0599082	0.169412
monocyte cell count || id:ieu-b-31	finngen_R9_C3_KIDNEY_NOTRENALPELVIS_EXALLC	rs6800122	0.0888894	0.0602004	0.139794
monocyte cell count || id:ieu-b-31	finngen_R9_C3_KIDNEY_NOTRENALPELVIS_EXALLC	rs6856799	0.0880364	0.0601488	0.143292
monocyte cell count || id:ieu-b-31	finngen_R9_C3_KIDNEY_NOTRENALPELVIS_EXALLC	rs6869021	0.0860034	0.0602009	0.153118
monocyte cell count || id:ieu-b-31	finngen_R9_C3_KIDNEY_NOTRENALPELVIS_EXALLC	rs6883116	0.0867484	0.0602289	0.149779
monocyte cell count || id:ieu-b-31	finngen_R9_C3_KIDNEY_NOTRENALPELVIS_EXALLC	rs695113	0.0887015	0.0602	0.140631
monocyte cell count || id:ieu-b-31	finngen_R9_C3_KIDNEY_NOTRENALPELVIS_EXALLC	rs701905	0.0854222	0.0601924	0.155854
monocyte cell count || id:ieu-b-31	finngen_R9_C3_KIDNEY_NOTRENALPELVIS_EXALLC	rs7030655	0.0847587	0.0601527	0.158818
monocyte cell count || id:ieu-b-31	finngen_R9_C3_KIDNEY_NOTRENALPELVIS_EXALLC	rs706819	0.0861532	0.06021	0.152465
monocyte cell count || id:ieu-b-31	finngen_R9_C3_KIDNEY_NOTRENALPELVIS_EXALLC	rs707793	0.0898174	0.0602483	0.136017
monocyte cell count || id:ieu-b-31	finngen_R9_C3_KIDNEY_NOTRENALPELVIS_EXALLC	rs7095778	0.0867268	0.0602035	0.149709
monocyte cell count || id:ieu-b-31	finngen_R9_C3_KIDNEY_NOTRENALPELVIS_EXALLC	rs7097656	0.084588	0.0601234	0.159455
monocyte cell count || id:ieu-b-31	finngen_R9_C3_KIDNEY_NOTRENALPELVIS_EXALLC	rs7111769	0.0877101	0.0601668	0.1449
monocyte cell count || id:ieu-b-31	finngen_R9_C3_KIDNEY_NOTRENALPELVIS_EXALLC	rs71331613	0.0875975	0.0602441	0.145934
monocyte cell count || id:ieu-b-31	finngen_R9_C3_KIDNEY_NOTRENALPELVIS_EXALLC	rs71368117	0.0874757	0.060202	0.146213
monocyte cell count || id:ieu-b-31	finngen_R9_C3_KIDNEY_NOTRENALPELVIS_EXALLC	rs7180079	0.0859609	0.0603548	0.154372
monocyte cell count || id:ieu-b-31	finngen_R9_C3_KIDNEY_NOTRENALPELVIS_EXALLC	rs7180804	0.0928423	0.0605982	0.125499
monocyte cell count || id:ieu-b-31	finngen_R9_C3_KIDNEY_NOTRENALPELVIS_EXALLC	rs7185007	0.0907042	0.059901	0.129966
monocyte cell count || id:ieu-b-31	finngen_R9_C3_KIDNEY_NOTRENALPELVIS_EXALLC	rs718515	0.0866481	0.060236	0.150299
monocyte cell count || id:ieu-b-31	finngen_R9_C3_KIDNEY_NOTRENALPELVIS_EXALLC	rs7196129	0.0868824	0.0602594	0.149357
monocyte cell count || id:ieu-b-31	finngen_R9_C3_KIDNEY_NOTRENALPELVIS_EXALLC	rs723585	0.0880757	0.0602019	0.143466
monocyte cell count || id:ieu-b-31	finngen_R9_C3_KIDNEY_NOTRENALPELVIS_EXALLC	rs7249692	0.0877452	0.060203	0.144982
monocyte cell count || id:ieu-b-31	finngen_R9_C3_KIDNEY_NOTRENALPELVIS_EXALLC	rs72673751	0.0860107	0.0601747	0.152904
monocyte cell count || id:ieu-b-31	finngen_R9_C3_KIDNEY_NOTRENALPELVIS_EXALLC	rs72675573	0.0888793	0.0601343	0.139405
monocyte cell count || id:ieu-b-31	finngen_R9_C3_KIDNEY_NOTRENALPELVIS_EXALLC	rs72720206	0.0860381	0.060205	0.15298
monocyte cell count || id:ieu-b-31	finngen_R9_C3_KIDNEY_NOTRENALPELVIS_EXALLC	rs72743796	0.0870136	0.060206	0.148383
monocyte cell count || id:ieu-b-31	finngen_R9_C3_KIDNEY_NOTRENALPELVIS_EXALLC	rs72759267	0.0875573	0.0602259	0.145998
monocyte cell count || id:ieu-b-31	finngen_R9_C3_KIDNEY_NOTRENALPELVIS_EXALLC	rs72790862	0.0887069	0.0601884	0.14053
monocyte cell count || id:ieu-b-31	finngen_R9_C3_KIDNEY_NOTRENALPELVIS_EXALLC	rs72805138	0.0877627	0.0602076	0.144932
monocyte cell count || id:ieu-b-31	finngen_R9_C3_KIDNEY_NOTRENALPELVIS_EXALLC	rs72836307	0.0917185	0.060118	0.127099
monocyte cell count || id:ieu-b-31	finngen_R9_C3_KIDNEY_NOTRENALPELVIS_EXALLC	rs72970406	0.0851108	0.0600007	0.156046
monocyte cell count || id:ieu-b-31	finngen_R9_C3_KIDNEY_NOTRENALPELVIS_EXALLC	rs72987040	0.0884515	0.0601952	0.141721
monocyte cell count || id:ieu-b-31	finngen_R9_C3_KIDNEY_NOTRENALPELVIS_EXALLC	rs73058593	0.0863064	0.0602935	0.152305
monocyte cell count || id:ieu-b-31	finngen_R9_C3_KIDNEY_NOTRENALPELVIS_EXALLC	rs73067080	0.0896181	0.0600437	0.135555
monocyte cell count || id:ieu-b-31	finngen_R9_C3_KIDNEY_NOTRENALPELVIS_EXALLC	rs7308348	0.0863276	0.0601925	0.151518
monocyte cell count || id:ieu-b-31	finngen_R9_C3_KIDNEY_NOTRENALPELVIS_EXALLC	rs73142138	0.0873737	0.0602074	0.146721
monocyte cell count || id:ieu-b-31	finngen_R9_C3_KIDNEY_NOTRENALPELVIS_EXALLC	rs731707	0.0935824	0.0603263	0.120837
monocyte cell count || id:ieu-b-31	finngen_R9_C3_KIDNEY_NOTRENALPELVIS_EXALLC	rs73201961	0.0867773	0.0602208	0.149589
monocyte cell count || id:ieu-b-31	finngen_R9_C3_KIDNEY_NOTRENALPELVIS_EXALLC	rs73203055	0.0875485	0.0602154	0.145968
monocyte cell count || id:ieu-b-31	finngen_R9_C3_KIDNEY_NOTRENALPELVIS_EXALLC	rs73217470	0.0855707	0.0602049	0.155222
monocyte cell count || id:ieu-b-31	finngen_R9_C3_KIDNEY_NOTRENALPELVIS_EXALLC	rs73467599	0.0849497	0.0601604	0.157934
monocyte cell count || id:ieu-b-31	finngen_R9_C3_KIDNEY_NOTRENALPELVIS_EXALLC	rs73784287	0.0868121	0.0602063	0.149327
monocyte cell count || id:ieu-b-31	finngen_R9_C3_KIDNEY_NOTRENALPELVIS_EXALLC	rs73809166	0.0871922	0.0602021	0.147526
monocyte cell count || id:ieu-b-31	finngen_R9_C3_KIDNEY_NOTRENALPELVIS_EXALLC	rs739241	0.0858412	0.0602076	0.15394
monocyte cell count || id:ieu-b-31	finngen_R9_C3_KIDNEY_NOTRENALPELVIS_EXALLC	rs74233809	0.0888469	0.0601421	0.1396
monocyte cell count || id:ieu-b-31	finngen_R9_C3_KIDNEY_NOTRENALPELVIS_EXALLC	rs74259566	0.0871735	0.0602116	0.147677
monocyte cell count || id:ieu-b-31	finngen_R9_C3_KIDNEY_NOTRENALPELVIS_EXALLC	rs745570	0.0898905	0.0599989	0.134081
monocyte cell count || id:ieu-b-31	finngen_R9_C3_KIDNEY_NOTRENALPELVIS_EXALLC	rs745822	0.0873127	0.060217	0.147067
monocyte cell count || id:ieu-b-31	finngen_R9_C3_KIDNEY_NOTRENALPELVIS_EXALLC	rs74735005	0.0880661	0.0601785	0.143354
monocyte cell count || id:ieu-b-31	finngen_R9_C3_KIDNEY_NOTRENALPELVIS_EXALLC	rs74765249	0.0876569	0.0601923	0.145315
monocyte cell count || id:ieu-b-31	finngen_R9_C3_KIDNEY_NOTRENALPELVIS_EXALLC	rs7516138	0.0848076	0.0602042	0.158934
monocyte cell count || id:ieu-b-31	finngen_R9_C3_KIDNEY_NOTRENALPELVIS_EXALLC	rs7522307	0.0870772	0.0602191	0.148175
monocyte cell count || id:ieu-b-31	finngen_R9_C3_KIDNEY_NOTRENALPELVIS_EXALLC	rs7524046	0.0862985	0.0601894	0.151635
monocyte cell count || id:ieu-b-31	finngen_R9_C3_KIDNEY_NOTRENALPELVIS_EXALLC	rs754388	0.0894407	0.0601738	0.137181
monocyte cell count || id:ieu-b-31	finngen_R9_C3_KIDNEY_NOTRENALPELVIS_EXALLC	rs75475627	0.0875185	0.0602072	0.146051
monocyte cell count || id:ieu-b-31	finngen_R9_C3_KIDNEY_NOTRENALPELVIS_EXALLC	rs7569084	0.0833306	0.0601738	0.166104
monocyte cell count || id:ieu-b-31	finngen_R9_C3_KIDNEY_NOTRENALPELVIS_EXALLC	rs7572278	0.0872926	0.0602279	0.147234
monocyte cell count || id:ieu-b-31	finngen_R9_C3_KIDNEY_NOTRENALPELVIS_EXALLC	rs7574456	0.0850917	0.0602548	0.157892
monocyte cell count || id:ieu-b-31	finngen_R9_C3_KIDNEY_NOTRENALPELVIS_EXALLC	rs7593080	0.0856619	0.0601302	0.15427
monocyte cell count || id:ieu-b-31	finngen_R9_C3_KIDNEY_NOTRENALPELVIS_EXALLC	rs761841	0.0849983	0.0600754	0.15711
monocyte cell count || id:ieu-b-31	finngen_R9_C3_KIDNEY_NOTRENALPELVIS_EXALLC	rs7620353	0.0859295	0.060155	0.153157
monocyte cell count || id:ieu-b-31	finngen_R9_C3_KIDNEY_NOTRENALPELVIS_EXALLC	rs7633965	0.0863085	0.0601818	0.151535
monocyte cell count || id:ieu-b-31	finngen_R9_C3_KIDNEY_NOTRENALPELVIS_EXALLC	rs76427287	0.0830975	0.0600844	0.166661
monocyte cell count || id:ieu-b-31	finngen_R9_C3_KIDNEY_NOTRENALPELVIS_EXALLC	rs76428106	0.093775	0.0617113	0.128618
monocyte cell count || id:ieu-b-31	finngen_R9_C3_KIDNEY_NOTRENALPELVIS_EXALLC	rs77733744	0.0853445	0.0600955	0.155564
monocyte cell count || id:ieu-b-31	finngen_R9_C3_KIDNEY_NOTRENALPELVIS_EXALLC	rs7776054	0.0919138	0.0602367	0.12704
monocyte cell count || id:ieu-b-31	finngen_R9_C3_KIDNEY_NOTRENALPELVIS_EXALLC	rs7785014	0.0823581	0.0600585	0.170282
monocyte cell count || id:ieu-b-31	finngen_R9_C3_KIDNEY_NOTRENALPELVIS_EXALLC	rs7786376	0.0878368	0.0601702	0.144343
monocyte cell count || id:ieu-b-31	finngen_R9_C3_KIDNEY_NOTRENALPELVIS_EXALLC	rs7787179	0.089087	0.0601422	0.138534
monocyte cell count || id:ieu-b-31	finngen_R9_C3_KIDNEY_NOTRENALPELVIS_EXALLC	rs7803075	0.0874739	0.060209	0.146269
monocyte cell count || id:ieu-b-31	finngen_R9_C3_KIDNEY_NOTRENALPELVIS_EXALLC	rs78218855	0.0850576	0.0600669	0.156761
monocyte cell count || id:ieu-b-31	finngen_R9_C3_KIDNEY_NOTRENALPELVIS_EXALLC	rs7824937	0.0878219	0.0602155	0.144714
monocyte cell count || id:ieu-b-31	finngen_R9_C3_KIDNEY_NOTRENALPELVIS_EXALLC	rs7826487	0.0802575	0.0596864	0.178737
monocyte cell count || id:ieu-b-31	finngen_R9_C3_KIDNEY_NOTRENALPELVIS_EXALLC	rs7836456	0.0874584	0.0602134	0.14637
monocyte cell count || id:ieu-b-31	finngen_R9_C3_KIDNEY_NOTRENALPELVIS_EXALLC	rs7836786	0.0885495	0.060093	0.140605
monocyte cell count || id:ieu-b-31	finngen_R9_C3_KIDNEY_NOTRENALPELVIS_EXALLC	rs7861055	0.0874278	0.0602111	0.146496
monocyte cell count || id:ieu-b-31	finngen_R9_C3_KIDNEY_NOTRENALPELVIS_EXALLC	rs7919533	0.0877147	0.0602316	0.145312
monocyte cell count || id:ieu-b-31	finngen_R9_C3_KIDNEY_NOTRENALPELVIS_EXALLC	rs79335847	0.0873006	0.0602051	0.147044
monocyte cell count || id:ieu-b-31	finngen_R9_C3_KIDNEY_NOTRENALPELVIS_EXALLC	rs79407714	0.0861984	0.0602162	0.152292
monocyte cell count || id:ieu-b-31	finngen_R9_C3_KIDNEY_NOTRENALPELVIS_EXALLC	rs79446921	0.0849234	0.0600417	0.157242
monocyte cell count || id:ieu-b-31	finngen_R9_C3_KIDNEY_NOTRENALPELVIS_EXALLC	rs7971382	0.083788	0.0597809	0.161039
monocyte cell count || id:ieu-b-31	finngen_R9_C3_KIDNEY_NOTRENALPELVIS_EXALLC	rs7975680	0.0882284	0.0601601	0.142496
monocyte cell count || id:ieu-b-31	finngen_R9_C3_KIDNEY_NOTRENALPELVIS_EXALLC	rs798563	0.0846573	0.0601206	0.159094
monocyte cell count || id:ieu-b-31	finngen_R9_C3_KIDNEY_NOTRENALPELVIS_EXALLC	rs79894332	0.0883643	0.0602805	0.14268
monocyte cell count || id:ieu-b-31	finngen_R9_C3_KIDNEY_NOTRENALPELVIS_EXALLC	rs8049116	0.0833633	0.0599366	0.164268
monocyte cell count || id:ieu-b-31	finngen_R9_C3_KIDNEY_NOTRENALPELVIS_EXALLC	rs8077619	0.0860696	0.0601827	0.152677
monocyte cell count || id:ieu-b-31	finngen_R9_C3_KIDNEY_NOTRENALPELVIS_EXALLC	rs8207	0.0870855	0.0602091	0.148069
monocyte cell count || id:ieu-b-31	finngen_R9_C3_KIDNEY_NOTRENALPELVIS_EXALLC	rs869785	0.0842928	0.060088	0.16067
monocyte cell count || id:ieu-b-31	finngen_R9_C3_KIDNEY_NOTRENALPELVIS_EXALLC	rs871134	0.0860213	0.0603472	0.15403
monocyte cell count || id:ieu-b-31	finngen_R9_C3_KIDNEY_NOTRENALPELVIS_EXALLC	rs875890	0.0886153	0.0601628	0.140771
monocyte cell count || id:ieu-b-31	finngen_R9_C3_KIDNEY_NOTRENALPELVIS_EXALLC	rs907612	0.0882483	0.0602973	0.143316
monocyte cell count || id:ieu-b-31	finngen_R9_C3_KIDNEY_NOTRENALPELVIS_EXALLC	rs915125	0.0859725	0.0602929	0.153893
monocyte cell count || id:ieu-b-31	finngen_R9_C3_KIDNEY_NOTRENALPELVIS_EXALLC	rs919217	0.085855	0.0601526	0.153497
monocyte cell count || id:ieu-b-31	finngen_R9_C3_KIDNEY_NOTRENALPELVIS_EXALLC	rs9295484	0.0863177	0.0601595	0.15134
monocyte cell count || id:ieu-b-31	finngen_R9_C3_KIDNEY_NOTRENALPELVIS_EXALLC	rs932641	0.0875306	0.0601925	0.145897
monocyte cell count || id:ieu-b-31	finngen_R9_C3_KIDNEY_NOTRENALPELVIS_EXALLC	rs932905	0.0918838	0.0599341	0.125256
monocyte cell count || id:ieu-b-31	finngen_R9_C3_KIDNEY_NOTRENALPELVIS_EXALLC	rs9375150	0.086136	0.0602213	0.152624
monocyte cell count || id:ieu-b-31	finngen_R9_C3_KIDNEY_NOTRENALPELVIS_EXALLC	rs9379077	0.0847995	0.0602145	0.159045
monocyte cell count || id:ieu-b-31	finngen_R9_C3_KIDNEY_NOTRENALPELVIS_EXALLC	rs9390460	0.0872272	0.0602081	0.147404
monocyte cell count || id:ieu-b-31	finngen_R9_C3_KIDNEY_NOTRENALPELVIS_EXALLC	rs9410425	0.0839597	0.0602192	0.163247
monocyte cell count || id:ieu-b-31	finngen_R9_C3_KIDNEY_NOTRENALPELVIS_EXALLC	rs9480737	0.0848526	0.0601895	0.158611
monocyte cell count || id:ieu-b-31	finngen_R9_C3_KIDNEY_NOTRENALPELVIS_EXALLC	rs9494573	0.0845354	0.0600976	0.159535
monocyte cell count || id:ieu-b-31	finngen_R9_C3_KIDNEY_NOTRENALPELVIS_EXALLC	rs9526475	0.0863507	0.0601936	0.151416
monocyte cell count || id:ieu-b-31	finngen_R9_C3_KIDNEY_NOTRENALPELVIS_EXALLC	rs9532580	0.0884176	0.0602452	0.142205
monocyte cell count || id:ieu-b-31	finngen_R9_C3_KIDNEY_NOTRENALPELVIS_EXALLC	rs954954	0.0903511	0.060069	0.13255
monocyte cell count || id:ieu-b-31	finngen_R9_C3_KIDNEY_NOTRENALPELVIS_EXALLC	rs9555596	0.0880476	0.0602374	0.14383
monocyte cell count || id:ieu-b-31	finngen_R9_C3_KIDNEY_NOTRENALPELVIS_EXALLC	rs9564870	0.0854208	0.0601218	0.155376
monocyte cell count || id:ieu-b-31	finngen_R9_C3_KIDNEY_NOTRENALPELVIS_EXALLC	rs9625746	0.0868868	0.0602366	0.149183
monocyte cell count || id:ieu-b-31	finngen_R9_C3_KIDNEY_NOTRENALPELVIS_EXALLC	rs9734613	0.0861589	0.0601781	0.152221
monocyte cell count || id:ieu-b-31	finngen_R9_C3_KIDNEY_NOTRENALPELVIS_EXALLC	rs9783374	0.0883261	0.0602074	0.142368
monocyte cell count || id:ieu-b-31	finngen_R9_C3_KIDNEY_NOTRENALPELVIS_EXALLC	rs9787298	0.0857155	0.0601708	0.154291
monocyte cell count || id:ieu-b-31	finngen_R9_C3_KIDNEY_NOTRENALPELVIS_EXALLC	rs9809116	0.0841027	0.0600706	0.161494
monocyte cell count || id:ieu-b-31	finngen_R9_C3_KIDNEY_NOTRENALPELVIS_EXALLC	rs9815073	0.0883817	0.0602151	0.142167
monocyte cell count || id:ieu-b-31	finngen_R9_C3_KIDNEY_NOTRENALPELVIS_EXALLC	rs9898876	0.0873848	0.0602034	0.146643
monocyte cell count || id:ieu-b-31	finngen_R9_C3_KIDNEY_NOTRENALPELVIS_EXALLC	rs9915112	0.0829995	0.060096	0.167243
monocyte cell count || id:ieu-b-31	finngen_R9_C3_KIDNEY_NOTRENALPELVIS_EXALLC	rs9943753	0.0882732	0.0601655	0.142329
monocyte cell count || id:ieu-b-31	finngen_R9_C3_KIDNEY_NOTRENALPELVIS_EXALLC	rs9963693	0.0844674	0.0600023	0.159209
monocyte cell count || id:ieu-b-31	finngen_R9_C3_KIDNEY_NOTRENALPELVIS_EXALLC	rs9992013	0.0890846	0.0601287	0.138456
lymphocyte cell count || id:ieu-b-32	finngen_R9_C3_KIDNEY_NOTRENALPELVIS_EXALLC	rs1000329	0.133299	0.0764938	0.0814009
lymphocyte cell count || id:ieu-b-32	finngen_R9_C3_KIDNEY_NOTRENALPELVIS_EXALLC	rs1002607	0.11951	0.0753446	0.112698
lymphocyte cell count || id:ieu-b-32	finngen_R9_C3_KIDNEY_NOTRENALPELVIS_EXALLC	rs10027415	0.123343	0.0750972	0.100498
lymphocyte cell count || id:ieu-b-32	finngen_R9_C3_KIDNEY_NOTRENALPELVIS_EXALLC	rs10076701	0.11459	0.0753826	0.128481
lymphocyte cell count || id:ieu-b-32	finngen_R9_C3_KIDNEY_NOTRENALPELVIS_EXALLC	rs10109370	0.116456	0.0753846	0.12239
lymphocyte cell count || id:ieu-b-32	finngen_R9_C3_KIDNEY_NOTRENALPELVIS_EXALLC	rs10138752	0.117122	0.0754135	0.120407
lymphocyte cell count || id:ieu-b-32	finngen_R9_C3_KIDNEY_NOTRENALPELVIS_EXALLC	rs10145277	0.117954	0.0753886	0.117675
lymphocyte cell count || id:ieu-b-32	finngen_R9_C3_KIDNEY_NOTRENALPELVIS_EXALLC	rs10174056	0.113896	0.0751363	0.129555
lymphocyte cell count || id:ieu-b-32	finngen_R9_C3_KIDNEY_NOTRENALPELVIS_EXALLC	rs1017875	0.112819	0.0754397	0.134789
lymphocyte cell count || id:ieu-b-32	finngen_R9_C3_KIDNEY_NOTRENALPELVIS_EXALLC	rs10179705	0.115814	0.0753913	0.124497
lymphocyte cell count || id:ieu-b-32	finngen_R9_C3_KIDNEY_NOTRENALPELVIS_EXALLC	rs10191329	0.116274	0.0752985	0.122545
lymphocyte cell count || id:ieu-b-32	finngen_R9_C3_KIDNEY_NOTRENALPELVIS_EXALLC	rs10206961	0.117531	0.0753622	0.118867
lymphocyte cell count || id:ieu-b-32	finngen_R9_C3_KIDNEY_NOTRENALPELVIS_EXALLC	rs10212190	0.123279	0.0748365	0.0994927
lymphocyte cell count || id:ieu-b-32	finngen_R9_C3_KIDNEY_NOTRENALPELVIS_EXALLC	rs10230506	0.122541	0.0751946	0.103175
lymphocyte cell count || id:ieu-b-32	finngen_R9_C3_KIDNEY_NOTRENALPELVIS_EXALLC	rs10237524	0.118118	0.0754154	0.117293
lymphocyte cell count || id:ieu-b-32	finngen_R9_C3_KIDNEY_NOTRENALPELVIS_EXALLC	rs10245472	0.121489	0.0751954	0.106171
lymphocyte cell count || id:ieu-b-32	finngen_R9_C3_KIDNEY_NOTRENALPELVIS_EXALLC	rs1043996	0.116604	0.0753317	0.121654
lymphocyte cell count || id:ieu-b-32	finngen_R9_C3_KIDNEY_NOTRENALPELVIS_EXALLC	rs10445308	0.115461	0.0755086	0.126237
lymphocyte cell count || id:ieu-b-32	finngen_R9_C3_KIDNEY_NOTRENALPELVIS_EXALLC	rs10466905	0.0979104	0.0754156	0.194192
lymphocyte cell count || id:ieu-b-32	finngen_R9_C3_KIDNEY_NOTRENALPELVIS_EXALLC	rs10480003	0.115197	0.0752586	0.125847
lymphocyte cell count || id:ieu-b-32	finngen_R9_C3_KIDNEY_NOTRENALPELVIS_EXALLC	rs10494783	0.119377	0.0754901	0.113795
lymphocyte cell count || id:ieu-b-32	finngen_R9_C3_KIDNEY_NOTRENALPELVIS_EXALLC	rs10503147	0.120124	0.0752696	0.110507
lymphocyte cell count || id:ieu-b-32	finngen_R9_C3_KIDNEY_NOTRENALPELVIS_EXALLC	rs1050979	0.121124	0.0754264	0.108305
lymphocyte cell count || id:ieu-b-32	finngen_R9_C3_KIDNEY_NOTRENALPELVIS_EXALLC	rs10748526	0.117227	0.0753752	0.119886
lymphocyte cell count || id:ieu-b-32	finngen_R9_C3_KIDNEY_NOTRENALPELVIS_EXALLC	rs10761129	0.119516	0.0753126	0.112528
lymphocyte cell count || id:ieu-b-32	finngen_R9_C3_KIDNEY_NOTRENALPELVIS_EXALLC	rs10762264	0.116006	0.0753763	0.123799
lymphocyte cell count || id:ieu-b-32	finngen_R9_C3_KIDNEY_NOTRENALPELVIS_EXALLC	rs10774624	0.112127	0.0768578	0.144597
lymphocyte cell count || id:ieu-b-32	finngen_R9_C3_KIDNEY_NOTRENALPELVIS_EXALLC	rs10783340	0.1173	0.0753594	0.11958
lymphocyte cell count || id:ieu-b-32	finngen_R9_C3_KIDNEY_NOTRENALPELVIS_EXALLC	rs10794175	0.118447	0.0754375	0.116385
lymphocyte cell count || id:ieu-b-32	finngen_R9_C3_KIDNEY_NOTRENALPELVIS_EXALLC	rs10814138	0.119094	0.0753591	0.114027
lymphocyte cell count || id:ieu-b-32	finngen_R9_C3_KIDNEY_NOTRENALPELVIS_EXALLC	rs10823631	0.117477	0.0754013	0.119227
lymphocyte cell count || id:ieu-b-32	finngen_R9_C3_KIDNEY_NOTRENALPELVIS_EXALLC	rs10828725	0.114705	0.075513	0.128761
lymphocyte cell count || id:ieu-b-32	finngen_R9_C3_KIDNEY_NOTRENALPELVIS_EXALLC	rs10838634	0.12086	0.0752808	0.108394
lymphocyte cell count || id:ieu-b-32	finngen_R9_C3_KIDNEY_NOTRENALPELVIS_EXALLC	rs10846577	0.117319	0.0753796	0.11962
lymphocyte cell count || id:ieu-b-32	finngen_R9_C3_KIDNEY_NOTRENALPELVIS_EXALLC	rs10865331	0.117519	0.0753744	0.118963
lymphocyte cell count || id:ieu-b-32	finngen_R9_C3_KIDNEY_NOTRENALPELVIS_EXALLC	rs10875371	0.114185	0.0753235	0.129537
lymphocyte cell count || id:ieu-b-32	finngen_R9_C3_KIDNEY_NOTRENALPELVIS_EXALLC	rs10932018	0.11579	0.0752807	0.124022
lymphocyte cell count || id:ieu-b-32	finngen_R9_C3_KIDNEY_NOTRENALPELVIS_EXALLC	rs10956401	0.116295	0.075449	0.123226
lymphocyte cell count || id:ieu-b-32	finngen_R9_C3_KIDNEY_NOTRENALPELVIS_EXALLC	rs10965124	0.122579	0.0751096	0.102679
lymphocyte cell count || id:ieu-b-32	finngen_R9_C3_KIDNEY_NOTRENALPELVIS_EXALLC	rs10985915	0.119237	0.0753552	0.113575
lymphocyte cell count || id:ieu-b-32	finngen_R9_C3_KIDNEY_NOTRENALPELVIS_EXALLC	rs10986338	0.119451	0.0753262	0.112789
lymphocyte cell count || id:ieu-b-32	finngen_R9_C3_KIDNEY_NOTRENALPELVIS_EXALLC	rs11033388	0.116556	0.0754027	0.122156
lymphocyte cell count || id:ieu-b-32	finngen_R9_C3_KIDNEY_NOTRENALPELVIS_EXALLC	rs11052877	0.105839	0.0761952	0.164816
lymphocyte cell count || id:ieu-b-32	finngen_R9_C3_KIDNEY_NOTRENALPELVIS_EXALLC	rs11073903	0.116957	0.0753598	0.120668
lymphocyte cell count || id:ieu-b-32	finngen_R9_C3_KIDNEY_NOTRENALPELVIS_EXALLC	rs11084096	0.116671	0.075381	0.121682
lymphocyte cell count || id:ieu-b-32	finngen_R9_C3_KIDNEY_NOTRENALPELVIS_EXALLC	rs11134475	0.11767	0.075381	0.118524
lymphocyte cell count || id:ieu-b-32	finngen_R9_C3_KIDNEY_NOTRENALPELVIS_EXALLC	rs11160706	0.120787	0.0754644	0.10947
lymphocyte cell count || id:ieu-b-32	finngen_R9_C3_KIDNEY_NOTRENALPELVIS_EXALLC	rs111626441	0.122537	0.0752699	0.103532
lymphocyte cell count || id:ieu-b-32	finngen_R9_C3_KIDNEY_NOTRENALPELVIS_EXALLC	rs11168249	0.114243	0.0753208	0.129331
lymphocyte cell count || id:ieu-b-32	finngen_R9_C3_KIDNEY_NOTRENALPELVIS_EXALLC	rs1118866	0.116082	0.0753395	0.123368
lymphocyte cell count || id:ieu-b-32	finngen_R9_C3_KIDNEY_NOTRENALPELVIS_EXALLC	rs11218725	0.119411	0.0755486	0.113974
lymphocyte cell count || id:ieu-b-32	finngen_R9_C3_KIDNEY_NOTRENALPELVIS_EXALLC	rs11224302	0.118143	0.0754351	0.117313
lymphocyte cell count || id:ieu-b-32	finngen_R9_C3_KIDNEY_NOTRENALPELVIS_EXALLC	rs11231804	0.122101	0.0752875	0.104846
lymphocyte cell count || id:ieu-b-32	finngen_R9_C3_KIDNEY_NOTRENALPELVIS_EXALLC	rs11246147	0.119054	0.0753525	0.114115
lymphocyte cell count || id:ieu-b-32	finngen_R9_C3_KIDNEY_NOTRENALPELVIS_EXALLC	rs11247712	0.124071	0.0751637	0.098805
lymphocyte cell count || id:ieu-b-32	finngen_R9_C3_KIDNEY_NOTRENALPELVIS_EXALLC	rs112992671	0.120127	0.0752271	0.110298
lymphocyte cell count || id:ieu-b-32	finngen_R9_C3_KIDNEY_NOTRENALPELVIS_EXALLC	rs113116201	0.115084	0.0750449	0.125146
lymphocyte cell count || id:ieu-b-32	finngen_R9_C3_KIDNEY_NOTRENALPELVIS_EXALLC	rs113142693	0.118405	0.0753857	0.116261
lymphocyte cell count || id:ieu-b-32	finngen_R9_C3_KIDNEY_NOTRENALPELVIS_EXALLC	rs1132352	0.118733	0.0754612	0.11562
lymphocyte cell count || id:ieu-b-32	finngen_R9_C3_KIDNEY_NOTRENALPELVIS_EXALLC	rs113513990	0.113691	0.0753723	0.131455
lymphocyte cell count || id:ieu-b-32	finngen_R9_C3_KIDNEY_NOTRENALPELVIS_EXALLC	rs113542380	0.11874	0.0754669	0.115626
lymphocyte cell count || id:ieu-b-32	finngen_R9_C3_KIDNEY_NOTRENALPELVIS_EXALLC	rs11505019	0.116405	0.0753425	0.122342
lymphocyte cell count || id:ieu-b-32	finngen_R9_C3_KIDNEY_NOTRENALPELVIS_EXALLC	rs11567701	0.127097	0.0757631	0.0934339
lymphocyte cell count || id:ieu-b-32	finngen_R9_C3_KIDNEY_NOTRENALPELVIS_EXALLC	rs11652760	0.12013	0.0752779	0.110531
lymphocyte cell count || id:ieu-b-32	finngen_R9_C3_KIDNEY_NOTRENALPELVIS_EXALLC	rs11670621	0.115569	0.0752254	0.124465
lymphocyte cell count || id:ieu-b-32	finngen_R9_C3_KIDNEY_NOTRENALPELVIS_EXALLC	rs11676298	0.111762	0.0752148	0.137304
lymphocyte cell count || id:ieu-b-32	finngen_R9_C3_KIDNEY_NOTRENALPELVIS_EXALLC	rs11684463	0.120627	0.0756781	0.110947
lymphocyte cell count || id:ieu-b-32	finngen_R9_C3_KIDNEY_NOTRENALPELVIS_EXALLC	rs116876036	0.121066	0.0750818	0.106863
lymphocyte cell count || id:ieu-b-32	finngen_R9_C3_KIDNEY_NOTRENALPELVIS_EXALLC	rs11688289	0.117777	0.0753693	0.118131
lymphocyte cell count || id:ieu-b-32	finngen_R9_C3_KIDNEY_NOTRENALPELVIS_EXALLC	rs11688303	0.12024	0.0752354	0.110001
lymphocyte cell count || id:ieu-b-32	finngen_R9_C3_KIDNEY_NOTRENALPELVIS_EXALLC	rs11706384	0.117492	0.075447	0.119406
lymphocyte cell count || id:ieu-b-32	finngen_R9_C3_KIDNEY_NOTRENALPELVIS_EXALLC	rs11712335	0.118398	0.0753778	0.116247
lymphocyte cell count || id:ieu-b-32	finngen_R9_C3_KIDNEY_NOTRENALPELVIS_EXALLC	rs11742873	0.116986	0.0753563	0.120557
lymphocyte cell count || id:ieu-b-32	finngen_R9_C3_KIDNEY_NOTRENALPELVIS_EXALLC	rs117556162	0.117349	0.0754157	0.119702
lymphocyte cell count || id:ieu-b-32	finngen_R9_C3_KIDNEY_NOTRENALPELVIS_EXALLC	rs1177268	0.118909	0.0753738	0.114659
lymphocyte cell count || id:ieu-b-32	finngen_R9_C3_KIDNEY_NOTRENALPELVIS_EXALLC	rs117934175	0.120144	0.0753912	0.111024
lymphocyte cell count || id:ieu-b-32	finngen_R9_C3_KIDNEY_NOTRENALPELVIS_EXALLC	rs11800059	0.112986	0.0753761	0.133884
lymphocyte cell count || id:ieu-b-32	finngen_R9_C3_KIDNEY_NOTRENALPELVIS_EXALLC	rs12021809	0.116263	0.0753843	0.123008
lymphocyte cell count || id:ieu-b-32	finngen_R9_C3_KIDNEY_NOTRENALPELVIS_EXALLC	rs12038019	0.118665	0.0753834	0.115451
lymphocyte cell count || id:ieu-b-32	finngen_R9_C3_KIDNEY_NOTRENALPELVIS_EXALLC	rs12045893	0.125074	0.0752456	0.0964712
lymphocyte cell count || id:ieu-b-32	finngen_R9_C3_KIDNEY_NOTRENALPELVIS_EXALLC	rs12059564	0.120118	0.0752899	0.110623
lymphocyte cell count || id:ieu-b-32	finngen_R9_C3_KIDNEY_NOTRENALPELVIS_EXALLC	rs12088882	0.121161	0.0755553	0.108802
lymphocyte cell count || id:ieu-b-32	finngen_R9_C3_KIDNEY_NOTRENALPELVIS_EXALLC	rs12127284	0.120935	0.0753116	0.108319
lymphocyte cell count || id:ieu-b-32	finngen_R9_C3_KIDNEY_NOTRENALPELVIS_EXALLC	rs12133917	0.118062	0.0753939	0.117363
lymphocyte cell count || id:ieu-b-32	finngen_R9_C3_KIDNEY_NOTRENALPELVIS_EXALLC	rs12142033	0.118265	0.0753772	0.116653
lymphocyte cell count || id:ieu-b-32	finngen_R9_C3_KIDNEY_NOTRENALPELVIS_EXALLC	rs12190136	0.117274	0.0753643	0.119685
lymphocyte cell count || id:ieu-b-32	finngen_R9_C3_KIDNEY_NOTRENALPELVIS_EXALLC	rs12330493	0.113102	0.0752243	0.132702
lymphocyte cell count || id:ieu-b-32	finngen_R9_C3_KIDNEY_NOTRENALPELVIS_EXALLC	rs12463256	0.118319	0.0753733	0.116467
lymphocyte cell count || id:ieu-b-32	finngen_R9_C3_KIDNEY_NOTRENALPELVIS_EXALLC	rs12526696	0.114578	0.0754248	0.128737
lymphocyte cell count || id:ieu-b-32	finngen_R9_C3_KIDNEY_NOTRENALPELVIS_EXALLC	rs12542907	0.114515	0.0750686	0.127142
lymphocyte cell count || id:ieu-b-32	finngen_R9_C3_KIDNEY_NOTRENALPELVIS_EXALLC	rs12567173	0.121085	0.0752033	0.107376
lymphocyte cell count || id:ieu-b-32	finngen_R9_C3_KIDNEY_NOTRENALPELVIS_EXALLC	rs12586002	0.121755	0.0751782	0.105328
lymphocyte cell count || id:ieu-b-32	finngen_R9_C3_KIDNEY_NOTRENALPELVIS_EXALLC	rs12598978	0.119494	0.0759424	0.115606
lymphocyte cell count || id:ieu-b-32	finngen_R9_C3_KIDNEY_NOTRENALPELVIS_EXALLC	rs1260326	0.11457	0.0753902	0.128587
lymphocyte cell count || id:ieu-b-32	finngen_R9_C3_KIDNEY_NOTRENALPELVIS_EXALLC	rs12627489	0.118898	0.0753682	0.114666
lymphocyte cell count || id:ieu-b-32	finngen_R9_C3_KIDNEY_NOTRENALPELVIS_EXALLC	rs12636926	0.114411	0.0751299	0.127799
lymphocyte cell count || id:ieu-b-32	finngen_R9_C3_KIDNEY_NOTRENALPELVIS_EXALLC	rs12640189	0.120893	0.0752467	0.108139
lymphocyte cell count || id:ieu-b-32	finngen_R9_C3_KIDNEY_NOTRENALPELVIS_EXALLC	rs1264593	0.113043	0.0750766	0.132144
lymphocyte cell count || id:ieu-b-32	finngen_R9_C3_KIDNEY_NOTRENALPELVIS_EXALLC	rs12692735	0.118698	0.0753676	0.115274
lymphocyte cell count || id:ieu-b-32	finngen_R9_C3_KIDNEY_NOTRENALPELVIS_EXALLC	rs12745411	0.117252	0.0753961	0.119912
lymphocyte cell count || id:ieu-b-32	finngen_R9_C3_KIDNEY_NOTRENALPELVIS_EXALLC	rs12811832	0.111457	0.0748815	0.136635
lymphocyte cell count || id:ieu-b-32	finngen_R9_C3_KIDNEY_NOTRENALPELVIS_EXALLC	rs1291414	0.119091	0.0753428	0.113956
lymphocyte cell count || id:ieu-b-32	finngen_R9_C3_KIDNEY_NOTRENALPELVIS_EXALLC	rs1292069	0.111041	0.0751886	0.139721
lymphocyte cell count || id:ieu-b-32	finngen_R9_C3_KIDNEY_NOTRENALPELVIS_EXALLC	rs1297265	0.118266	0.0753735	0.116631
lymphocyte cell count || id:ieu-b-32	finngen_R9_C3_KIDNEY_NOTRENALPELVIS_EXALLC	rs13040989	0.114116	0.0752745	0.12952
lymphocyte cell count || id:ieu-b-32	finngen_R9_C3_KIDNEY_NOTRENALPELVIS_EXALLC	rs13105987	0.123941	0.0756772	0.101473
lymphocyte cell count || id:ieu-b-32	finngen_R9_C3_KIDNEY_NOTRENALPELVIS_EXALLC	rs13133642	0.146083	0.075747	0.0537841
lymphocyte cell count || id:ieu-b-32	finngen_R9_C3_KIDNEY_NOTRENALPELVIS_EXALLC	rs1317575	0.119842	0.0753209	0.111589
lymphocyte cell count || id:ieu-b-32	finngen_R9_C3_KIDNEY_NOTRENALPELVIS_EXALLC	rs13199519	0.116666	0.0753519	0.121554
lymphocyte cell count || id:ieu-b-32	finngen_R9_C3_KIDNEY_NOTRENALPELVIS_EXALLC	rs1320562	0.115695	0.0752606	0.12423
lymphocyte cell count || id:ieu-b-32	finngen_R9_C3_KIDNEY_NOTRENALPELVIS_EXALLC	rs13262073	0.115897	0.075267	0.123607
lymphocyte cell count || id:ieu-b-32	finngen_R9_C3_KIDNEY_NOTRENALPELVIS_EXALLC	rs1344603	0.115084	0.0754696	0.127282
lymphocyte cell count || id:ieu-b-32	finngen_R9_C3_KIDNEY_NOTRENALPELVIS_EXALLC	rs1371076	0.1159	0.0753121	0.123822
lymphocyte cell count || id:ieu-b-32	finngen_R9_C3_KIDNEY_NOTRENALPELVIS_EXALLC	rs1384804	0.124118	0.0757005	0.10109
lymphocyte cell count || id:ieu-b-32	finngen_R9_C3_KIDNEY_NOTRENALPELVIS_EXALLC	rs1399180	0.114723	0.0753414	0.127832
lymphocyte cell count || id:ieu-b-32	finngen_R9_C3_KIDNEY_NOTRENALPELVIS_EXALLC	rs139974673	0.119904	0.0752027	0.110843
lymphocyte cell count || id:ieu-b-32	finngen_R9_C3_KIDNEY_NOTRENALPELVIS_EXALLC	rs140763487	0.117557	0.0753359	0.118655
lymphocyte cell count || id:ieu-b-32	finngen_R9_C3_KIDNEY_NOTRENALPELVIS_EXALLC	rs141801008	0.120562	0.0752888	0.109305
lymphocyte cell count || id:ieu-b-32	finngen_R9_C3_KIDNEY_NOTRENALPELVIS_EXALLC	rs1431545	0.116442	0.0754052	0.122534
lymphocyte cell count || id:ieu-b-32	finngen_R9_C3_KIDNEY_NOTRENALPELVIS_EXALLC	rs143875179	0.116961	0.0753501	0.120605
lymphocyte cell count || id:ieu-b-32	finngen_R9_C3_KIDNEY_NOTRENALPELVIS_EXALLC	rs144520705	0.11705	0.0752353	0.11976
lymphocyte cell count || id:ieu-b-32	finngen_R9_C3_KIDNEY_NOTRENALPELVIS_EXALLC	rs1448318	0.116458	0.0753884	0.122402
lymphocyte cell count || id:ieu-b-32	finngen_R9_C3_KIDNEY_NOTRENALPELVIS_EXALLC	rs1456059	0.116663	0.0753363	0.121487
lymphocyte cell count || id:ieu-b-32	finngen_R9_C3_KIDNEY_NOTRENALPELVIS_EXALLC	rs145719494	0.122126	0.0750697	0.103771
lymphocyte cell count || id:ieu-b-32	finngen_R9_C3_KIDNEY_NOTRENALPELVIS_EXALLC	rs145947882	0.121534	0.0751554	0.105857
lymphocyte cell count || id:ieu-b-32	finngen_R9_C3_KIDNEY_NOTRENALPELVIS_EXALLC	rs147700878	0.117704	0.0753542	0.118287
lymphocyte cell count || id:ieu-b-32	finngen_R9_C3_KIDNEY_NOTRENALPELVIS_EXALLC	rs148601577	0.121181	0.0752036	0.107098
lymphocyte cell count || id:ieu-b-32	finngen_R9_C3_KIDNEY_NOTRENALPELVIS_EXALLC	rs1491664	0.116038	0.0753034	0.123332
lymphocyte cell count || id:ieu-b-32	finngen_R9_C3_KIDNEY_NOTRENALPELVIS_EXALLC	rs1491765	0.12238	0.0752168	0.10373
lymphocyte cell count || id:ieu-b-32	finngen_R9_C3_KIDNEY_NOTRENALPELVIS_EXALLC	rs1493694	0.118074	0.0753854	0.117285
lymphocyte cell count || id:ieu-b-32	finngen_R9_C3_KIDNEY_NOTRENALPELVIS_EXALLC	rs149453951	0.117935	0.0753846	0.117713
lymphocyte cell count || id:ieu-b-32	finngen_R9_C3_KIDNEY_NOTRENALPELVIS_EXALLC	rs149984502	0.117947	0.0753743	0.117626
lymphocyte cell count || id:ieu-b-32	finngen_R9_C3_KIDNEY_NOTRENALPELVIS_EXALLC	rs1523178	0.121251	0.0753525	0.10759
lymphocyte cell count || id:ieu-b-32	finngen_R9_C3_KIDNEY_NOTRENALPELVIS_EXALLC	rs1533065	0.117161	0.0753854	0.120145
lymphocyte cell count || id:ieu-b-32	finngen_R9_C3_KIDNEY_NOTRENALPELVIS_EXALLC	rs1533298	0.122294	0.0753958	0.104799
lymphocyte cell count || id:ieu-b-32	finngen_R9_C3_KIDNEY_NOTRENALPELVIS_EXALLC	rs1611236	0.117147	0.0755983	0.121237
lymphocyte cell count || id:ieu-b-32	finngen_R9_C3_KIDNEY_NOTRENALPELVIS_EXALLC	rs1637366	0.116833	0.075352	0.121023
lymphocyte cell count || id:ieu-b-32	finngen_R9_C3_KIDNEY_NOTRENALPELVIS_EXALLC	rs1677490	0.117929	0.0753768	0.117694
lymphocyte cell count || id:ieu-b-32	finngen_R9_C3_KIDNEY_NOTRENALPELVIS_EXALLC	rs16986308	0.126105	0.0751897	0.0935111
lymphocyte cell count || id:ieu-b-32	finngen_R9_C3_KIDNEY_NOTRENALPELVIS_EXALLC	rs17005891	0.11927	0.0754234	0.113799
lymphocyte cell count || id:ieu-b-32	finngen_R9_C3_KIDNEY_NOTRENALPELVIS_EXALLC	rs17041439	0.117883	0.0753876	0.117891
lymphocyte cell count || id:ieu-b-32	finngen_R9_C3_KIDNEY_NOTRENALPELVIS_EXALLC	rs17055818	0.117371	0.0754996	0.120042
lymphocyte cell count || id:ieu-b-32	finngen_R9_C3_KIDNEY_NOTRENALPELVIS_EXALLC	rs17093026	0.115555	0.0752565	0.124666
lymphocyte cell count || id:ieu-b-32	finngen_R9_C3_KIDNEY_NOTRENALPELVIS_EXALLC	rs17138740	0.117754	0.0753685	0.1182
lymphocyte cell count || id:ieu-b-32	finngen_R9_C3_KIDNEY_NOTRENALPELVIS_EXALLC	rs17180155	0.119735	0.0753025	0.111821
lymphocyte cell count || id:ieu-b-32	finngen_R9_C3_KIDNEY_NOTRENALPELVIS_EXALLC	rs17229044	0.121581	0.0752295	0.106064
lymphocyte cell count || id:ieu-b-32	finngen_R9_C3_KIDNEY_NOTRENALPELVIS_EXALLC	rs17366643	0.114718	0.0752488	0.127378
lymphocyte cell count || id:ieu-b-32	finngen_R9_C3_KIDNEY_NOTRENALPELVIS_EXALLC	rs17507693	0.116518	0.0753442	0.121991
lymphocyte cell count || id:ieu-b-32	finngen_R9_C3_KIDNEY_NOTRENALPELVIS_EXALLC	rs175714	0.118931	0.0754821	0.115113
lymphocyte cell count || id:ieu-b-32	finngen_R9_C3_KIDNEY_NOTRENALPELVIS_EXALLC	rs17703261	0.116594	0.0752224	0.121145
lymphocyte cell count || id:ieu-b-32	finngen_R9_C3_KIDNEY_NOTRENALPELVIS_EXALLC	rs17710008	0.116766	0.0753626	0.121288
lymphocyte cell count || id:ieu-b-32	finngen_R9_C3_KIDNEY_NOTRENALPELVIS_EXALLC	rs1807669	0.116643	0.0754516	0.122121
lymphocyte cell count || id:ieu-b-32	finngen_R9_C3_KIDNEY_NOTRENALPELVIS_EXALLC	rs1822534	0.122456	0.0755163	0.104893
lymphocyte cell count || id:ieu-b-32	finngen_R9_C3_KIDNEY_NOTRENALPELVIS_EXALLC	rs187856913	0.123754	0.0753036	0.100299
lymphocyte cell count || id:ieu-b-32	finngen_R9_C3_KIDNEY_NOTRENALPELVIS_EXALLC	rs1883801	0.120097	0.0752944	0.110704
lymphocyte cell count || id:ieu-b-32	finngen_R9_C3_KIDNEY_NOTRENALPELVIS_EXALLC	rs1893033	0.119104	0.0753301	0.113858
lymphocyte cell count || id:ieu-b-32	finngen_R9_C3_KIDNEY_NOTRENALPELVIS_EXALLC	rs1893592	0.117251	0.0753756	0.119812
lymphocyte cell count || id:ieu-b-32	finngen_R9_C3_KIDNEY_NOTRENALPELVIS_EXALLC	rs1894692	0.119233	0.0753353	0.113492
lymphocyte cell count || id:ieu-b-32	finngen_R9_C3_KIDNEY_NOTRENALPELVIS_EXALLC	rs1923403	0.117073	0.0753311	0.120158
lymphocyte cell count || id:ieu-b-32	finngen_R9_C3_KIDNEY_NOTRENALPELVIS_EXALLC	rs1966865	0.119638	0.0754579	0.112854
lymphocyte cell count || id:ieu-b-32	finngen_R9_C3_KIDNEY_NOTRENALPELVIS_EXALLC	rs1971429	0.116567	0.0753347	0.121785
lymphocyte cell count || id:ieu-b-32	finngen_R9_C3_KIDNEY_NOTRENALPELVIS_EXALLC	rs1976055	0.120173	0.0752899	0.110458
lymphocyte cell count || id:ieu-b-32	finngen_R9_C3_KIDNEY_NOTRENALPELVIS_EXALLC	rs1991431	0.111737	0.0752701	0.137682
lymphocyte cell count || id:ieu-b-32	finngen_R9_C3_KIDNEY_NOTRENALPELVIS_EXALLC	rs2055101	0.11724	0.0753741	0.11984
lymphocyte cell count || id:ieu-b-32	finngen_R9_C3_KIDNEY_NOTRENALPELVIS_EXALLC	rs2057340	0.118983	0.0753589	0.114362
lymphocyte cell count || id:ieu-b-32	finngen_R9_C3_KIDNEY_NOTRENALPELVIS_EXALLC	rs2065500	0.102749	0.0750641	0.171056
lymphocyte cell count || id:ieu-b-32	finngen_R9_C3_KIDNEY_NOTRENALPELVIS_EXALLC	rs2068485	0.114873	0.0751424	0.126329
lymphocyte cell count || id:ieu-b-32	finngen_R9_C3_KIDNEY_NOTRENALPELVIS_EXALLC	rs2089979	0.119992	0.0755766	0.112356
lymphocyte cell count || id:ieu-b-32	finngen_R9_C3_KIDNEY_NOTRENALPELVIS_EXALLC	rs2100139	0.11844	0.0753884	0.116166
lymphocyte cell count || id:ieu-b-32	finngen_R9_C3_KIDNEY_NOTRENALPELVIS_EXALLC	rs2145270	0.119353	0.0753225	0.113066
lymphocyte cell count || id:ieu-b-32	finngen_R9_C3_KIDNEY_NOTRENALPELVIS_EXALLC	rs2161118	0.118715	0.0753631	0.1152
lymphocyte cell count || id:ieu-b-32	finngen_R9_C3_KIDNEY_NOTRENALPELVIS_EXALLC	rs2180369	0.116275	0.0753136	0.122619
lymphocyte cell count || id:ieu-b-32	finngen_R9_C3_KIDNEY_NOTRENALPELVIS_EXALLC	rs2230604	0.114607	0.0753517	0.128269
lymphocyte cell count || id:ieu-b-32	finngen_R9_C3_KIDNEY_NOTRENALPELVIS_EXALLC	rs2270968	0.115513	0.0752384	0.124712
lymphocyte cell count || id:ieu-b-32	finngen_R9_C3_KIDNEY_NOTRENALPELVIS_EXALLC	rs2273215	0.119837	0.0753493	0.11174
lymphocyte cell count || id:ieu-b-32	finngen_R9_C3_KIDNEY_NOTRENALPELVIS_EXALLC	rs2275902	0.11649	0.0753582	0.122149
lymphocyte cell count || id:ieu-b-32	finngen_R9_C3_KIDNEY_NOTRENALPELVIS_EXALLC	rs2276566	0.118304	0.0753768	0.11653
lymphocyte cell count || id:ieu-b-32	finngen_R9_C3_KIDNEY_NOTRENALPELVIS_EXALLC	rs2282680	0.118149	0.0753715	0.116986
lymphocyte cell count || id:ieu-b-32	finngen_R9_C3_KIDNEY_NOTRENALPELVIS_EXALLC	rs2282718	0.120698	0.0753438	0.109163
lymphocyte cell count || id:ieu-b-32	finngen_R9_C3_KIDNEY_NOTRENALPELVIS_EXALLC	rs2291900	0.118398	0.0753982	0.116345
lymphocyte cell count || id:ieu-b-32	finngen_R9_C3_KIDNEY_NOTRENALPELVIS_EXALLC	rs2294421	0.116374	0.0752979	0.122222
lymphocyte cell count || id:ieu-b-32	finngen_R9_C3_KIDNEY_NOTRENALPELVIS_EXALLC	rs2294630	0.118385	0.0753786	0.116289
lymphocyte cell count || id:ieu-b-32	finngen_R9_C3_KIDNEY_NOTRENALPELVIS_EXALLC	rs2294752	0.117864	0.0753672	0.11785
lymphocyte cell count || id:ieu-b-32	finngen_R9_C3_KIDNEY_NOTRENALPELVIS_EXALLC	rs2294861	0.114147	0.0752467	0.129273
lymphocyte cell count || id:ieu-b-32	finngen_R9_C3_KIDNEY_NOTRENALPELVIS_EXALLC	rs2295797	0.119427	0.0753905	0.113169
lymphocyte cell count || id:ieu-b-32	finngen_R9_C3_KIDNEY_NOTRENALPELVIS_EXALLC	rs2297508	0.124388	0.0752188	0.0981928
lymphocyte cell count || id:ieu-b-32	finngen_R9_C3_KIDNEY_NOTRENALPELVIS_EXALLC	rs2298552	0.115564	0.0753421	0.125065
lymphocyte cell count || id:ieu-b-32	finngen_R9_C3_KIDNEY_NOTRENALPELVIS_EXALLC	rs2298979	0.123617	0.0751856	0.100143
lymphocyte cell count || id:ieu-b-32	finngen_R9_C3_KIDNEY_NOTRENALPELVIS_EXALLC	rs2313532	0.114023	0.075162	0.129259
lymphocyte cell count || id:ieu-b-32	finngen_R9_C3_KIDNEY_NOTRENALPELVIS_EXALLC	rs2322830	0.118349	0.0753682	0.116352
lymphocyte cell count || id:ieu-b-32	finngen_R9_C3_KIDNEY_NOTRENALPELVIS_EXALLC	rs2327531	0.115897	0.0752533	0.123537
lymphocyte cell count || id:ieu-b-32	finngen_R9_C3_KIDNEY_NOTRENALPELVIS_EXALLC	rs2369391	0.123838	0.0750911	0.0991123
lymphocyte cell count || id:ieu-b-32	finngen_R9_C3_KIDNEY_NOTRENALPELVIS_EXALLC	rs2403246	0.117059	0.0753562	0.120327
lymphocyte cell count || id:ieu-b-32	finngen_R9_C3_KIDNEY_NOTRENALPELVIS_EXALLC	rs2412544	0.121245	0.0752933	0.107331
lymphocyte cell count || id:ieu-b-32	finngen_R9_C3_KIDNEY_NOTRENALPELVIS_EXALLC	rs2453582	0.119035	0.0753875	0.11434
lymphocyte cell count || id:ieu-b-32	finngen_R9_C3_KIDNEY_NOTRENALPELVIS_EXALLC	rs2453628	0.116251	0.0752944	0.1226
lymphocyte cell count || id:ieu-b-32	finngen_R9_C3_KIDNEY_NOTRENALPELVIS_EXALLC	rs2462017	0.115418	0.0752616	0.125138
lymphocyte cell count || id:ieu-b-32	finngen_R9_C3_KIDNEY_NOTRENALPELVIS_EXALLC	rs246524	0.116781	0.0753449	0.121152
lymphocyte cell count || id:ieu-b-32	finngen_R9_C3_KIDNEY_NOTRENALPELVIS_EXALLC	rs247557	0.119653	0.0753151	0.112128
lymphocyte cell count || id:ieu-b-32	finngen_R9_C3_KIDNEY_NOTRENALPELVIS_EXALLC	rs247826	0.117474	0.0755881	0.120151
lymphocyte cell count || id:ieu-b-32	finngen_R9_C3_KIDNEY_NOTRENALPELVIS_EXALLC	rs2489279	0.116035	0.0753562	0.123604
lymphocyte cell count || id:ieu-b-32	finngen_R9_C3_KIDNEY_NOTRENALPELVIS_EXALLC	rs251391	0.11633	0.0753559	0.122652
lymphocyte cell count || id:ieu-b-32	finngen_R9_C3_KIDNEY_NOTRENALPELVIS_EXALLC	rs251398	0.114724	0.0753033	0.127635
lymphocyte cell count || id:ieu-b-32	finngen_R9_C3_KIDNEY_NOTRENALPELVIS_EXALLC	rs2542573	0.118725	0.075382	0.115261
lymphocyte cell count || id:ieu-b-32	finngen_R9_C3_KIDNEY_NOTRENALPELVIS_EXALLC	rs2548256	0.117316	0.0753781	0.119622
lymphocyte cell count || id:ieu-b-32	finngen_R9_C3_KIDNEY_NOTRENALPELVIS_EXALLC	rs2569693	0.111819	0.0756181	0.139212
lymphocyte cell count || id:ieu-b-32	finngen_R9_C3_KIDNEY_NOTRENALPELVIS_EXALLC	rs259981	0.120157	0.0754658	0.11134
lymphocyte cell count || id:ieu-b-32	finngen_R9_C3_KIDNEY_NOTRENALPELVIS_EXALLC	rs2665960	0.121604	0.0750748	0.105281
lymphocyte cell count || id:ieu-b-32	finngen_R9_C3_KIDNEY_NOTRENALPELVIS_EXALLC	rs2710804	0.120937	0.0752549	0.108046
lymphocyte cell count || id:ieu-b-32	finngen_R9_C3_KIDNEY_NOTRENALPELVIS_EXALLC	rs2727487	0.121076	0.0752109	0.107438
lymphocyte cell count || id:ieu-b-32	finngen_R9_C3_KIDNEY_NOTRENALPELVIS_EXALLC	rs2738783	0.121421	0.0751366	0.106095
lymphocyte cell count || id:ieu-b-32	finngen_R9_C3_KIDNEY_NOTRENALPELVIS_EXALLC	rs2755253	0.116306	0.0755181	0.123535
lymphocyte cell count || id:ieu-b-32	finngen_R9_C3_KIDNEY_NOTRENALPELVIS_EXALLC	rs2807303	0.110124	0.0750152	0.142099
lymphocyte cell count || id:ieu-b-32	finngen_R9_C3_KIDNEY_NOTRENALPELVIS_EXALLC	rs2847468	0.118891	0.0753561	0.114629
lymphocyte cell count || id:ieu-b-32	finngen_R9_C3_KIDNEY_NOTRENALPELVIS_EXALLC	rs28533432	0.109863	0.0751283	0.143647
lymphocyte cell count || id:ieu-b-32	finngen_R9_C3_KIDNEY_NOTRENALPELVIS_EXALLC	rs28539372	0.126725	0.075448	0.0930283
lymphocyte cell count || id:ieu-b-32	finngen_R9_C3_KIDNEY_NOTRENALPELVIS_EXALLC	rs2853951	0.110177	0.0764378	0.149473
lymphocyte cell count || id:ieu-b-32	finngen_R9_C3_KIDNEY_NOTRENALPELVIS_EXALLC	rs28588745	0.116986	0.0753906	0.120727
lymphocyte cell count || id:ieu-b-32	finngen_R9_C3_KIDNEY_NOTRENALPELVIS_EXALLC	rs28710104	0.11883	0.0753726	0.114897
lymphocyte cell count || id:ieu-b-32	finngen_R9_C3_KIDNEY_NOTRENALPELVIS_EXALLC	rs2908425	0.11541	0.0752875	0.125295
lymphocyte cell count || id:ieu-b-32	finngen_R9_C3_KIDNEY_NOTRENALPELVIS_EXALLC	rs2980821	0.117499	0.0753771	0.11904
lymphocyte cell count || id:ieu-b-32	finngen_R9_C3_KIDNEY_NOTRENALPELVIS_EXALLC	rs2980888	0.121025	0.0752541	0.107786
lymphocyte cell count || id:ieu-b-32	finngen_R9_C3_KIDNEY_NOTRENALPELVIS_EXALLC	rs2992263	0.11695	0.0754048	0.12091
lymphocyte cell count || id:ieu-b-32	finngen_R9_C3_KIDNEY_NOTRENALPELVIS_EXALLC	rs3012415	0.120466	0.075197	0.109156
lymphocyte cell count || id:ieu-b-32	finngen_R9_C3_KIDNEY_NOTRENALPELVIS_EXALLC	rs304154	0.117373	0.0753632	0.119368
lymphocyte cell count || id:ieu-b-32	finngen_R9_C3_KIDNEY_NOTRENALPELVIS_EXALLC	rs309375	0.116626	0.0754052	0.121945
lymphocyte cell count || id:ieu-b-32	finngen_R9_C3_KIDNEY_NOTRENALPELVIS_EXALLC	rs3118469	0.127126	0.0752282	0.0910525
lymphocyte cell count || id:ieu-b-32	finngen_R9_C3_KIDNEY_NOTRENALPELVIS_EXALLC	rs3134754	0.114751	0.0758328	0.130228
lymphocyte cell count || id:ieu-b-32	finngen_R9_C3_KIDNEY_NOTRENALPELVIS_EXALLC	rs3136685	0.119365	0.0753676	0.113245
lymphocyte cell count || id:ieu-b-32	finngen_R9_C3_KIDNEY_NOTRENALPELVIS_EXALLC	rs332507	0.116348	0.0753151	0.122391
lymphocyte cell count || id:ieu-b-32	finngen_R9_C3_KIDNEY_NOTRENALPELVIS_EXALLC	rs34025077	0.118758	0.075393	0.115212
lymphocyte cell count || id:ieu-b-32	finngen_R9_C3_KIDNEY_NOTRENALPELVIS_EXALLC	rs34030812	0.115879	0.07537	0.124179
lymphocyte cell count || id:ieu-b-32	finngen_R9_C3_KIDNEY_NOTRENALPELVIS_EXALLC	rs34140544	0.122467	0.0752142	0.103472
lymphocyte cell count || id:ieu-b-32	finngen_R9_C3_KIDNEY_NOTRENALPELVIS_EXALLC	rs34229224	0.117175	0.0753338	0.119848
lymphocyte cell count || id:ieu-b-32	finngen_R9_C3_KIDNEY_NOTRENALPELVIS_EXALLC	rs34323943	0.120127	0.0753501	0.110879
lymphocyte cell count || id:ieu-b-32	finngen_R9_C3_KIDNEY_NOTRENALPELVIS_EXALLC	rs34423734	0.118138	0.0753613	0.116971
lymphocyte cell count || id:ieu-b-32	finngen_R9_C3_KIDNEY_NOTRENALPELVIS_EXALLC	rs34499378	0.120226	0.0752522	0.110123
lymphocyte cell count || id:ieu-b-32	finngen_R9_C3_KIDNEY_NOTRENALPELVIS_EXALLC	rs34662054	0.119795	0.0753319	0.111784
lymphocyte cell count || id:ieu-b-32	finngen_R9_C3_KIDNEY_NOTRENALPELVIS_EXALLC	rs34664889	0.115986	0.075353	0.123747
lymphocyte cell count || id:ieu-b-32	finngen_R9_C3_KIDNEY_NOTRENALPELVIS_EXALLC	rs34850939	0.115826	0.0757473	0.126238
lymphocyte cell count || id:ieu-b-32	finngen_R9_C3_KIDNEY_NOTRENALPELVIS_EXALLC	rs35010780	0.120193	0.0753352	0.110614
lymphocyte cell count || id:ieu-b-32	finngen_R9_C3_KIDNEY_NOTRENALPELVIS_EXALLC	rs35114152	0.111685	0.075251	0.137766
lymphocyte cell count || id:ieu-b-32	finngen_R9_C3_KIDNEY_NOTRENALPELVIS_EXALLC	rs35121828	0.119484	0.0753179	0.11265
lymphocyte cell count || id:ieu-b-32	finngen_R9_C3_KIDNEY_NOTRENALPELVIS_EXALLC	rs35186877	0.127739	0.0750159	0.088602
lymphocyte cell count || id:ieu-b-32	finngen_R9_C3_KIDNEY_NOTRENALPELVIS_EXALLC	rs35345753	0.120676	0.0753849	0.109423
lymphocyte cell count || id:ieu-b-32	finngen_R9_C3_KIDNEY_NOTRENALPELVIS_EXALLC	rs35592432	0.119869	0.0755755	0.11272
lymphocyte cell count || id:ieu-b-32	finngen_R9_C3_KIDNEY_NOTRENALPELVIS_EXALLC	rs35993840	0.115921	0.0754286	0.124335
lymphocyte cell count || id:ieu-b-32	finngen_R9_C3_KIDNEY_NOTRENALPELVIS_EXALLC	rs360017	0.119314	0.075396	0.113536
lymphocyte cell count || id:ieu-b-32	finngen_R9_C3_KIDNEY_NOTRENALPELVIS_EXALLC	rs36084354	0.120397	0.0755648	0.111094
lymphocyte cell count || id:ieu-b-32	finngen_R9_C3_KIDNEY_NOTRENALPELVIS_EXALLC	rs36108061	0.118056	0.0753586	0.117211
lymphocyte cell count || id:ieu-b-32	finngen_R9_C3_KIDNEY_NOTRENALPELVIS_EXALLC	rs3731211	0.112518	0.0755568	0.136438
lymphocyte cell count || id:ieu-b-32	finngen_R9_C3_KIDNEY_NOTRENALPELVIS_EXALLC	rs3735485	0.112126	0.0754123	0.137057
lymphocyte cell count || id:ieu-b-32	finngen_R9_C3_KIDNEY_NOTRENALPELVIS_EXALLC	rs3739756	0.118468	0.0753545	0.115917
lymphocyte cell count || id:ieu-b-32	finngen_R9_C3_KIDNEY_NOTRENALPELVIS_EXALLC	rs3744399	0.121804	0.0751712	0.105157
lymphocyte cell count || id:ieu-b-32	finngen_R9_C3_KIDNEY_NOTRENALPELVIS_EXALLC	rs3760456	0.116567	0.0753644	0.121934
lymphocyte cell count || id:ieu-b-32	finngen_R9_C3_KIDNEY_NOTRENALPELVIS_EXALLC	rs3761846	0.116282	0.0754118	0.123084
lymphocyte cell count || id:ieu-b-32	finngen_R9_C3_KIDNEY_NOTRENALPELVIS_EXALLC	rs3797727	0.118252	0.0753744	0.11668
lymphocyte cell count || id:ieu-b-32	finngen_R9_C3_KIDNEY_NOTRENALPELVIS_EXALLC	rs3810818	0.118591	0.0753934	0.115727
lymphocyte cell count || id:ieu-b-32	finngen_R9_C3_KIDNEY_NOTRENALPELVIS_EXALLC	rs3812316	0.117347	0.0753623	0.119447
lymphocyte cell count || id:ieu-b-32	finngen_R9_C3_KIDNEY_NOTRENALPELVIS_EXALLC	rs3812849	0.108142	0.0754307	0.151671
lymphocyte cell count || id:ieu-b-32	finngen_R9_C3_KIDNEY_NOTRENALPELVIS_EXALLC	rs3822030	0.116717	0.0753294	0.121281
lymphocyte cell count || id:ieu-b-32	finngen_R9_C3_KIDNEY_NOTRENALPELVIS_EXALLC	rs3848132	0.12055	0.0752267	0.109047
lymphocyte cell count || id:ieu-b-32	finngen_R9_C3_KIDNEY_NOTRENALPELVIS_EXALLC	rs3851820	0.125666	0.0747534	0.0927484
lymphocyte cell count || id:ieu-b-32	finngen_R9_C3_KIDNEY_NOTRENALPELVIS_EXALLC	rs3992621	0.117645	0.0753641	0.118518
lymphocyte cell count || id:ieu-b-32	finngen_R9_C3_KIDNEY_NOTRENALPELVIS_EXALLC	rs41267765	0.115134	0.0753058	0.126294
lymphocyte cell count || id:ieu-b-32	finngen_R9_C3_KIDNEY_NOTRENALPELVIS_EXALLC	rs4129560	0.115135	0.0751796	0.125656
lymphocyte cell count || id:ieu-b-32	finngen_R9_C3_KIDNEY_NOTRENALPELVIS_EXALLC	rs41317270	0.116988	0.0753498	0.12052
lymphocyte cell count || id:ieu-b-32	finngen_R9_C3_KIDNEY_NOTRENALPELVIS_EXALLC	rs419470	0.119362	0.0753579	0.113209
lymphocyte cell count || id:ieu-b-32	finngen_R9_C3_KIDNEY_NOTRENALPELVIS_EXALLC	rs4319365	0.114366	0.0753244	0.128934
lymphocyte cell count || id:ieu-b-32	finngen_R9_C3_KIDNEY_NOTRENALPELVIS_EXALLC	rs4368798	0.118749	0.0753667	0.115113
lymphocyte cell count || id:ieu-b-32	finngen_R9_C3_KIDNEY_NOTRENALPELVIS_EXALLC	rs4406174	0.12142	0.0751812	0.106305
lymphocyte cell count || id:ieu-b-32	finngen_R9_C3_KIDNEY_NOTRENALPELVIS_EXALLC	rs4411786	0.110313	0.0755645	0.14433
lymphocyte cell count || id:ieu-b-32	finngen_R9_C3_KIDNEY_NOTRENALPELVIS_EXALLC	rs444613	0.116482	0.0753616	0.12219
lymphocyte cell count || id:ieu-b-32	finngen_R9_C3_KIDNEY_NOTRENALPELVIS_EXALLC	rs4497886	0.114221	0.0754402	0.130012
lymphocyte cell count || id:ieu-b-32	finngen_R9_C3_KIDNEY_NOTRENALPELVIS_EXALLC	rs4530278	0.114069	0.0752537	0.129573
lymphocyte cell count || id:ieu-b-32	finngen_R9_C3_KIDNEY_NOTRENALPELVIS_EXALLC	rs45528934	0.11723	0.0753765	0.119883
lymphocyte cell count || id:ieu-b-32	finngen_R9_C3_KIDNEY_NOTRENALPELVIS_EXALLC	rs4578474	0.117823	0.0753706	0.117993
lymphocyte cell count || id:ieu-b-32	finngen_R9_C3_KIDNEY_NOTRENALPELVIS_EXALLC	rs4619033	0.119455	0.0753885	0.113076
lymphocyte cell count || id:ieu-b-32	finngen_R9_C3_KIDNEY_NOTRENALPELVIS_EXALLC	rs464609	0.118434	0.0753724	0.11611
lymphocyte cell count || id:ieu-b-32	finngen_R9_C3_KIDNEY_NOTRENALPELVIS_EXALLC	rs4660128	0.119095	0.0753716	0.114084
lymphocyte cell count || id:ieu-b-32	finngen_R9_C3_KIDNEY_NOTRENALPELVIS_EXALLC	rs4685105	0.115374	0.0751989	0.124968
lymphocyte cell count || id:ieu-b-32	finngen_R9_C3_KIDNEY_NOTRENALPELVIS_EXALLC	rs4696314	0.121081	0.0752659	0.10768
lymphocyte cell count || id:ieu-b-32	finngen_R9_C3_KIDNEY_NOTRENALPELVIS_EXALLC	rs4714431	0.11957	0.0753053	0.112331
lymphocyte cell count || id:ieu-b-32	finngen_R9_C3_KIDNEY_NOTRENALPELVIS_EXALLC	rs4718976	0.117933	0.0754079	0.117834
lymphocyte cell count || id:ieu-b-32	finngen_R9_C3_KIDNEY_NOTRENALPELVIS_EXALLC	rs4737010	0.116842	0.0754477	0.121467
lymphocyte cell count || id:ieu-b-32	finngen_R9_C3_KIDNEY_NOTRENALPELVIS_EXALLC	rs4760278	0.119953	0.0753039	0.111177
lymphocyte cell count || id:ieu-b-32	finngen_R9_C3_KIDNEY_NOTRENALPELVIS_EXALLC	rs4789294	0.11345	0.075262	0.131709
lymphocyte cell count || id:ieu-b-32	finngen_R9_C3_KIDNEY_NOTRENALPELVIS_EXALLC	rs4805881	0.118656	0.0753836	0.115482
lymphocyte cell count || id:ieu-b-32	finngen_R9_C3_KIDNEY_NOTRENALPELVIS_EXALLC	rs4812804	0.119462	0.0753316	0.112782
lymphocyte cell count || id:ieu-b-32	finngen_R9_C3_KIDNEY_NOTRENALPELVIS_EXALLC	rs4833031	0.119248	0.07534	0.113468
lymphocyte cell count || id:ieu-b-32	finngen_R9_C3_KIDNEY_NOTRENALPELVIS_EXALLC	rs4849169	0.11797	0.0754332	0.117841
lymphocyte cell count || id:ieu-b-32	finngen_R9_C3_KIDNEY_NOTRENALPELVIS_EXALLC	rs4869745	0.122528	0.0749635	0.102153
lymphocyte cell count || id:ieu-b-32	finngen_R9_C3_KIDNEY_NOTRENALPELVIS_EXALLC	rs4880192	0.118802	0.0754869	0.115531
lymphocyte cell count || id:ieu-b-32	finngen_R9_C3_KIDNEY_NOTRENALPELVIS_EXALLC	rs4907236	0.117939	0.075364	0.1176
lymphocyte cell count || id:ieu-b-32	finngen_R9_C3_KIDNEY_NOTRENALPELVIS_EXALLC	rs4925547	0.114334	0.0751047	0.127927
lymphocyte cell count || id:ieu-b-32	finngen_R9_C3_KIDNEY_NOTRENALPELVIS_EXALLC	rs4940572	0.118232	0.0754041	0.116887
lymphocyte cell count || id:ieu-b-32	finngen_R9_C3_KIDNEY_NOTRENALPELVIS_EXALLC	rs494091	0.115111	0.0754633	0.127162
lymphocyte cell count || id:ieu-b-32	finngen_R9_C3_KIDNEY_NOTRENALPELVIS_EXALLC	rs4948492	0.114972	0.0753492	0.127045
lymphocyte cell count || id:ieu-b-32	finngen_R9_C3_KIDNEY_NOTRENALPELVIS_EXALLC	rs4948822	0.121965	0.0750473	0.104125
lymphocyte cell count || id:ieu-b-32	finngen_R9_C3_KIDNEY_NOTRENALPELVIS_EXALLC	rs4972950	0.120192	0.0753448	0.110662
lymphocyte cell count || id:ieu-b-32	finngen_R9_C3_KIDNEY_NOTRENALPELVIS_EXALLC	rs4976642	0.115962	0.0754059	0.124087
lymphocyte cell count || id:ieu-b-32	finngen_R9_C3_KIDNEY_NOTRENALPELVIS_EXALLC	rs4987855	0.118823	0.0753551	0.11483
lymphocyte cell count || id:ieu-b-32	finngen_R9_C3_KIDNEY_NOTRENALPELVIS_EXALLC	rs501461	0.12013	0.0753709	0.11097
lymphocyte cell count || id:ieu-b-32	finngen_R9_C3_KIDNEY_NOTRENALPELVIS_EXALLC	rs5026470	0.115274	0.0756058	0.12734
lymphocyte cell count || id:ieu-b-32	finngen_R9_C3_KIDNEY_NOTRENALPELVIS_EXALLC	rs529002	0.117969	0.075373	0.11755
lymphocyte cell count || id:ieu-b-32	finngen_R9_C3_KIDNEY_NOTRENALPELVIS_EXALLC	rs533483	0.117312	0.0753621	0.119555
lymphocyte cell count || id:ieu-b-32	finngen_R9_C3_KIDNEY_NOTRENALPELVIS_EXALLC	rs55938093	0.121374	0.0752829	0.106911
lymphocyte cell count || id:ieu-b-32	finngen_R9_C3_KIDNEY_NOTRENALPELVIS_EXALLC	rs55977949	0.121329	0.075302	0.107128
lymphocyte cell count || id:ieu-b-32	finngen_R9_C3_KIDNEY_NOTRENALPELVIS_EXALLC	rs55982282	0.111601	0.0755378	0.139564
lymphocyte cell count || id:ieu-b-32	finngen_R9_C3_KIDNEY_NOTRENALPELVIS_EXALLC	rs56094005	0.113485	0.0752135	0.13134
lymphocyte cell count || id:ieu-b-32	finngen_R9_C3_KIDNEY_NOTRENALPELVIS_EXALLC	rs56179616	0.122385	0.0754324	0.104708
lymphocyte cell count || id:ieu-b-32	finngen_R9_C3_KIDNEY_NOTRENALPELVIS_EXALLC	rs56252104	0.115914	0.0753503	0.123967
lymphocyte cell count || id:ieu-b-32	finngen_R9_C3_KIDNEY_NOTRENALPELVIS_EXALLC	rs56308324	0.120602	0.0752713	0.109106
lymphocyte cell count || id:ieu-b-32	finngen_R9_C3_KIDNEY_NOTRENALPELVIS_EXALLC	rs56850780	0.119987	0.0752811	0.110969
lymphocyte cell count || id:ieu-b-32	finngen_R9_C3_KIDNEY_NOTRENALPELVIS_EXALLC	rs58265751	0.114738	0.0751833	0.126983
lymphocyte cell count || id:ieu-b-32	finngen_R9_C3_KIDNEY_NOTRENALPELVIS_EXALLC	rs58408429	0.116034	0.0754008	0.123831
lymphocyte cell count || id:ieu-b-32	finngen_R9_C3_KIDNEY_NOTRENALPELVIS_EXALLC	rs58667319	0.117629	0.0753785	0.118639
lymphocyte cell count || id:ieu-b-32	finngen_R9_C3_KIDNEY_NOTRENALPELVIS_EXALLC	rs6001858	0.117186	0.0753668	0.119976
lymphocyte cell count || id:ieu-b-32	finngen_R9_C3_KIDNEY_NOTRENALPELVIS_EXALLC	rs6021231	0.120548	0.0752273	0.109056
lymphocyte cell count || id:ieu-b-32	finngen_R9_C3_KIDNEY_NOTRENALPELVIS_EXALLC	rs603424	0.11771	0.0753796	0.11839
lymphocyte cell count || id:ieu-b-32	finngen_R9_C3_KIDNEY_NOTRENALPELVIS_EXALLC	rs60633358	0.118541	0.0753831	0.115831
lymphocyte cell count || id:ieu-b-32	finngen_R9_C3_KIDNEY_NOTRENALPELVIS_EXALLC	rs6072080	0.115486	0.0753793	0.125506
lymphocyte cell count || id:ieu-b-32	finngen_R9_C3_KIDNEY_NOTRENALPELVIS_EXALLC	rs607465	0.116481	0.0753934	0.122353
lymphocyte cell count || id:ieu-b-32	finngen_R9_C3_KIDNEY_NOTRENALPELVIS_EXALLC	rs6103270	0.119204	0.0753395	0.1136
lymphocyte cell count || id:ieu-b-32	finngen_R9_C3_KIDNEY_NOTRENALPELVIS_EXALLC	rs611847	0.11798	0.0753809	0.117554
lymphocyte cell count || id:ieu-b-32	finngen_R9_C3_KIDNEY_NOTRENALPELVIS_EXALLC	rs61387190	0.121796	0.0754074	0.106274
lymphocyte cell count || id:ieu-b-32	finngen_R9_C3_KIDNEY_NOTRENALPELVIS_EXALLC	rs616154	0.119414	0.0753177	0.112858
lymphocyte cell count || id:ieu-b-32	finngen_R9_C3_KIDNEY_NOTRENALPELVIS_EXALLC	rs61750929	0.117666	0.075477	0.119005
lymphocyte cell count || id:ieu-b-32	finngen_R9_C3_KIDNEY_NOTRENALPELVIS_EXALLC	rs61778219	0.11612	0.0753517	0.123309
lymphocyte cell count || id:ieu-b-32	finngen_R9_C3_KIDNEY_NOTRENALPELVIS_EXALLC	rs61850684	0.111406	0.075237	0.138677
lymphocyte cell count || id:ieu-b-32	finngen_R9_C3_KIDNEY_NOTRENALPELVIS_EXALLC	rs61867141	0.118871	0.075378	0.114796
lymphocyte cell count || id:ieu-b-32	finngen_R9_C3_KIDNEY_NOTRENALPELVIS_EXALLC	rs62091998	0.11529	0.0753855	0.12618
lymphocyte cell count || id:ieu-b-32	finngen_R9_C3_KIDNEY_NOTRENALPELVIS_EXALLC	rs62160910	0.117487	0.07535	0.118945
lymphocyte cell count || id:ieu-b-32	finngen_R9_C3_KIDNEY_NOTRENALPELVIS_EXALLC	rs62241216	0.117641	0.0753752	0.118586
lymphocyte cell count || id:ieu-b-32	finngen_R9_C3_KIDNEY_NOTRENALPELVIS_EXALLC	rs62334097	0.118113	0.0753962	0.117215
lymphocyte cell count || id:ieu-b-32	finngen_R9_C3_KIDNEY_NOTRENALPELVIS_EXALLC	rs62389639	0.118209	0.0753642	0.116762
lymphocyte cell count || id:ieu-b-32	finngen_R9_C3_KIDNEY_NOTRENALPELVIS_EXALLC	rs62485905	0.114789	0.0753145	0.127475
lymphocyte cell count || id:ieu-b-32	finngen_R9_C3_KIDNEY_NOTRENALPELVIS_EXALLC	rs62621812	0.120868	0.0754006	0.108931
lymphocyte cell count || id:ieu-b-32	finngen_R9_C3_KIDNEY_NOTRENALPELVIS_EXALLC	rs631864	0.120109	0.0753254	0.110817
lymphocyte cell count || id:ieu-b-32	finngen_R9_C3_KIDNEY_NOTRENALPELVIS_EXALLC	rs6445826	0.114176	0.0753207	0.129555
lymphocyte cell count || id:ieu-b-32	finngen_R9_C3_KIDNEY_NOTRENALPELVIS_EXALLC	rs6474359	0.11809	0.0753834	0.117225
lymphocyte cell count || id:ieu-b-32	finngen_R9_C3_KIDNEY_NOTRENALPELVIS_EXALLC	rs6475476	0.1204	0.0752394	0.109549
lymphocyte cell count || id:ieu-b-32	finngen_R9_C3_KIDNEY_NOTRENALPELVIS_EXALLC	rs6487543	0.113983	0.0752257	0.129717
lymphocyte cell count || id:ieu-b-32	finngen_R9_C3_KIDNEY_NOTRENALPELVIS_EXALLC	rs6488548	0.121581	0.0752902	0.106349
lymphocyte cell count || id:ieu-b-32	finngen_R9_C3_KIDNEY_NOTRENALPELVIS_EXALLC	rs6502555	0.115014	0.0754374	0.12735
lymphocyte cell count || id:ieu-b-32	finngen_R9_C3_KIDNEY_NOTRENALPELVIS_EXALLC	rs6546881	0.117255	0.0753586	0.119716
lymphocyte cell count || id:ieu-b-32	finngen_R9_C3_KIDNEY_NOTRENALPELVIS_EXALLC	rs6554158	0.116727	0.0753494	0.121347
lymphocyte cell count || id:ieu-b-32	finngen_R9_C3_KIDNEY_NOTRENALPELVIS_EXALLC	rs6586777	0.123245	0.0749321	0.10002
lymphocyte cell count || id:ieu-b-32	finngen_R9_C3_KIDNEY_NOTRENALPELVIS_EXALLC	rs6679677	0.124098	0.0755738	0.100574
lymphocyte cell count || id:ieu-b-32	finngen_R9_C3_KIDNEY_NOTRENALPELVIS_EXALLC	rs6700896	0.121187	0.0753195	0.107623
lymphocyte cell count || id:ieu-b-32	finngen_R9_C3_KIDNEY_NOTRENALPELVIS_EXALLC	rs6721663	0.110958	0.0751035	0.139568
lymphocyte cell count || id:ieu-b-32	finngen_R9_C3_KIDNEY_NOTRENALPELVIS_EXALLC	rs6742799	0.121598	0.0755125	0.107332
lymphocyte cell count || id:ieu-b-32	finngen_R9_C3_KIDNEY_NOTRENALPELVIS_EXALLC	rs6743068	0.129328	0.0751241	0.0851558
lymphocyte cell count || id:ieu-b-32	finngen_R9_C3_KIDNEY_NOTRENALPELVIS_EXALLC	rs67483792	0.119428	0.0753186	0.112823
lymphocyte cell count || id:ieu-b-32	finngen_R9_C3_KIDNEY_NOTRENALPELVIS_EXALLC	rs67516712	0.117451	0.0753811	0.119211
lymphocyte cell count || id:ieu-b-32	finngen_R9_C3_KIDNEY_NOTRENALPELVIS_EXALLC	rs6755786	0.118751	0.0754327	0.115425
lymphocyte cell count || id:ieu-b-32	finngen_R9_C3_KIDNEY_NOTRENALPELVIS_EXALLC	rs6755895	0.116901	0.0754127	0.121105
lymphocyte cell count || id:ieu-b-32	finngen_R9_C3_KIDNEY_NOTRENALPELVIS_EXALLC	rs678393	0.116156	0.0753214	0.123039
lymphocyte cell count || id:ieu-b-32	finngen_R9_C3_KIDNEY_NOTRENALPELVIS_EXALLC	rs6808949	0.116225	0.0753143	0.122781
lymphocyte cell count || id:ieu-b-32	finngen_R9_C3_KIDNEY_NOTRENALPELVIS_EXALLC	rs6926219	0.117693	0.0754907	0.118986
lymphocyte cell count || id:ieu-b-32	finngen_R9_C3_KIDNEY_NOTRENALPELVIS_EXALLC	rs6929523	0.11905	0.0753774	0.114248
lymphocyte cell count || id:ieu-b-32	finngen_R9_C3_KIDNEY_NOTRENALPELVIS_EXALLC	rs6955702	0.120276	0.0754194	0.110765
lymphocyte cell count || id:ieu-b-32	finngen_R9_C3_KIDNEY_NOTRENALPELVIS_EXALLC	rs696	0.116652	0.0754624	0.122147
lymphocyte cell count || id:ieu-b-32	finngen_R9_C3_KIDNEY_NOTRENALPELVIS_EXALLC	rs6966893	0.119606	0.0753482	0.112426
lymphocyte cell count || id:ieu-b-32	finngen_R9_C3_KIDNEY_NOTRENALPELVIS_EXALLC	rs7007986	0.11743	0.0754361	0.119546
lymphocyte cell count || id:ieu-b-32	finngen_R9_C3_KIDNEY_NOTRENALPELVIS_EXALLC	rs7071131	0.117929	0.0753981	0.117798
lymphocyte cell count || id:ieu-b-32	finngen_R9_C3_KIDNEY_NOTRENALPELVIS_EXALLC	rs707833	0.115278	0.0753008	0.125794
lymphocyte cell count || id:ieu-b-32	finngen_R9_C3_KIDNEY_NOTRENALPELVIS_EXALLC	rs7093481	0.120198	0.0753403	0.110622
lymphocyte cell count || id:ieu-b-32	finngen_R9_C3_KIDNEY_NOTRENALPELVIS_EXALLC	rs7127911	0.116598	0.0754308	0.122163
lymphocyte cell count || id:ieu-b-32	finngen_R9_C3_KIDNEY_NOTRENALPELVIS_EXALLC	rs71318973	0.117465	0.0753756	0.11914
lymphocyte cell count || id:ieu-b-32	finngen_R9_C3_KIDNEY_NOTRENALPELVIS_EXALLC	rs714027	0.110845	0.0754806	0.141962
lymphocyte cell count || id:ieu-b-32	finngen_R9_C3_KIDNEY_NOTRENALPELVIS_EXALLC	rs71420836	0.120649	0.0753227	0.109209
lymphocyte cell count || id:ieu-b-32	finngen_R9_C3_KIDNEY_NOTRENALPELVIS_EXALLC	rs7161799	0.12427	0.0747723	0.0965154
lymphocyte cell count || id:ieu-b-32	finngen_R9_C3_KIDNEY_NOTRENALPELVIS_EXALLC	rs716723	0.115771	0.0752489	0.123924
lymphocyte cell count || id:ieu-b-32	finngen_R9_C3_KIDNEY_NOTRENALPELVIS_EXALLC	rs7192652	0.122723	0.0753208	0.103242
lymphocyte cell count || id:ieu-b-32	finngen_R9_C3_KIDNEY_NOTRENALPELVIS_EXALLC	rs721131	0.117528	0.0754047	0.119084
lymphocyte cell count || id:ieu-b-32	finngen_R9_C3_KIDNEY_NOTRENALPELVIS_EXALLC	rs721377	0.11603	0.0753399	0.12354
lymphocyte cell count || id:ieu-b-32	finngen_R9_C3_KIDNEY_NOTRENALPELVIS_EXALLC	rs7249236	0.119043	0.0754314	0.114528
lymphocyte cell count || id:ieu-b-32	finngen_R9_C3_KIDNEY_NOTRENALPELVIS_EXALLC	rs7252565	0.118907	0.0754612	0.115086
lymphocyte cell count || id:ieu-b-32	finngen_R9_C3_KIDNEY_NOTRENALPELVIS_EXALLC	rs7254517	0.119042	0.0755118	0.114919
lymphocyte cell count || id:ieu-b-32	finngen_R9_C3_KIDNEY_NOTRENALPELVIS_EXALLC	rs72634819	0.11746	0.0753692	0.119125
lymphocyte cell count || id:ieu-b-32	finngen_R9_C3_KIDNEY_NOTRENALPELVIS_EXALLC	rs72740550	0.119348	0.0753669	0.113295
lymphocyte cell count || id:ieu-b-32	finngen_R9_C3_KIDNEY_NOTRENALPELVIS_EXALLC	rs72835315	0.121143	0.0753815	0.10804
lymphocyte cell count || id:ieu-b-32	finngen_R9_C3_KIDNEY_NOTRENALPELVIS_EXALLC	rs72928038	0.123996	0.0752353	0.0993293
lymphocyte cell count || id:ieu-b-32	finngen_R9_C3_KIDNEY_NOTRENALPELVIS_EXALLC	rs73000965	0.121628	0.075156	0.10559
lymphocyte cell count || id:ieu-b-32	finngen_R9_C3_KIDNEY_NOTRENALPELVIS_EXALLC	rs7308380	0.11797	0.0753859	0.117612
lymphocyte cell count || id:ieu-b-32	finngen_R9_C3_KIDNEY_NOTRENALPELVIS_EXALLC	rs73105786	0.117738	0.0753773	0.118292
lymphocyte cell count || id:ieu-b-32	finngen_R9_C3_KIDNEY_NOTRENALPELVIS_EXALLC	rs7312770	0.11797	0.0753764	0.117563
lymphocyte cell count || id:ieu-b-32	finngen_R9_C3_KIDNEY_NOTRENALPELVIS_EXALLC	rs73142294	0.116117	0.0753299	0.123209
lymphocyte cell count || id:ieu-b-32	finngen_R9_C3_KIDNEY_NOTRENALPELVIS_EXALLC	rs73165514	0.113663	0.0752029	0.130684
lymphocyte cell count || id:ieu-b-32	finngen_R9_C3_KIDNEY_NOTRENALPELVIS_EXALLC	rs73207610	0.118884	0.0753153	0.114453
lymphocyte cell count || id:ieu-b-32	finngen_R9_C3_KIDNEY_NOTRENALPELVIS_EXALLC	rs73239280	0.118129	0.0755069	0.117705
lymphocyte cell count || id:ieu-b-32	finngen_R9_C3_KIDNEY_NOTRENALPELVIS_EXALLC	rs73961715	0.126735	0.0752096	0.09197
lymphocyte cell count || id:ieu-b-32	finngen_R9_C3_KIDNEY_NOTRENALPELVIS_EXALLC	rs74227709	0.116393	0.0753397	0.122367
lymphocyte cell count || id:ieu-b-32	finngen_R9_C3_KIDNEY_NOTRENALPELVIS_EXALLC	rs74280151	0.116862	0.0754241	0.121286
lymphocyte cell count || id:ieu-b-32	finngen_R9_C3_KIDNEY_NOTRENALPELVIS_EXALLC	rs74344617	0.116583	0.0753179	0.12165
lymphocyte cell count || id:ieu-b-32	finngen_R9_C3_KIDNEY_NOTRENALPELVIS_EXALLC	rs74408817	0.117662	0.0753651	0.118471
lymphocyte cell count || id:ieu-b-32	finngen_R9_C3_KIDNEY_NOTRENALPELVIS_EXALLC	rs744222	0.117424	0.0753648	0.119215
lymphocyte cell count || id:ieu-b-32	finngen_R9_C3_KIDNEY_NOTRENALPELVIS_EXALLC	rs74526869	0.120038	0.0754078	0.111418
lymphocyte cell count || id:ieu-b-32	finngen_R9_C3_KIDNEY_NOTRENALPELVIS_EXALLC	rs74679312	0.119878	0.0753251	0.111504
lymphocyte cell count || id:ieu-b-32	finngen_R9_C3_KIDNEY_NOTRENALPELVIS_EXALLC	rs748113	0.119811	0.0755633	0.112837
lymphocyte cell count || id:ieu-b-32	finngen_R9_C3_KIDNEY_NOTRENALPELVIS_EXALLC	rs74911261	0.1154	0.0750581	0.124177
lymphocyte cell count || id:ieu-b-32	finngen_R9_C3_KIDNEY_NOTRENALPELVIS_EXALLC	rs75018496	0.114271	0.0750982	0.128105
lymphocyte cell count || id:ieu-b-32	finngen_R9_C3_KIDNEY_NOTRENALPELVIS_EXALLC	rs75049211	0.11709	0.0753411	0.120153
lymphocyte cell count || id:ieu-b-32	finngen_R9_C3_KIDNEY_NOTRENALPELVIS_EXALLC	rs7529794	0.117154	0.0753737	0.120111
lymphocyte cell count || id:ieu-b-32	finngen_R9_C3_KIDNEY_NOTRENALPELVIS_EXALLC	rs7548606	0.114382	0.075248	0.128495
lymphocyte cell count || id:ieu-b-32	finngen_R9_C3_KIDNEY_NOTRENALPELVIS_EXALLC	rs75628831	0.115407	0.0753353	0.125544
lymphocyte cell count || id:ieu-b-32	finngen_R9_C3_KIDNEY_NOTRENALPELVIS_EXALLC	rs75653581	0.117764	0.0753515	0.118086
lymphocyte cell count || id:ieu-b-32	finngen_R9_C3_KIDNEY_NOTRENALPELVIS_EXALLC	rs7572278	0.118544	0.0754019	0.115914
lymphocyte cell count || id:ieu-b-32	finngen_R9_C3_KIDNEY_NOTRENALPELVIS_EXALLC	rs7596846	0.115132	0.0751693	0.125613
lymphocyte cell count || id:ieu-b-32	finngen_R9_C3_KIDNEY_NOTRENALPELVIS_EXALLC	rs760908	0.120376	0.0752458	0.109649
lymphocyte cell count || id:ieu-b-32	finngen_R9_C3_KIDNEY_NOTRENALPELVIS_EXALLC	rs76428106	0.118556	0.0753822	0.11578
lymphocyte cell count || id:ieu-b-32	finngen_R9_C3_KIDNEY_NOTRENALPELVIS_EXALLC	rs7661349	0.114778	0.075406	0.127976
lymphocyte cell count || id:ieu-b-32	finngen_R9_C3_KIDNEY_NOTRENALPELVIS_EXALLC	rs766228	0.117538	0.0753636	0.11885
lymphocyte cell count || id:ieu-b-32	finngen_R9_C3_KIDNEY_NOTRENALPELVIS_EXALLC	rs7672879	0.11406	0.0751394	0.129019
lymphocyte cell count || id:ieu-b-32	finngen_R9_C3_KIDNEY_NOTRENALPELVIS_EXALLC	rs76830965	0.12253	0.0749651	0.102155
lymphocyte cell count || id:ieu-b-32	finngen_R9_C3_KIDNEY_NOTRENALPELVIS_EXALLC	rs7696969	0.118217	0.0753721	0.116776
lymphocyte cell count || id:ieu-b-32	finngen_R9_C3_KIDNEY_NOTRENALPELVIS_EXALLC	rs77057307	0.117145	0.0753721	0.12013
lymphocyte cell count || id:ieu-b-32	finngen_R9_C3_KIDNEY_NOTRENALPELVIS_EXALLC	rs77101566	0.118184	0.0753787	0.116913
lymphocyte cell count || id:ieu-b-32	finngen_R9_C3_KIDNEY_NOTRENALPELVIS_EXALLC	rs77265382	0.117763	0.0753904	0.118278
lymphocyte cell count || id:ieu-b-32	finngen_R9_C3_KIDNEY_NOTRENALPELVIS_EXALLC	rs7757316	0.119173	0.0754561	0.114252
lymphocyte cell count || id:ieu-b-32	finngen_R9_C3_KIDNEY_NOTRENALPELVIS_EXALLC	rs7776054	0.126233	0.0755135	0.0945922
lymphocyte cell count || id:ieu-b-32	finngen_R9_C3_KIDNEY_NOTRENALPELVIS_EXALLC	rs7780328	0.12166	0.0753322	0.106315
lymphocyte cell count || id:ieu-b-32	finngen_R9_C3_KIDNEY_NOTRENALPELVIS_EXALLC	rs77876222	0.117721	0.0753511	0.118217
lymphocyte cell count || id:ieu-b-32	finngen_R9_C3_KIDNEY_NOTRENALPELVIS_EXALLC	rs7790229	0.118101	0.0753768	0.11716
lymphocyte cell count || id:ieu-b-32	finngen_R9_C3_KIDNEY_NOTRENALPELVIS_EXALLC	rs77954449	0.116195	0.0753157	0.122885
lymphocyte cell count || id:ieu-b-32	finngen_R9_C3_KIDNEY_NOTRENALPELVIS_EXALLC	rs78058190	0.119654	0.0754724	0.112875
lymphocyte cell count || id:ieu-b-32	finngen_R9_C3_KIDNEY_NOTRENALPELVIS_EXALLC	rs780669	0.121947	0.0752475	0.1051
lymphocyte cell count || id:ieu-b-32	finngen_R9_C3_KIDNEY_NOTRENALPELVIS_EXALLC	rs78270096	0.118143	0.075398	0.117133
lymphocyte cell count || id:ieu-b-32	finngen_R9_C3_KIDNEY_NOTRENALPELVIS_EXALLC	rs78394891	0.117735	0.0753745	0.118287
lymphocyte cell count || id:ieu-b-32	finngen_R9_C3_KIDNEY_NOTRENALPELVIS_EXALLC	rs7839516	0.119202	0.0753783	0.11379
lymphocyte cell count || id:ieu-b-32	finngen_R9_C3_KIDNEY_NOTRENALPELVIS_EXALLC	rs78487935	0.117982	0.0753845	0.117566
lymphocyte cell count || id:ieu-b-32	finngen_R9_C3_KIDNEY_NOTRENALPELVIS_EXALLC	rs7855586	0.111625	0.0748293	0.13577
lymphocyte cell count || id:ieu-b-32	finngen_R9_C3_KIDNEY_NOTRENALPELVIS_EXALLC	rs7893800	0.118085	0.0753705	0.117179
lymphocyte cell count || id:ieu-b-32	finngen_R9_C3_KIDNEY_NOTRENALPELVIS_EXALLC	rs78976959	0.117026	0.0753601	0.120448
lymphocyte cell count || id:ieu-b-32	finngen_R9_C3_KIDNEY_NOTRENALPELVIS_EXALLC	rs78983078	0.117644	0.0753566	0.118485
lymphocyte cell count || id:ieu-b-32	finngen_R9_C3_KIDNEY_NOTRENALPELVIS_EXALLC	rs79237520	0.11482	0.0754091	0.12785
lymphocyte cell count || id:ieu-b-32	finngen_R9_C3_KIDNEY_NOTRENALPELVIS_EXALLC	rs7924213	0.116519	0.075324	0.121886
lymphocyte cell count || id:ieu-b-32	finngen_R9_C3_KIDNEY_NOTRENALPELVIS_EXALLC	rs79503	0.118103	0.0755036	0.117769
lymphocyte cell count || id:ieu-b-32	finngen_R9_C3_KIDNEY_NOTRENALPELVIS_EXALLC	rs79805393	0.1166	0.0753425	0.121718
lymphocyte cell count || id:ieu-b-32	finngen_R9_C3_KIDNEY_NOTRENALPELVIS_EXALLC	rs7983682	0.118018	0.0753819	0.117442
lymphocyte cell count || id:ieu-b-32	finngen_R9_C3_KIDNEY_NOTRENALPELVIS_EXALLC	rs80006387	0.11693	0.075318	0.120546
lymphocyte cell count || id:ieu-b-32	finngen_R9_C3_KIDNEY_NOTRENALPELVIS_EXALLC	rs8004780	0.111966	0.0750924	0.135952
[truncated: 841 more rows]

## Sheet: Hypertensive nephropathy
exposure	outcome	Removed SNP	beta	se	p value of IVW method
[truncated: 2,399 more rows]

[truncated: 1 more sheets: Diabetic nephropathy]
